# Supplementary material for: A combination of chitooligosaccharide and lipochitooligosaccharide recognition promotes arbuscular mycorrhizal associations in Medicago truncatula
Source: Nat Commun. 2019 Nov 6;10:5047. doi: 10.1038/s41467-019-12999-5 (PMC6834629; doi:10.1038/s41467-019-12999-5)
Supplement: Supplementary file 4 — Supplementary Data 1 [file 41467_2019_12999_MOESM4_ESM.xlsx]

## Sheet: FengSuppTable6_reordered_wannot
Identifier	gene_name	description	GOterm	WT_flg22_logFC	WT_flg22_PValue	WT_flg22_FDR	WT_CO4_logFC	WT_CO4_PValue	WT_CO4_FDR	cerk1_CO4_logFC	cerk1_CO4_PValue	cerk1_CO4_FDR	lyr4_CO4_logFC	lyr4_CO4_PValue	lyr4_CO4_FDR	nfp_CO4_logFC	nfp_CO4_PValue	nfp_CO4_FDR	WT_CO8_logFC	WT_CO8_PValue	WT_CO8_FDR	cerk1_CO8_logFC	cerk1_CO8_PValue	cerk1_CO8_FDR	lyr4_CO8_logFC	lyr4_CO8_PValue	lyr4_CO8_FDR	nfp_CO8_logFC	nfp_CO8_PValue	nfp_CO8_FDR	WT_SmLCO_logFC	WT_SmLCO_PValue	WT_SmLCO_FDR	cerk1_SmLCO_logFC	cerk1_SmLCO_PValue	cerk1_SmLCO_FDR	lyr4_SmLCO_logFC	lyr4_SmLCO_PValue	lyr4_SmLCO_FDR	nfp_SmLCO_logFC	nfp_SmLCO_PValue	nfp_SmLCO_FDR
Medtr0001s0430	EMB88	pentatricopeptide (PPR) repeat protein	NA	-0.190985	0.0742608	0.20788	-0.0817909	0.44966	0.68963	0.225018	0.0393483	0.19257	-0.00446784	0.981129	1	0.134244	0.218022	0.495702	-0.22498	0.0292533	0.122118	0.247861	0.0221942	0.103995	-0.309834	0.00452455	0.0175109	0.109235	0.326676	0.595061	-0.0583419	0.57336	0.864045	0.198154	0.0684134	0.421501	-0.0408572	0.703965	0.874041	0.0113724	0.934823	1
Medtr0001s0490	NA	growth-regulating factor	transcription, DNA-dependent;regulation of transcription, DNA-dependent;developmental process	-0.233133	0.205393	0.416862	-0.269151	0.133599	0.336643	-0.325222	0.0601483	0.249239	0.126552	0.464574	0.665982	-0.45271	0.011478	0.0796402	-0.108661	0.60361	0.815082	-0.442231	0.0123296	0.0674645	0.176088	0.306654	0.47585	-0.485572	0.00755851	0.0478207	0.153972	0.344144	0.713546	-0.120955	0.493977	0.899001	0.0046056	0.978577	1	-0.580965	0.00127957	0.0133647
Medtr0001s0560	NA	hypothetical protein	NA	-0.20878	0.781287	0.906049	-0.807612	0.130313	0.330682	0.805632	0.248137	0.558147	-0.7015	0.286887	0.491411	1.03531	0.115145	0.347964	-0.965203	0.0686656	0.222169	1.0751	0.0737927	0.239238	-1.50595	0.020927	0.0613433	0.86203	0.186418	0.43268	-0.195873	0.694738	0.921974	0.602484	0.42206	0.859479	-0.238667	0.741594	0.895587	0.680107	0.248137	0.509176
Medtr0001s0570	NA	RING/FYVE/PHD zinc finger protein, putative	NA	-0.248761	0.0167773	0.067357	-0.12419	0.237143	0.477609	0.0603025	0.566114	0.83338	-0.0165463	0.886455	0.961449	0.0893952	0.404253	0.682783	-0.101164	0.301377	0.55959	0.0748485	0.474015	0.732407	-0.242395	0.0223527	0.0647822	-0.05324	0.627761	0.833407	-0.136322	0.167105	0.522457	-0.00130794	1	1	-0.0782578	0.456397	0.70124	0.0382792	0.736753	0.905781
Medtr0001s0660	NA	zinc-binding alcohol dehydrogenase family protein	oxidation reduction	1.44847	2.39e-06	3.36e-05	-0.481012	0.148642	0.360559	-0.582808	0.0728676	0.279115	-0.763239	0.0308255	0.10085	0.105817	0.748099	0.917448	0.372699	0.247135	0.499584	0.614582	0.0433405	0.165528	-0.552202	0.118877	0.237925	0.171767	0.602665	0.817865	0.0729714	0.84398	0.980947	0.410127	0.188435	0.670213	-0.4536	0.184437	0.416585	0.679781	0.0275286	0.126444
Medtr0002s0020	NA	F-box protein PP2-A13	response to wounding	-0.22523	0.0344459	0.117667	-0.0729421	0.506671	0.73724	0.0771576	0.49479	0.786473	-0.138537	0.202429	0.391485	0.136342	0.236374	0.517577	-0.0540687	0.588952	0.805495	0.0620782	0.609769	0.834428	-0.125359	0.258176	0.420742	0.0408121	0.738668	0.898786	-0.266081	0.0107162	0.101415	0.0814909	0.488165	0.896046	-0.295983	0.00641788	0.0423226	0.199554	0.0790468	0.252536
Medtr0002s0270	NA	hypothetical protein	NA	0.23317	0.168249	0.365043	0.114424	0.541023	0.762662	-0.188855	0.301818	0.61752	0.0292281	0.891189	0.963929	0.189113	0.258481	0.542058	0.262959	0.109495	0.302351	0.117736	0.531122	0.777329	-0.0553901	0.736815	0.855334	0.123242	0.478658	0.730035	-0.0244575	0.79682	0.964758	0.0181285	0.959952	1	-0.456586	0.0105289	0.0606865	0.0915398	0.608074	0.825566
Medtr0002s0900	NA	hypothetical protein	NA	0.266338	0.0494074	0.154026	0.130188	0.348693	0.600194	-0.052107	0.712798	0.90851	0.0110268	0.953498	1	0.0468367	0.724339	0.904863	0.411438	0.00193061	0.0147017	0.0557817	0.678311	0.875166	0.379116	0.00384674	0.0152565	0.22673	0.0836247	0.258421	0.217863	0.0963166	0.395482	-0.184318	0.180985	0.662578	-0.0733779	0.583013	0.795694	0.18202	0.168841	0.406278
Medtr0002s1060	NA	glycoside hydrolase family 18 protein	carbohydrate metabolic process;metabolic process	-0.0797828	0.886023	0.966948	-1.42662	0.0118606	0.063679	-1.1645	0.038771	0.19101	-0.399145	0.474018	0.674127	-1.5445	0.00664261	0.0552283	-0.565406	0.31085	0.570284	-2.90789	1.13e-06	3.57e-05	0.370015	0.506688	0.6697	-0.815546	0.145309	0.370178	-0.757748	0.17537	0.534947	-0.303556	0.585597	0.933854	1.40446	0.0131875	0.0712945	-0.606456	0.277415	0.543272
Medtr0002s1250	WRKY62	WRKY transcription factor	transcription, DNA-dependent;regulation of transcription, DNA-dependent	1.42147	3.22e-06	4.42e-05	-0.756887	0.0414657	0.154608	-1.27963	0.00258544	0.0297054	-0.951918	0.00169076	0.0101468	0.0732756	0.863391	0.972629	-0.0718973	0.878847	0.970615	-1.08521	0.010952	0.0618301	-0.0166441	0.976269	1	-0.032447	0.963371	1	-0.282863	0.466445	0.802204	0.173674	0.685067	0.967814	0.842619	0.0026066	0.0210646	-0.771492	0.0233821	0.11321
Medtr0003s0470	ENT1,AT	equilibrative nucleoside transporter 6	NA	-0.0965386	0.234758	0.455294	-0.253451	0.00138615	0.0123127	-0.221682	0.00546725	0.0506838	-0.190273	0.018666	0.0690106	-0.109763	0.168802	0.431088	-0.160191	0.0381351	0.147641	-0.0257469	0.744481	0.913542	-0.250309	0.00215482	0.00934238	-0.149611	0.0651239	0.218704	-0.066998	0.405722	0.764147	-0.0892555	0.264647	0.755402	-0.0636916	0.427702	0.676643	-0.227356	0.00481085	0.0365978
Medtr0003s0480	NA	structure-specific endonuclease subunit SLX1-like protein	NA	-0.183084	0.566639	0.769288	-0.366511	0.215218	0.450787	-0.830752	0.00464532	0.0452188	-0.16904	0.589031	0.766924	0.29299	0.296596	0.582889	-0.0811854	0.763991	0.910307	-0.459481	0.107106	0.306632	0.0782374	0.792069	0.894457	0.163912	0.604633	0.819621	-0.150102	0.678463	0.915398	-0.241285	0.432396	0.863843	0.000207016	1	1	0.00351708	1	1
Medtr0003s0500	ATSAT1	membrane-bound O-acyltransferase family MBOAT protein	NA	0.194285	0.130735	0.308837	-0.174375	0.187855	0.415204	-0.207491	0.130964	0.393451	-0.954338	5.5e-12	2.57e-10	0.00741208	0.972085	1	-0.249672	0.0564738	0.194606	-0.00653346	0.984031	1	-0.563241	3.36e-05	0.000261248	0.0675338	0.616149	0.825966	-0.0920801	0.490649	0.817543	0.00176213	1	1	-0.399339	0.00244099	0.0199117	-0.000990782	1	1
Medtr0003s0540	PEUP4	ubiquitin-like modifier-activating enzyme ATG7	autophagy	-0.27774	0.00712934	0.0341576	-0.139421	0.172285	0.393628	-0.127595	0.213644	0.516385	0.191108	0.0629764	0.172442	0.0774953	0.473964	0.74079	-0.140592	0.153917	0.375208	-0.0275951	0.797633	0.938088	0.117652	0.262758	0.425911	0.0266783	0.811953	0.937662	-0.238661	0.0178981	0.143204	-0.053306	0.607321	0.941913	-0.000571908	1	1	-0.0418633	0.708375	0.888059
Medtr0003s0560	NA	serine carboxypeptidase-like protein	proteolysis	0.191923	0.169585	0.367225	-0.369041	0.00956741	0.0544768	-0.444754	0.00148355	0.0194908	-0.292688	0.0486918	0.142712	-0.254682	0.0738194	0.263761	0.394984	0.00440321	0.0286136	-0.442085	0.00159757	0.0142187	-0.008361	0.962244	0.998061	0.0478456	0.742744	0.900831	0.59623	1.74e-05	0.000564365	0.184218	0.18509	0.667786	0.479706	0.000936038	0.00933185	0.10641	0.458136	0.71472
Medtr0003s0580	NA	BPS1, putative	NA	-0.167321	0.468188	0.693131	-0.303086	0.180828	0.405456	-0.0867619	0.699584	0.902149	-1.05625	3.4e-06	4.91e-05	0.621711	0.00554358	0.0488268	0.0381578	0.875049	0.968664	0.0156437	0.9597	1	-1.10772	1.7e-06	1.88e-05	0.116813	0.614734	0.825298	-0.250823	0.264864	0.636264	-0.302211	0.17552	0.657643	-0.799278	0.000334306	0.00406552	0.388004	0.0863019	0.267461
Medtr0003s0620	NA	S-adenosylmethionine-dependent methyltransferase, putative	metabolic process;methylation	0.141319	0.309026	0.54003	0.100281	0.46165	0.699852	0.25846	0.0683879	0.269245	0.0118648	0.971565	1	0.0465666	0.740873	0.913185	0.178182	0.170905	0.400946	0.262215	0.0610969	0.211754	0.278012	0.0568285	0.135446	-0.00821223	1	1	-0.0315833	0.88077	0.992223	0.0316356	0.85887	1	0.128253	0.407904	0.661361	0.197179	0.154876	0.385373
Medtr0003s0660	NA	S-adenosylmethionine decarboxylase proenzyme	spermine biosynthetic process;spermidine biosynthetic process	0.0512403	0.539767	0.750177	0.150275	0.0670707	0.215802	0.286683	0.000761147	0.0120053	0.204807	0.0143152	0.0560077	0.0138716	0.88971	0.981948	0.110087	0.182825	0.417681	0.243781	0.00415712	0.030045	0.193561	0.0224687	0.0650184	-0.00357048	0.969512	1	0.100279	0.21462	0.580907	0.140391	0.104763	0.523324	0.0469659	0.606146	0.81048	0.157727	0.0629692	0.218222
Medtr0003s0690	NA	DNA-directed RNA polymerase III subunit RPC6-like protein	transcription from RNA polymerase III promoter	-0.0498635	0.922421	0.984675	-0.0174875	1	1	-0.317207	0.200279	0.497304	-0.300489	0.203267	0.392501	0.0567429	0.807136	0.946579	0.193045	0.358263	0.615908	0.251805	0.266715	0.537742	-0.25837	0.263548	0.426878	-0.0663003	0.835058	0.950579	0.0695601	0.723376	0.935784	-0.114107	0.640351	0.951693	-0.491116	0.0306118	0.129949	0.150849	0.5299	0.768542
Medtr0004s0130	NA	structural constituent of cell wall protein, putative	NA	-0.0734594	0.372159	0.60648	-0.00949154	0.925906	0.993517	0.0010022	0.996104	1	0.424729	1.09e-07	2.27e-06	-0.0284243	0.733591	0.909978	0.0205064	0.793673	0.927994	-0.0348099	0.669725	0.871	0.478724	2.55e-09	5.37e-08	0.101307	0.215885	0.471524	-0.142602	0.0733148	0.341616	-0.0133556	0.880283	1	0.301694	0.000169618	0.00232528	-0.0243026	0.771265	0.924117
Medtr0004s0210	NA	CASP POPTRDRAFT-like protein	NA	1.00189	0.00136245	0.0087017	0.301637	0.399187	0.646438	0.438419	0.257784	0.570157	0.169063	0.640041	0.805268	0.778612	0.0115446	0.0798327	0.735201	0.0205748	0.0941784	0.490069	0.233259	0.497815	-0.352437	0.333122	0.505472	0.508775	0.118261	0.325641	0.355978	0.222583	0.591072	0.974531	0.00732834	0.0985744	-0.167945	0.704239	0.874274	0.737159	0.0197442	0.100802
Medtr0004s0220	NA	riboflavin synthase alpha chain	NA	0.171532	0.184566	0.389544	0.138444	0.276418	0.524377	0.235407	0.0841286	0.304313	0.240175	0.0817473	0.208394	-0.0236834	0.883877	0.980006	-0.0209229	0.885473	0.973002	0.136196	0.337469	0.610632	0.183735	0.194558	0.343076	-0.164383	0.236054	0.496561	0.16045	0.204246	0.56879	-0.0258954	0.8652	1	0.078091	0.578166	0.791952	-0.0487804	0.720981	0.896348
Medtr0004s0230	NA	hypothetical protein	NA	-0.167227	0.112367	0.278035	-0.0593685	0.566669	0.779658	0.0577643	0.597994	0.850922	0.228515	0.0289568	0.096101	0.165789	0.120404	0.357194	-0.212641	0.0403097	0.153042	-0.010024	0.939341	1	0.302808	0.00399295	0.0157809	-0.0959281	0.401372	0.664908	-0.00668736	0.973422	1	-0.0369709	0.753176	0.985054	0.207711	0.0479946	0.175006	0.0856335	0.445328	0.703896
Medtr0004s0240	NA	hypothetical protein	NA	0.00740344	0.955074	1	-0.0837088	0.395587	0.643052	-0.1188	0.252431	0.563952	0.210694	0.0322129	0.10433	-0.280248	0.00660814	0.0550174	0.168987	0.0622105	0.207891	0.0160703	0.904556	0.990767	0.200924	0.0452381	0.113513	0.11535	0.24472	0.50718	-0.241634	0.0101153	0.0970303	-0.183092	0.0807689	0.460586	0.126752	0.2121	0.452589	-0.250176	0.0172032	0.0912988
Medtr0004s0330	NA	alpha/beta fold hydrolase	NA	-0.212011	0.0286553	0.102115	-0.0458032	0.632974	0.825353	-0.138299	0.161493	0.441238	0.0549193	0.5658	0.749851	0.164846	0.0923202	0.302051	-0.0291649	0.752915	0.905306	-0.128407	0.187729	0.435796	-0.111644	0.232894	0.390174	0.00447716	0.959528	1	-0.09137	0.306705	0.679007	-0.217644	0.0290539	0.264	-0.0761583	0.432406	0.680368	0.0521421	0.588319	0.812367
Medtr0004s0440	PEX11B	peroxisomal biogenesis factor 11 family protein	peroxisome organization;peroxisome fission	-0.355531	0.589165	0.784628	0.155636	1	1	-0.419693	0.505534	0.793988	0.220325	0.753004	0.881732	0.464771	0.575897	0.815928	-0.693589	0.27047	0.52573	0.214711	0.764732	0.923335	-1.10535	0.111269	0.226318	0.0799304	1	1	0.413633	0.549253	0.852189	0.372622	0.459261	0.881711	-0.0757313	1	1	1.30808	0.0128832	0.0744649
Medtr0004s0480	NA	LUC7 amine-terminal protein	mRNA splice site selection	0.0293753	0.699422	0.858734	0.0116449	0.869346	0.964829	0.149783	0.0816841	0.298774	0.108614	0.189942	0.376366	0.0422902	0.643765	0.859636	0.0871394	0.265084	0.519618	0.204315	0.0173469	0.0870275	0.0443344	0.630856	0.774408	0.0953113	0.267302	0.532757	0.0137624	0.904025	0.999531	0.0969802	0.267202	0.757243	0.0265259	0.775867	0.914107	0.100568	0.236182	0.495157
Medtr0004s0490	EYE	oligomeric component-related/COG complex component	intracellular protein transport	0.000645462	0.99442	1	-0.140677	0.0563859	0.191008	-0.177781	0.0190586	0.120971	0.117926	0.114504	0.2654	-0.0538158	0.481314	0.746597	-0.0267286	0.708986	0.878536	-0.0858505	0.255075	0.523868	0.00391253	0.97398	1	0.037723	0.619422	0.828208	0.0463486	0.563093	0.85864	-0.0351903	0.646533	0.954368	0.110432	0.138408	0.34897	-0.108253	0.154815	0.385297
Medtr0004s0510	HSP23.6-MITO	small heat shock protein	NA	0.510469	4.78e-07	7.78e-06	0.367756	0.000310574	0.00363023	0.424421	4.7e-05	0.00129771	0.630779	4.53e-10	1.56e-08	0.0240113	0.820942	0.952477	0.0405182	0.660742	0.853323	0.246846	0.0191832	0.0938209	0.861342	9.73e-18	9.8e-16	0.530847	1.27e-07	4.59e-06	0.111129	0.285331	0.656135	-0.00979497	0.93705	1	0.574144	1.51e-08	6.62e-07	0.0432649	0.685184	0.874072
Medtr0004s0600	EMB2804	tubulin folding cofactor B	NA	-0.0501191	0.774216	0.902414	-0.042496	0.808227	0.932452	0.350392	0.0482163	0.218051	0.485485	0.00368574	0.0189285	0.124878	0.492103	0.754979	0.0376036	0.787877	0.925078	0.40509	0.0215832	0.101872	0.567817	0.000726796	0.00369804	-0.099734	0.608937	0.821808	-0.0402238	0.757515	0.950506	-0.00779858	1	1	0.32921	0.0505014	0.181052	0.000220404	1	1
Medtr0004s0610	NA	PPR containing plant-like protein	NA	-0.381198	0.116272	0.285041	-0.213776	0.399842	0.647032	0.363162	0.126886	0.385881	0.357654	0.2438	0.441602	0.319683	0.206492	0.480644	-0.235293	0.315759	0.575501	0.264722	0.280907	0.551537	0.0980292	0.844207	0.926465	0.090369	0.761121	0.911291	-0.2633	0.26974	0.639997	0.00256621	1	1	0.563756	0.0610105	0.206233	0.490566	0.0400861	0.163259
Medtr0004s0650	PS3	glycerol-3-phosphate transporter	transport;phosphate ion homeostasis;transmembrane transport	0.160935	0.108109	0.271155	0.230726	0.0210197	0.0962342	0.343661	0.000483957	0.00842205	0.414897	1.46e-05	0.00017749	0.335772	0.00146719	0.0192759	0.243244	0.0141291	0.070976	0.139886	0.167265	0.405597	0.319912	0.00120538	0.0057073	0.632592	7.8e-10	4.47e-08	-0.0721525	0.522388	0.835339	0.0742348	0.473272	0.888172	0.223594	0.0222191	0.103639	0.525072	3.73e-07	1.76e-05
Medtr0005s0200	NA	NBS-LRR type disease resistance protein	defense response	1.01893	1	1	0.165884	1	1	-0.0637543	1	1	0.0965931	0.897873	0.968085	0.382246	0.729346	0.907467	1.34742	0.631177	0.834606	1.56913	0.385295	0.65768	0.250975	0.700072	0.828031	0.699483	0.317865	0.587132	-0.0197014	1	1	-1.88054	1	1	-0.117519	0.891606	0.972038	-0.632718	0.511543	0.754791
Medtr0006s0080	NA	NBS-LRR type disease resistance protein	defense response	0.0102255	1	1	-0.190866	0.540739	0.7626	-0.290787	0.265187	0.577644	-0.230787	0.485359	0.683554	0.0913308	0.762868	0.924742	-0.180449	0.553352	0.780217	-0.323029	0.215589	0.475106	-0.529678	0.105396	0.217629	-0.260484	0.346865	0.61477	0.227402	0.409119	0.76708	-0.186276	0.539102	0.918178	0.267608	0.335209	0.589063	-0.212446	0.434505	0.695224
Medtr0006s0240	NA	disease resistance protein (CC-NBS-LRR class) family protein	defense response	-0.0514651	1	1	-1.04739	0.0177839	0.0849883	-0.792168	0.041342	0.198623	-0.823133	0.0711668	0.188467	0.0630233	0.900183	0.986516	-0.320946	0.462893	0.710891	-0.47037	0.215899	0.475512	-1.07508	0.025435	0.0719055	-0.442232	0.40222	0.665824	-0.707329	0.0954648	0.393559	-0.462077	0.25025	0.740958	-0.477285	0.292719	0.544708	0.205941	0.711436	0.889734
Medtr0006s0290	NA	Rpp4, putative	NA	0.136537	0.56666	0.769288	-0.103599	0.765447	0.908164	-0.0729452	0.803247	0.954567	-1.19407	6.42e-06	8.56e-05	0.472042	0.0391203	0.178451	-0.145695	0.598231	0.811215	0.010299	1	1	-1.11157	4.04e-05	0.000306761	0.0874978	0.769749	0.915529	-0.127824	0.689295	0.920052	0.128893	0.672184	0.963579	-0.746586	0.00233222	0.0192119	0.383948	0.0980213	0.290919
Medtr0007s0060	NA	disease resistance protein (TIR-NBS-LRR class), putative	defense response;signal transduction	0.0176136	0.917003	0.981821	-0.622228	0.000385977	0.00433427	0.2347	0.184293	0.474688	-0.746637	2.73e-05	0.000303601	0.329676	0.0594554	0.230698	-0.373605	0.030968	0.127041	0.0479344	0.783082	0.930959	-1.43908	9.56e-15	5.91e-13	0.398166	0.0230378	0.107248	-0.174661	0.313935	0.686578	0.0586717	0.74374	0.982498	-0.257274	0.141459	0.353703	0.713129	4.21e-05	0.000939586
Medtr0007s0090	NA	disease resistance protein (NBS-LRR class) family protein	NA	0.0784585	0.701548	0.859831	-0.336434	0.10451	0.289258	0.43272	0.0378735	0.187877	-1.52859	3.34e-12	1.62e-10	0.315117	0.127933	0.368858	-0.136248	0.512682	0.750868	0.231703	0.273603	0.545162	-1.97192	5.88e-18	6.12e-16	0.169506	0.420884	0.68177	-0.0418001	0.852397	0.984184	0.166712	0.433824	0.865386	-1.10526	2.48e-07	8.42e-06	0.478601	0.0203975	0.103119
Medtr0007s0140	NA	disease resistance protein (TIR-NBS-LRR class), putative	defense response;signal transduction	-0.0792708	0.436769	0.6652	-0.296608	0.0035305	0.0253619	0.163348	0.109843	0.355159	-0.555736	5.71e-08	1.26e-06	0.131756	0.192544	0.46202	0.0649138	0.5181	0.754794	0.101663	0.320294	0.594176	-0.402632	8.47e-05	0.00058177	0.204727	0.0432221	0.165322	-0.0400767	0.697611	0.923614	0.132589	0.19498	0.680326	-0.276624	0.00655807	0.0429423	0.213613	0.0346283	0.147361
Medtr0007s0330	NA	transcription factor	regulation of transcription from RNA polymerase II promoter	-0.160217	0.337573	0.571721	-0.0361029	0.858129	0.959344	-0.134322	0.437378	0.740685	-0.592819	0.000544413	0.003987	-0.184143	0.278687	0.564096	0.0621355	0.700327	0.873689	-0.0158705	0.935573	1	-0.392907	0.022716	0.0655668	-0.286302	0.0934935	0.278391	0.0578979	0.70799	0.928532	0.188461	0.253016	0.743985	0.264838	0.113577	0.307307	0.195815	0.239017	0.498923
Medtr0007s0380	NA	transcription factor	regulation of transcription from RNA polymerase II promoter	-0.147964	0.521369	0.735351	-0.239	0.271889	0.519101	-0.604526	0.00256151	0.0295442	-0.73909	0.00131378	0.00826918	0.0179671	0.938332	1	-0.155932	0.494918	0.736957	-0.300365	0.132611	0.352431	-0.442821	0.0504556	0.123692	-0.177969	0.425115	0.685719	0.322352	0.0889119	0.379722	-0.292348	0.149513	0.615141	0.0855047	0.741981	0.895787	0.157342	0.449685	0.707323
Medtr0007s0390	NA	receptor-like Serine/Threonine-kinase plant	protein amino acid phosphorylation;phosphorylation	-0.0990241	0.414991	0.645671	-0.20789	0.0740527	0.230735	-0.125396	0.296303	0.612329	0.0982624	0.393999	0.600307	0.050964	0.682935	0.881269	-0.115959	0.302316	0.560688	-0.0483343	0.695157	0.885453	0.0141014	0.927362	0.9746	0.0871128	0.479277	0.730436	-0.365484	0.00133902	0.0212539	-0.389951	0.00140491	0.0260989	0.113079	0.336072	0.589806	-0.0338024	0.787573	0.93227
Medtr0008s0280	NA	myb transcription factor	NA	-2.10661	0.022284	0.0843064	-2.54037	0.0045075	0.0305155	-5.20199	0.00106609	0.0152392	-0.471237	0.661519	0.820517	-1.21781	0.104661	0.327553	-0.701346	0.375809	0.633507	-2.10542	0.049587	0.182314	0.644727	0.608401	0.756721	-0.107294	0.903962	0.984194	-1.38206	0.0995013	0.403348	-0.529739	0.608401	0.942114	2.42488	0.000301527	0.00373738	-0.295121	0.80536	0.942668
Medtr0008s0390	NA	myb-related transcription factor	NA	1.32829	0.00362423	0.0197877	-0.0405131	1	1	-0.891546	0.00239436	0.0280712	-0.366822	0.202404	0.391478	1.49231	2.46e-06	0.000158539	-0.564379	0.304164	0.563047	-2.13726	3.73e-12	5.19e-10	-1.21716	3.33e-05	0.000259376	0.629968	0.0518568	0.187484	0.470164	0.375674	0.740101	-4.54179	7.55e-36	3.34e-33	-0.652563	0.0238304	0.108794	-0.42782	0.202844	0.453307
Medtr0008s0470	NA	myb-related transcription factor	NA	4.27717	7.44e-06	9.37e-05	1.86444	0.383904	0.632872	-1.08389	0.00144017	0.01911	-0.60723	0.0339988	0.108988	1.23989	0.000173099	0.00406982	1.74514	0.383904	0.641417	-2.15283	7.71e-09	4.71e-07	-1.27523	2.29e-05	0.000185855	0.427445	0.236777	0.497466	2.89314	0.0150098	0.127603	-5.67293	2.79e-21	4.88e-19	-0.364567	0.199492	0.436395	0.0506908	0.893376	0.984506
Medtr0009s0050	NA	flavonol synthase/flavanone 3-hydroxylase	oxidation reduction	-0.13759	0.388589	0.622432	-0.388227	0.0142555	0.0729121	-0.503754	0.00126328	0.017339	-0.15536	0.345972	0.553035	-0.380617	0.00935117	0.0695208	-0.0410064	0.852505	0.957223	-0.580417	0.000218633	0.00292171	0.152525	0.363187	0.536958	-0.00941229	0.975357	1	0.31737	0.0181757	0.144604	-0.231127	0.130694	0.579122	0.554982	0.000216028	0.00283157	-0.232737	0.111699	0.315461
Medtr0009s0120	NA	phosphatidylinositol 3- and 4-kinase	phosphorylation	-0.545583	1.14e-05	0.000138139	-0.368913	0.00289813	0.0216821	-0.0445689	0.718979	0.911291	0.656807	1.46e-07	2.95e-06	-0.36679	0.00384052	0.0381144	-0.528066	1.9e-05	0.000299548	0.0935242	0.446457	0.711795	0.243972	0.0533888	0.129254	-0.202872	0.109575	0.309305	-0.523829	2.25e-05	0.000710229	0.0316199	0.798613	0.995718	0.396155	0.00156625	0.0141012	-0.421166	0.000929779	0.0105299
Medtr0009s0190	NA	transmembrane protein, putative	NA	0.510243	0.0455712	0.145281	0.795836	0.000995718	0.00947885	0.277258	0.302079	0.617601	0.231516	0.371204	0.578542	-0.244179	0.324241	0.610143	0.638116	0.00704007	0.0414129	0.139005	0.620756	0.841102	0.242219	0.357951	0.531498	-0.132817	0.595735	0.813549	0.699235	0.0027688	0.0378068	0.074502	0.883916	1	0.26969	0.308564	0.56216	-0.157577	0.556858	0.788906
Medtr0009s0230	NA	DNA-3-methyladenine glycosylase I	DNA repair;base-excision repair	0.102464	0.652903	0.8305	0.0118778	1	1	-0.306061	0.13858	0.405817	-0.530806	0.0127402	0.0511398	0.0510964	0.815564	0.95035	0.0239237	0.959192	1	-0.242885	0.239092	0.504409	-0.329766	0.129234	0.25336	-0.185442	0.387453	0.652188	0.163372	0.416462	0.77064	-0.188731	0.371032	0.833098	-0.257484	0.21393	0.454544	0.274373	0.167617	0.404734
Medtr0009s0240	NA	UDP-glucosyltransferase family protein	metabolic process	0.22681	0.215695	0.430723	-0.256079	0.197669	0.428669	-0.390799	0.0917421	0.321339	-0.554222	0.00114184	0.00737085	0.17115	0.338777	0.623901	0.0895306	0.683372	0.864566	-0.875071	0.000523549	0.00592332	-0.408518	0.0180399	0.0543267	0.217687	0.236343	0.496814	0.0837703	0.58253	0.868218	-0.284423	0.20908	0.694022	-0.233932	0.158432	0.380431	-0.262627	0.183478	0.426458
Medtr0009s0330	NA	hypothetical protein	NA	-0.0274518	0.933701	0.990921	-0.716097	0.0590706	0.197494	0.200359	0.731002	0.917905	0.435107	0.219125	0.41184	0.444756	0.148099	0.401507	-0.470559	0.161548	0.386423	0.0322417	1	1	0.926744	0.00390738	0.0154725	-0.0533353	0.941225	1	0.18396	0.766756	0.953471	0.471081	0.273891	0.764134	0.342149	0.378377	0.633698	-0.310744	0.400743	0.665527
Medtr0009s0370	NA	sugar porter (SP) family MFS transporter	transmembrane transport	-0.405006	1.01e-05	0.000123862	-0.167148	0.065373	0.212307	-0.279147	0.00355553	0.037396	-0.197612	0.0333827	0.107382	-0.0436052	0.653022	0.864458	-0.0161648	0.828265	0.946197	-0.151635	0.111038	0.313593	-0.218066	0.0200242	0.0592586	-0.299186	0.00156634	0.0143832	-0.33338	0.000227115	0.00511599	-0.0228803	0.818537	1	-0.167646	0.0697092	0.224465	-0.176013	0.0625139	0.217284
Medtr0009s0390	HSP90.5	heat shock protein 81-2	protein folding;response to stress;response to heat;response to water deprivation;response to salt stress;de-etiolation;response to chlorate;protein import into chloroplast stroma	0.549643	4.26e-09	9.93e-08	0.617662	3.89e-11	2.47e-09	0.640157	7.19e-12	1.36e-09	0.659126	1.71e-12	8.66e-11	0.045004	0.630287	0.85095	0.126038	0.17816	0.411374	0.651873	2.94e-12	4.17e-10	0.504041	7.33e-08	1.13e-06	0.454572	1.07e-06	3.12e-05	0.200799	0.0325032	0.210935	-0.0241816	0.799063	0.995733	0.195116	0.0373387	0.148988	0.365159	8.81e-05	0.00169187
Medtr0009s0400	NA	2OG-Fe(II) oxygenase family oxidoreductase	oxidation reduction	0.107498	0.802602	0.919238	-0.172735	0.79521	0.925094	0.78066	0.142022	0.411096	1.07587	0.00287625	0.0155122	0.122175	0.77782	0.932351	0.95415	0.00473835	0.0302973	0.17663	0.853364	0.968487	1.2742	0.00033212	0.00188633	0.804124	0.0569688	0.199976	0.823441	0.0144494	0.124861	1.80955	2.52e-05	0.000808486	1.24899	0.000256999	0.00326778	-0.235107	0.761725	0.920046
Medtr0009s0480	NA	2OG-Fe(II) oxygenase family oxidoreductase	oxidation reduction	-0.453141	6.07e-06	7.82e-05	-0.0395473	0.683765	0.859217	0.0813782	0.431158	0.735353	-0.151522	0.132994	0.294729	0.290111	0.00359669	0.0363115	-0.0692146	0.47524	0.72073	-0.061154	0.559163	0.799346	-0.050053	0.63187	0.775085	-0.0672863	0.507936	0.750551	-0.269213	0.00686063	0.0738442	0.0508281	0.626295	0.948082	-0.291053	0.00401132	0.0294821	0.00213793	0.991012	1
Medtr0010s0220	NA	importin 9	intracellular protein transport	0.179103	0.0518949	0.159711	-0.130886	0.140868	0.34787	-0.0577175	0.551737	0.823618	0.0405664	0.685843	0.838079	-0.0682777	0.487494	0.75115	0.0280264	0.762	0.909343	-0.101339	0.295898	0.56787	-0.206739	0.0308594	0.0837172	0.00619807	0.967797	1	0.0576961	0.555792	0.856096	-0.0964308	0.320204	0.796839	-0.0203362	0.845233	0.949966	0.004582	0.984248	1
Medtr0010s0400	NA	methyltransferase domain protein, putative	methylation	0.215924	0.692404	0.854534	-0.732424	0.184397	0.410692	-0.616239	0.24317	0.552505	-0.244332	0.682359	0.835995	-1.99833	0.000587971	0.00980864	0.215883	0.676324	0.86123	-1.76146	0.001419	0.0129774	-0.507459	0.376618	0.550204	-0.377438	0.491142	0.73958	0.684889	0.187901	0.549924	-0.284803	0.594866	0.93677	0.0971241	0.868769	0.962169	-0.66357	0.226848	0.48308
Medtr0011s0020	NA	cellulose synthase-like protein	cellulose biosynthetic process;cell wall organization	0.818388	0.000753061	0.00523317	0.872862	0.000307772	0.00361056	-0.164906	0.480395	0.77522	1.02579	1.57e-05	0.000189869	-0.980863	4.12e-05	0.00140445	1.40118	5.58e-09	1.94e-07	0.023361	0.924198	0.997884	0.67627	0.0047034	0.0180484	0.514571	0.0270625	0.120862	0.889495	0.000221758	0.00503045	0.0351065	0.886743	1	0.127811	0.592909	0.802747	0.10755	0.652096	0.853492
Medtr0011s0280	NA	NADP-dependent alkenal double bond reductase P1	oxidation reduction	-1.80837	4.45e-06	5.93e-05	0.88702	0.000890115	0.00869354	-1.03202	0.31274	0.627254	1.63642	0.0276929	0.0929572	0.300615	0.41356	0.691536	1.95131	3.51e-16	3.54e-14	-1.35715	0.188799	0.437533	2.7699	3.66e-06	3.72e-05	1.82515	4.06e-10	2.42e-08	3.81453	6.02e-65	1.36e-61	6.40457	7.13e-96	1.79e-92	6.828	2.53e-83	1.14e-79	0.0078025	1	1
Medtr0011s0300	NA	PPR containing plant-like protein	NA	0.0544139	0.91834	0.982503	0.117587	0.7276	0.886475	0.185494	0.569324	0.83538	0.0975287	0.770988	0.893095	0.205465	0.490399	0.753594	-0.276205	0.314537	0.574294	0.278548	0.358937	0.632491	0.122015	0.719449	0.842953	0.419912	0.155454	0.385704	0.000739719	0.961326	1	0.135812	0.695676	0.971071	0.155171	0.570833	0.786874	0.323091	0.294288	0.562484
Medtr0011s0320	NA	triose-phosphate transporter family protein	NA	0.034443	0.730663	0.877223	0.0533988	0.592351	0.797171	-0.0264637	0.810648	0.95784	-0.195201	0.0651158	0.176735	-0.13357	0.183403	0.45069	0.321944	0.000965574	0.00828983	-0.210336	0.0528161	0.190281	-0.0896447	0.399008	0.571556	0.111694	0.271795	0.5382	0.158477	0.107801	0.421695	-0.128672	0.235434	0.723075	-0.0214883	0.841853	0.948745	0.13492	0.180562	0.422415
Medtr0011s0330	NA	ribosomal protein L7Ae/L30e/S12e/Gadd45 family protein	ribosome biogenesis	0.148206	0.14189	0.326259	0.107439	0.28906	0.538106	0.0868249	0.380286	0.689847	0.108938	0.273854	0.476831	-0.116256	0.233501	0.513929	0.0942882	0.352956	0.610432	0.0791602	0.429444	0.698341	0.30341	0.00191951	0.00847851	-0.205424	0.0394835	0.155242	0.10137	0.31615	0.688985	-0.0412535	0.701029	0.971514	0.08593	0.386118	0.641144	-0.122556	0.214368	0.467494
Medtr0012s0090	GPT	UDP-glcnac-adolichol phosphate glcnac-1-P-transferase	protein amino acid N-linked glycosylation;dolichol-linked oligosaccharide biosynthetic process	0.326475	0.0111707	0.0487121	0.111647	0.408955	0.655251	-0.114762	0.470724	0.766911	0.0387142	0.812669	0.919971	-0.162187	0.276679	0.562177	-0.0341935	0.827654	0.945945	0.047234	0.780369	0.929408	0.171563	0.21606	0.369054	0.256347	0.0642355	0.216619	0.0136513	1	1	-0.196058	0.199264	0.685115	0.221642	0.100883	0.285378	-0.0210389	0.888743	0.982121
Medtr0012s0100	NA	WD domain, G-beta repeat protein	NA	0.162119	0.652979	0.8305	0.103709	0.720738	0.883015	-0.125304	0.833167	0.96911	0.370572	0.309914	0.516431	0.122055	0.848936	0.96607	-0.0339297	0.928365	0.992287	-0.0494877	0.918015	0.995443	-0.0961461	0.916768	0.968063	-0.462205	0.226806	0.485067	-0.213846	0.648936	0.903154	-0.613858	0.160866	0.63258	0.324792	0.406316	0.659925	-0.270218	0.464076	0.720008
Medtr0012s0110	NA	U4/U6 small nuclear PRP4-like protein	NA	-0.0906272	0.504489	0.722284	0.0507415	0.737985	0.891658	-0.034279	0.844857	0.974716	-0.0879449	0.49115	0.688	-0.132204	0.337999	0.623016	-0.0582643	0.695164	0.870498	-0.0145517	0.948593	1	-0.202733	0.135058	0.2618	-0.302457	0.0313755	0.133291	0.0276712	0.907509	1	-0.188979	0.181242	0.663018	-0.256433	0.0513014	0.183071	-0.258656	0.0584742	0.208206
Medtr0012s0150	NA	Rpp4C4	defense response	-0.0846791	0.893099	0.969729	-0.173411	0.735206	0.890729	-0.257613	0.514112	0.797813	-0.287939	0.456367	0.659205	-0.296305	0.456367	0.727299	0.00717758	0.950535	1	-0.258746	0.518779	0.768199	-0.762702	0.0616248	0.144019	-0.15146	0.735206	0.896603	0.326754	0.3708	0.736023	-0.279087	0.469022	0.885957	-0.361014	0.33959	0.59291	-0.165601	0.690502	0.877107
Medtr0012s0160	NA	Rpp4C4	NA	-0.0543577	0.816414	0.928146	0.0533539	0.940186	1	0.43242	0.104527	0.346036	-0.233416	0.391678	0.59853	0.297893	0.210868	0.486309	-0.175504	0.446014	0.697546	0.454605	0.0748797	0.241859	0.173414	0.567666	0.723477	-0.074157	0.79652	0.929003	-0.0605237	0.712396	0.930827	-0.241197	0.492461	0.898051	0.444513	0.0617467	0.207931	0.331942	0.182249	0.42469
Medtr0012s0290	NA	disease resistance protein (TIR-NBS-LRR class), putative	defense response;signal transduction	-0.196594	0.569735	0.770952	-0.628837	0.0769577	0.236368	0.784997	0.0626466	0.255788	-0.56453	0.146943	0.316053	-0.388625	0.344009	0.628562	-0.419994	0.22367	0.472039	0.233936	0.638216	0.851039	-0.516084	0.191179	0.338732	-0.206668	0.608636	0.821628	-0.550658	0.0990332	0.402512	0.581511	0.182904	0.664465	-0.591979	0.120307	0.319678	-0.200179	0.675926	0.869257
Medtr0013s0120	NA	pentatricopeptide (PPR) repeat protein	NA	-0.0375725	0.854259	0.950373	0.274193	0.284371	0.533366	0.358021	0.164879	0.446755	-0.0584036	0.890954	0.963929	-0.410755	0.123583	0.362008	-0.1806	0.431652	0.685593	0.00287979	1	1	-0.241779	0.377314	0.550666	-0.347592	0.193801	0.44292	-0.105484	0.599754	0.877357	-0.127865	0.720742	0.97621	0.0810356	0.79141	0.923053	-0.529442	0.0524059	0.194448
Medtr0013s0150	NA	DUF3411 domain protein	NA	-0.418592	1.19e-06	1.8e-05	-0.189538	0.0233541	0.103765	0.0406016	0.681485	0.89294	-0.00161773	0.999033	1	-0.00762502	0.942844	1	-0.412241	5.65e-07	1.33e-05	0.0384731	0.698443	0.887457	-0.412537	4.21e-06	4.18e-05	-0.36622	5.47e-05	0.00093409	-0.154071	0.0576882	0.299942	0.0172787	0.866755	1	-0.158286	0.06647	0.218457	-0.190172	0.0308231	0.135907
Medtr0014s0040	NA	hypothetical protein	NA	0.000948341	0.94151	0.9945	-0.083824	0.711395	0.877234	0.0484104	0.88381	0.988527	-0.461852	0.101284	0.243013	-0.227747	0.441549	0.715004	-0.137506	0.613302	0.822231	0.0163724	1	1	-0.584687	0.0504347	0.123668	-0.211146	0.472013	0.724601	-0.217081	0.384155	0.747902	0.0830328	0.768195	0.987774	-0.16036	0.577256	0.791299	-0.282241	0.317661	0.58717
Medtr0014s0180	NA	pentatricopeptide (PPR) repeat protein	NA	-0.267301	0.527605	0.740008	-0.756965	0.0465755	0.167875	-0.0842487	0.835243	0.969973	-0.264018	0.48529	0.683554	0.144308	0.755066	0.920375	-0.207465	0.597828	0.81101	-0.0378515	1	1	-1.29842	0.00251103	0.0106395	0.142069	0.808754	0.935932	0.146272	0.721141	0.934271	-0.161602	0.719454	0.97621	-0.808608	0.0371171	0.148383	0.166055	0.694604	0.879398
Medtr0014s0210	NA	pentatricopeptide (PPR) repeat protein	NA	-0.499346	0.111273	0.276235	-0.325014	0.278645	0.527096	-0.189372	0.52973	0.808584	-0.442788	0.229233	0.423996	-0.444283	0.173431	0.43718	-0.542374	0.0842121	0.254171	-0.387461	0.228618	0.492004	-0.327044	0.379	0.552324	-0.196358	0.564563	0.791425	-0.132951	0.676701	0.914815	-0.173017	0.650376	0.955768	0.0697563	0.921367	0.987618	-0.357442	0.287856	0.555127
Medtr0014s0250	NA	pentatricopeptide (PPR) repeat protein	NA	-0.0311435	1	1	-0.11847	0.715347	0.879408	-0.00489352	1	1	-0.587305	0.0156101	0.0596875	0.0754059	0.806857	0.946579	-0.225894	0.330567	0.590053	-0.324624	0.137762	0.361266	-0.49929	0.0414445	0.105927	-0.0265868	0.948783	1	-0.0879535	0.77281	0.955628	-0.166755	0.480208	0.892567	-0.370899	0.123724	0.32574	-0.635279	0.0134102	0.0766088
Medtr0014s0440	NA	glycosyltransferase family 90 protein	NA	-0.0346992	0.788335	0.910566	-0.196986	0.204328	0.437187	0.326277	0.0459003	0.212268	0.105	0.516847	0.709942	0.461811	0.000814624	0.0124956	-0.0579659	0.675113	0.86069	0.148388	0.387233	0.659839	-0.242633	0.155563	0.291314	0.195547	0.176349	0.41859	0.0123039	0.975274	1	-0.184332	0.298668	0.783225	-0.0671942	0.697181	0.868964	0.286422	0.0408398	0.165167
Medtr0015s0030	LecRK-S.5	lectin receptor kinase	protein amino acid phosphorylation;phosphorylation	0.412226	0.0154984	0.063246	0.235821	0.16937	0.389531	0.148073	0.445604	0.745679	-0.394994	0.0281597	0.0941339	0.552485	0.00208566	0.0247115	0.407189	0.0179803	0.0853486	0.0849684	0.681026	0.877365	-0.436898	0.0151067	0.0469401	0.539972	0.00300906	0.0239399	0.0609272	0.703871	0.92663	0.175958	0.367686	0.831344	-0.250946	0.160504	0.383139	0.405979	0.0270702	0.125121
Medtr0015s0110	NA	DnaJ heat shock amine-terminal domain protein	NA	0.0726907	0.37014	0.604299	0.0377996	0.614864	0.812702	-0.0514398	0.630959	0.867363	0.0943244	0.316678	0.523299	-0.00269024	1	1	0.101164	0.203919	0.447077	0.137008	0.160621	0.396434	0.216699	0.0204695	0.0602132	0.156079	0.108792	0.307943	-0.169584	0.0722938	0.339876	0.0803534	0.434874	0.86649	-0.0409993	0.681429	0.860156	0.0963798	0.321147	0.590325
Medtr0015s0130	ACT3/ACT1	actin-97	NA	-0.0315702	0.675523	0.843134	-0.0324575	0.664715	0.846778	0.00855067	0.92339	1	-0.175539	0.0288416	0.0958056	0.0857175	0.277852	0.563317	0.0536468	0.504205	0.744321	-0.119096	0.143984	0.370794	-0.309008	0.000156724	0.00098673	-0.0467707	0.562628	0.790432	0.259061	0.00103076	0.0173493	-0.252894	0.00200915	0.0355953	-0.0565292	0.486704	0.724917	-0.0594136	0.460013	0.716324
Medtr0015s0140	APD8	serine/threonine phosphatase family, 2C domain protein	protein amino acid dephosphorylation	0.0232347	0.795269	0.91521	0.236968	0.00412072	0.0285478	-0.0770994	0.38706	0.695984	-0.207309	0.0110271	0.0458111	-0.043317	0.627171	0.848981	0.139494	0.0953605	0.275593	-0.133497	0.125315	0.339298	-0.130331	0.110338	0.22487	0.0800432	0.339141	0.607375	-0.0931019	0.264677	0.636264	-0.0321193	0.7254	0.977843	-0.280878	0.000574831	0.00632903	-0.120638	0.165157	0.401308
Medtr0016s0030	NA	glutamate/leucine/phenylalanine/valine dehydrogenase	cellular amino acid metabolic process;oxidation reduction	0.155374	0.198645	0.408642	0.14736	0.218204	0.454554	-0.0496202	0.700473	0.902571	-0.372441	0.00380037	0.0193893	0.0582323	0.647916	0.861612	0.234877	0.0496031	0.177911	0.137406	0.269342	0.540528	-0.00646878	0.984265	1	0.0694429	0.592506	0.811032	0.00466632	0.958217	1	-0.0845877	0.509389	0.905024	-0.257456	0.0424266	0.161028	-0.00792461	0.983658	1
Medtr0016s0170	NA	hypothetical protein	NA	1.13406	2.94e-07	4.96e-06	0.337362	0.173437	0.395498	-0.628003	0.0274119	0.153413	-0.568476	0.00773078	0.0344202	1.24851	5.24e-08	6.96e-06	0.507896	0.0314095	0.128273	-1.04503	0.000415201	0.00489629	-0.094997	0.674153	0.807628	0.948174	7.62e-05	0.00123792	0.682946	0.00235923	0.0332605	0.126771	0.654103	0.95704	0.00686354	1	1	0.603448	0.015369	0.0844846
Medtr0018s0090	GTE8	global transcription factor group protein	NA	-0.350795	1.25e-05	0.000149471	-0.197216	0.0134225	0.0696539	-0.218945	0.00585307	0.0534208	0.0648893	0.412962	0.61884	-0.11724	0.14939	0.403286	-0.251786	0.00144305	0.0116201	-0.110937	0.160595	0.396434	0.0298116	0.719584	0.842982	-0.171896	0.0360717	0.145913	-0.156904	0.0477408	0.268104	-0.0881142	0.269715	0.759615	0.146289	0.0629133	0.210529	-0.171989	0.0358974	0.151418
Medtr0018s0170	NA	galactose oxidase/kelch repeat protein	NA	0.512518	0.167763	0.364439	0.333691	0.369626	0.619611	-0.555437	0.114434	0.363225	1.37518	0.000807776	0.00554174	-0.995707	0.0101707	0.0735992	-0.186022	0.625073	0.830256	-0.618824	0.0810083	0.254374	0.269459	0.576032	0.729772	0.676076	0.0612414	0.209845	0.261417	0.469319	0.803851	-0.860307	0.0151473	0.169757	0.687244	0.113179	0.306708	-0.212083	0.58997	0.813828
Medtr0018s0230	NA	glutamate receptor 2	ion transport;ionotropic glutamate receptor signaling pathway	1.31152	1.01e-05	0.000123674	0.981001	0.00124701	0.011263	1.14947	0.00663983	0.0582799	-0.532013	0.19877	0.386729	-0.00874155	1	1	1.72762	3.32e-09	1.2e-07	0.957876	0.0278861	0.122455	-0.119626	0.806889	0.902963	0.497332	0.106518	0.303447	0.915535	0.00222587	0.0318984	2.17537	1.59e-08	8.27e-07	0.547813	0.152514	0.371734	-0.323898	0.334822	0.603712
Medtr0018s0260	SDH2-2	succinate dehydrogenase [ubiquinone] iron-sulfur subunit	tricarboxylic acid cycle;electron transport chain;oxidation reduction	0.58225	7.2e-14	3.3e-12	0.665502	8.11e-18	1.21e-15	0.548588	2.93e-12	6.07e-10	0.655344	2.29e-17	2.39e-15	0.0683911	0.388805	0.671351	0.568103	2e-13	1.38e-11	0.557905	1.21e-12	1.88e-10	0.780538	5.81e-24	1.43e-21	0.516844	3.43e-11	2.52e-09	0.0134419	0.888964	0.995202	-0.0521473	0.524346	0.911604	0.114119	0.151695	0.370473	0.430983	3.33e-08	2.16e-06
Medtr0018s0290	NA	ATP synthase F1 complex assembly factor 2, putative	proton-transporting ATP synthase complex assembly	0.345988	0.000561376	0.00410059	0.295081	0.00313155	0.023031	0.110896	0.269239	0.582086	0.0304623	0.77676	0.89637	-0.183613	0.0586637	0.228836	0.322988	0.000990909	0.0084751	0.0912974	0.364716	0.638414	0.038431	0.713881	0.838914	-0.0335414	0.743813	0.901595	0.143048	0.183874	0.545507	-0.0765945	0.466645	0.884783	-0.058462	0.581188	0.793996	-0.0605747	0.534824	0.772429
Medtr0018s0310	NA	lysosomal cystine transporter family protein	NA	-0.666675	0.302096	0.532643	-0.3298	0.627195	0.821186	-1.40169	0.0194682	0.122879	-1.77579	0.0066151	0.0303887	-0.224501	0.686311	0.882663	-0.660689	0.209473	0.454267	-1.09348	0.0470381	0.175836	-0.648042	0.344651	0.517677	-0.0752725	1	1	-0.408795	0.413656	0.769588	-0.720682	0.209473	0.694478	-0.936096	0.0972556	0.278821	0.175764	0.802881	0.941162
Medtr0018s0320	NA	lysosomal cystine transporter family protein	NA	-0.00791715	0.97742	1	0.120293	0.450373	0.690067	0.409156	0.0177303	0.115064	-0.00665991	1	1	0.131057	0.428942	0.705292	0.188603	0.249705	0.502219	0.524113	0.00215125	0.0179903	0.146633	0.40814	0.580183	0.0686953	0.700529	0.876525	-0.234549	0.146755	0.491274	0.175324	0.335075	0.808962	-0.239259	0.173888	0.401845	0.270623	0.0962782	0.287599
Medtr0019s0020	NA	ABC transporter family protein	transmembrane transport	-0.064704	0.780115	0.905481	-0.230691	0.171352	0.392296	0.314014	0.0705361	0.274363	-0.194354	0.260219	0.460883	0.218407	0.204617	0.478354	-0.380542	0.018252	0.0861682	0.189818	0.296809	0.56894	-0.430249	0.0174441	0.0528624	-0.126611	0.530616	0.767776	-0.0888081	0.684416	0.917644	0.113636	0.545726	0.919901	-0.0777794	0.663064	0.848483	0.103515	0.586897	0.811464
Medtr0019s0070	NA	calmodulin-binding protein	NA	-0.178055	0.0975546	0.252715	-0.178901	0.0917459	0.265453	0.281953	0.00512453	0.0484134	0.299571	0.0032888	0.0173034	0.0193698	0.894573	0.98428	-0.263642	0.0144414	0.072146	0.140149	0.179556	0.423877	0.0282435	0.835012	0.920626	-0.120784	0.283988	0.55272	-0.131315	0.21068	0.575774	0.130931	0.210132	0.695445	0.259994	0.0114451	0.0645334	0.0570939	0.613663	0.829624
Medtr0019s0100	NA	functional resistance protein KR1, putative	signal transduction	-0.0910487	0.484866	0.707056	-0.171153	0.189521	0.417335	0.0944442	0.487659	0.780596	-0.455684	0.000197016	0.00168314	0.31711	0.00831766	0.0641013	-0.115518	0.376334	0.633992	0.224251	0.0860306	0.265309	-0.47395	0.000143646	0.000917702	-0.0104222	0.963351	1	-0.0271223	0.901736	0.998876	0.0801298	0.548642	0.921278	-0.135248	0.249619	0.499173	0.0479178	0.690739	0.877211
Medtr0019s0120	NA	methyltransferase PMT16, putative	methylation	-0.117126	0.135277	0.316606	-0.167232	0.0307814	0.125932	-0.151028	0.0548699	0.235664	-0.060816	0.45271	0.655933	-0.221956	0.00436541	0.0413478	-0.238934	0.00193495	0.0147198	-0.126469	0.110075	0.311731	0.00989637	0.913355	0.965816	-0.268021	0.000678602	0.0075082	0.0113077	0.875058	0.990715	0.0971434	0.218132	0.704878	0.179615	0.022722	0.105245	-0.243712	0.00178159	0.0171627
Medtr0019s0160	NRPE6A	DNA-directed RNA polymerase I, II	transcription, DNA-dependent	-0.342721	0.0222464	0.0842208	-0.105148	0.480989	0.716386	-0.0308108	0.845887	0.975141	0.311451	0.0300455	0.0989545	-0.240064	0.0963476	0.310178	-0.149307	0.317095	0.576864	-0.119926	0.393725	0.665276	0.485243	0.000593042	0.0031057	-0.302299	0.0459263	0.172365	-0.0378319	0.791763	0.962715	-0.130966	0.363159	0.82744	0.352437	0.0136293	0.0730557	-0.269971	0.0666467	0.226242
Medtr0019s0180	NA	hypothetical protein	NA	0.478228	0.216351	0.431528	-0.515818	0.210003	0.444512	0.183276	0.796953	0.95098	-0.294437	0.555726	0.741993	0.0633409	0.889337	0.981816	-0.28068	0.455915	0.705454	0.0483733	1	1	-0.440805	0.38191	0.555096	-0.308503	0.64294	0.842818	-0.116645	0.760247	0.951774	0.203573	0.696441	0.971172	-1.09067	0.0223568	0.104066	0.0507019	1	1
Medtr0019s0210	NA	pentatricopeptide (PPR) repeat protein	NA	0.172947	0.58111	0.778781	0.249796	0.421064	0.666141	-0.381093	0.217897	0.521989	-1.03969	0.00346599	0.0180297	-0.541658	0.110532	0.339337	0.0707195	0.788689	0.925298	-0.191048	0.613271	0.836017	-1.10178	0.00342819	0.0138645	-0.434165	0.217306	0.473288	-0.129222	0.781446	0.958624	-0.196169	0.605802	0.941728	-0.872115	0.0160247	0.0821495	-0.735006	0.0403087	0.16377
Medtr0019s0320	NA	hypothetical protein	NA	-0.126449	0.607463	0.798175	-0.023558	0.901393	0.980498	-0.0150464	1	1	-0.701946	0.0126502	0.0508646	-0.0257421	0.951772	1	0.287195	0.286908	0.543545	-0.115025	0.731989	0.906442	-0.328495	0.232272	0.38941	-0.211872	0.475027	0.727003	0.139023	0.609816	0.884075	-0.27362	0.385529	0.840495	-0.513102	0.06834	0.221997	-0.24955	0.368434	0.636504
Medtr0020s0020	HSFB2A	heat shock transcription factor B2A	regulation of transcription, DNA-dependent	0.485778	8.46e-05	0.000805236	0.841393	1.94e-12	1.53e-10	0.204141	0.0940601	0.325718	0.33705	0.00216955	0.0123574	0.51601	8.17e-06	0.000402415	0.464639	0.00010873	0.00132086	0.128855	0.306814	0.579119	0.330316	0.00296101	0.0122494	0.486281	3.12e-05	0.000577129	0.207291	0.0965112	0.396099	-0.164224	0.19677	0.682019	0.0492533	0.655456	0.844328	-0.0131217	0.935938	1
Medtr0020s0120	BFT	terminal flower 1	vegetative to reproductive phase transition of meristem	-0.0467699	0.83543	0.939093	0.147831	0.493183	0.724974	0.0248739	0.921044	1	-0.638733	0.00389778	0.0197834	-0.117198	0.583925	0.82117	-0.175522	0.409865	0.665976	0.164675	0.460539	0.722449	-0.652728	0.00362861	0.0145382	-0.143181	0.509273	0.751589	0.0300978	0.883936	0.993065	-0.266044	0.234966	0.722882	-0.648229	0.00338824	0.0258627	-0.196319	0.356943	0.625706
Medtr0020s0130	NA	E3 ubiquitin-protein ligase XBOS32	NA	-0.503601	4.19e-12	1.54e-10	-0.273181	0.000137418	0.00184623	-0.197015	0.00657714	0.057944	-0.284547	7.22e-05	0.000711787	0.239874	0.000810902	0.0124594	-0.40959	1.11e-08	3.68e-07	-0.246913	0.000659996	0.00709708	-0.48784	2.46e-11	7.85e-10	-0.0969104	0.196128	0.446205	-0.155917	0.0276007	0.189348	-0.11554	0.111277	0.537257	-0.148087	0.0373605	0.148988	-0.190183	0.0105062	0.0645619
Medtr0020s0170	NA	hypothetical protein	NA	-0.378702	0.449672	0.677088	-0.0924877	0.906049	0.982952	-0.173037	0.761465	0.934401	0.319549	0.590042	0.76782	-0.632316	0.222636	0.50071	0.110055	1	1	-0.610826	0.224106	0.486073	0.0241999	1	1	-0.0410596	1	1	-0.0909316	0.910368	1	-0.917184	0.0738961	0.438148	-0.379262	0.449672	0.695461	-0.19285	0.801361	0.940373
Medtr0021s0120	NA	hypothetical protein	NA	-0.0271439	0.888919	0.967848	-0.226846	0.241394	0.483064	0.044118	0.824045	0.965147	-0.195561	0.317264	0.523922	0.118875	0.541388	0.790713	-0.102837	0.591372	0.806985	0.0805185	0.682113	0.878074	-0.338265	0.0846223	0.184112	0.0134302	0.945763	1	-0.48049	0.0129517	0.115318	-0.176667	0.368265	0.83146	-0.416677	0.0330682	0.136901	0.09204	0.637444	0.845443
Medtr0021s0160	NA	hypothetical protein	NA	1.44803	0.0458911	0.146012	-0.589706	0.450698	0.690517	-0.0136056	1	1	0.0337836	1	1	0.617649	0.459566	0.729573	2.37367	0.00118438	0.00981732	-2.29e-05	1	1	-0.276111	0.757385	0.870636	0.661154	0.409818	0.67263	-0.239598	0.764326	0.952828	-1.08227	0.197426	0.68306	-0.187448	0.831925	0.943619	0.0141529	1	1
Medtr0021s0240	NA	transcriptional coactivator p15, PC4 protein	regulation of transcription, DNA-dependent	0.0629964	0.867511	0.956831	-0.156966	0.602651	0.804323	0.112828	0.726694	0.916013	0.0706855	0.852027	0.943487	-0.253737	0.360172	0.644682	0.253021	0.363475	0.621044	0.0854932	0.765265	0.923431	-0.161873	0.57229	0.727277	-0.00548682	1	1	0.121827	0.7194	0.933807	-0.262465	0.371327	0.833098	0.103488	0.714185	0.879474	-0.149244	0.580182	0.807156
Medtr0021s0360	NA	phospholipid-transporting ATPase-like protein	phospholipid transport;phospholipid translocation	-0.186642	0.274605	0.501822	-0.503204	0.00371871	0.0263947	-0.441326	0.0264118	0.149975	-0.352059	0.0629145	0.172336	-0.386655	0.0429737	0.188745	-0.239187	0.171279	0.40143	-0.600176	0.00329767	0.0249352	-0.593169	0.00206424	0.0089998	-0.0443724	0.830345	0.947508	0.394589	0.0157363	0.131647	-0.0509271	0.834384	1	0.133648	0.464634	0.707216	-0.362734	0.0565339	0.203838
Medtr0021s0370	NA	clavaminate synthase-like plant protein	oxidation reduction	-0.334045	0.656781	0.832656	-0.0775531	1	1	-0.841178	0.0589743	0.246382	0.137682	1	1	-0.272374	0.569238	0.810873	0.546213	0.224529	0.472836	-0.871567	0.0589743	0.206598	0.434364	0.523234	0.684752	0.140833	0.78678	0.923763	0.450887	0.331757	0.701921	-0.146913	0.822503	1	0.251627	0.749807	0.900456	-0.557135	0.366595	0.63516
Medtr0022s0200	NA	hypothetical protein	NA	0.373757	0.231135	0.450943	0.717521	0.00849871	0.049791	0.52713	0.0688203	0.270099	0.109715	0.696013	0.844562	0.561759	0.0345417	0.16481	0.286861	0.337631	0.596451	0.83613	0.00268468	0.0212841	0.379742	0.0887017	0.19053	0.260456	0.392537	0.657364	0.101997	0.832853	0.977923	0.268476	0.415093	0.856278	-0.554295	0.0176425	0.0880602	0.438471	0.107614	0.308204
Medtr0022s0280	NA	hypothetical protein	NA	-0.119375	0.331812	0.565402	0.109511	0.258936	0.504658	0.150405	0.179234	0.467255	0.251078	0.0201382	0.0731239	0.344058	0.00248131	0.0280449	0.00972875	0.810555	0.936347	0.279312	0.00956775	0.0559466	0.256136	0.0205969	0.0605014	0.294046	0.0131353	0.0713905	-0.147519	0.175267	0.534876	-0.149987	0.206577	0.690969	0.190744	0.0801683	0.246945	0.403869	0.000393143	0.00541075
Medtr0022s0300	I-2	phosphoprotein phosphatase inhibitor	regulation of signal transduction;negative regulation of phosphoprotein phosphatase activity;negative regulation of catalytic activity;regulation of phosphoprotein phosphatase activity	0.270738	0.00193632	0.0116795	0.18736	0.0318464	0.128818	-0.0356975	0.726041	0.915757	-0.110193	0.218756	0.411495	-0.106942	0.224937	0.503526	0.408911	1.14e-06	2.49e-05	0.0344678	0.731804	0.906424	0.246805	0.0048142	0.0184141	0.154441	0.0728629	0.235716	0.188926	0.0225023	0.166255	0.0567101	0.566705	0.926727	0.117085	0.181741	0.412849	-0.00175762	1	1
Medtr0022s0360	NA	RNA-binding (RRM/RBD/RNP motif) family protein	NA	-0.137562	0.555799	0.76187	0.00484575	0.95897	1	-0.0403635	0.860102	0.980473	-0.435084	0.024652	0.0850015	-0.121652	0.60039	0.832348	0.141065	0.381933	0.639417	0.153228	0.465557	0.725998	-0.287952	0.153883	0.289201	0.0353509	0.8614	0.965566	-0.149293	0.478909	0.810912	0.131461	0.565049	0.926278	-0.376582	0.0520356	0.184837	-0.121948	0.555885	0.788229
Medtr0022s0430	NA	plant regulator RWP-RK family protein	transcription, DNA-dependent;regulation of transcription, DNA-dependent	-0.54046	1.86e-08	3.87e-07	-0.242134	0.0108367	0.0594834	0.109501	0.260706	0.57336	-0.0706851	0.464387	0.665909	0.153093	0.119108	0.354761	-0.329148	0.000448988	0.00440422	-0.00690599	0.953203	1	-0.359037	0.000262453	0.00153986	-0.218134	0.0322104	0.135714	-0.175023	0.0648249	0.318702	0.120548	0.217147	0.703674	-0.0617491	0.524721	0.754169	0.0456339	0.645598	0.849568
Medtr0024s0010	NA	transmembrane protein, putative	NA	0.133014	0.680727	0.847239	0.17381	0.62746	0.821426	0.448896	0.237002	0.545465	-0.708462	0.0430019	0.130305	0.0681796	0.871525	0.974859	-0.73086	0.0619498	0.207305	0.0450276	1	1	-1.23826	0.00104343	0.00505249	-0.270792	0.475342	0.727337	0.166986	0.642518	0.900181	0.577093	0.119694	0.556528	-0.806929	0.0210744	0.100036	0.217396	0.526878	0.766805
Medtr0024s0020	NA	extra-large G-like protein	NA	-0.0128515	0.932646	0.990344	0.195499	0.0590324	0.197425	0.00877322	0.955432	1	-0.0666519	0.533719	0.7233	0.250907	0.0201125	0.115802	0.30547	0.0030434	0.0211949	-0.149726	0.203333	0.4583	0.0282743	0.818266	0.910479	0.346285	0.0012997	0.0124673	0.273558	0.00806509	0.0823698	0.208683	0.0640413	0.405918	0.129399	0.209524	0.449027	0.177292	0.105111	0.303698
Medtr0024s0050	NA	hypothetical protein	NA	-0.158871	0.876025	0.961944	0.0245283	1	1	0.187628	0.859671	0.98013	-0.761156	0.318837	0.525383	-0.307028	0.6726	0.875615	0.323691	0.491018	0.733399	0.23843	0.864311	0.973941	-1.85158	0.0214667	0.0626421	-0.571305	0.286668	0.555446	0.0907	1	1	0.41478	0.500715	0.900808	-1.0953	0.100572	0.284899	-0.761046	0.169941	0.407454
Medtr0024s0060	NA	cytochrome C oxidase biogenesis Cmc1-like protein	NA	0.0268495	0.831749	0.936818	0.11308	0.410054	0.656391	-0.154415	0.298024	0.613856	-0.0662227	0.680944	0.835212	-0.117546	0.420545	0.697649	0.0785337	0.523979	0.759097	0.137204	0.332177	0.60606	0.328842	0.0195295	0.0580077	-0.10083	0.503116	0.747833	-0.102781	0.450171	0.793194	-0.291909	0.0587213	0.389279	-0.0866559	0.574992	0.789713	-0.019666	0.909263	0.991035
Medtr0024s0070	NA	chromosome condensation regulator RCC1 repeat protein	NA	-0.319429	1.89e-06	2.72e-05	0.0976272	0.128074	0.326668	-0.0220359	0.747822	0.926731	0.206117	0.00135225	0.00845242	0.111244	0.0933037	0.303978	-0.055597	0.39373	0.650434	0.0175678	0.806306	0.942937	0.137696	0.0351623	0.0928787	-0.0539151	0.435511	0.693958	-0.131426	0.0412883	0.245889	-0.0370614	0.585987	0.934127	-0.00783368	0.929004	0.990355	-0.0512028	0.461078	0.717631
Medtr0024s0080	NA	DUF247 domain protein	NA	-0.408394	0.137668	0.320257	-0.483902	0.0804721	0.243509	-0.481098	0.0713707	0.276077	0.0299836	0.942874	0.994049	-1.0556	0.000154614	0.00372774	0.369833	0.119022	0.318336	-0.632452	0.0207964	0.099196	0.386824	0.220412	0.374561	-0.502619	0.0595146	0.206155	-0.386115	0.125536	0.455294	-0.0888476	0.744946	0.982791	-0.0750532	0.883128	0.968001	-0.963335	0.000486055	0.00631956
Medtr0024s0220	NA	ribosomal protein L7Ae/L30e/S12e/Gadd45 family protein	translation	0.109757	0.170344	0.368349	0.122418	0.125709	0.323238	-0.118034	0.140997	0.409633	0.0135111	0.867879	0.951904	-0.336323	2.73e-05	0.00102927	0.0868986	0.269551	0.524576	-0.120627	0.132601	0.352431	0.317434	7.64e-05	0.000531832	-0.284747	0.000392545	0.00478344	0.0611552	0.446146	0.790702	-0.0654146	0.415206	0.856278	-0.0519835	0.524344	0.75399	-0.31463	8.86e-05	0.00170096
Medtr0024s0260	NA	S54 family peptidase	proteolysis	-0.388074	0.08861	0.235545	-0.486017	0.036207	0.140926	-0.00699947	1	1	-0.0307133	0.907044	0.972723	0.00700396	1	1	-0.434313	0.043365	0.16141	0.520059	0.0192055	0.0938661	-0.285259	0.211035	0.363247	-0.533812	0.0387413	0.153274	0.0671556	0.87393	0.990434	0.50914	0.0257342	0.242586	-0.778216	0.00063026	0.00679026	0.411662	0.0786908	0.251755
Medtr0024s0330	NA	zinc-finger of monoamine-oxidase A repressor R1	NA	-0.0311313	0.905106	0.975744	-0.381735	0.0445036	0.162776	-0.270127	0.132305	0.395634	-0.141416	0.44973	0.65325	-0.320177	0.079599	0.27615	-0.10455	0.628988	0.833151	-0.259048	0.154997	0.388154	-0.0196461	0.944592	0.985594	-0.493391	0.00792633	0.0495034	0.14661	0.41377	0.769588	-0.160996	0.375825	0.834998	0.0220447	0.913471	0.984385	-0.542308	0.00373797	0.0305577
Medtr0025s0060	NA	tripeptidyl peptidase II	proteolysis	-0.120482	0.0383367	0.127287	-0.205872	0.000396721	0.00442192	-0.00477754	0.939434	1	0.0378888	0.514298	0.707905	0.184368	0.00153339	0.0198795	-0.14737	0.0103758	0.0556014	0.0258701	0.66008	0.864831	-0.138822	0.0168066	0.0512832	0.0696687	0.23404	0.493947	-0.120796	0.0364816	0.226293	0.00516349	0.931419	1	0.0926848	0.108423	0.299025	0.0684501	0.241227	0.501171
Medtr0026s0010	PP2-A10	phloem protein	NA	0.212683	0.159627	0.35278	0.0808607	0.59175	0.796751	-0.0414278	0.786637	0.945834	-0.259181	0.0882294	0.22051	0.0691963	0.646124	0.860952	0.163525	0.278523	0.534889	0.315727	0.0368166	0.149029	0.0559888	0.71276	0.838098	0.164007	0.277575	0.54594	0.00710696	0.95585	1	-0.0522123	0.732992	0.979845	-0.414038	0.00656342	0.0429649	0.240465	0.110601	0.313694
Medtr0026s0200	NA	PPR containing plant-like protein	NA	0.305571	0.162244	0.356492	0.260661	0.255999	0.501402	-0.101751	0.693499	0.899657	-0.0647097	0.748325	0.878658	0.327752	0.16773	0.429866	-0.318488	0.112439	0.307244	0.0408383	0.899158	0.987776	-0.24135	0.275771	0.441387	0.434626	0.0582245	0.203088	0.172128	0.481273	0.811812	0.113842	0.610084	0.942777	-0.361849	0.0889328	0.263772	0.203134	0.397318	0.661834
Medtr0026s0210	NA	Non-symbiotic hemoglobin	transport;oxygen transport	-0.199654	0.160787	0.3544	0.524067	0.000173142	0.00222424	0.384658	0.00711225	0.0612245	0.153733	0.283124	0.487556	-0.0239556	0.873967	0.975778	0.159306	0.280471	0.537029	0.0985721	0.499173	0.753433	0.11294	0.436103	0.606226	-0.0987908	0.49673	0.744046	0.0264407	0.847598	0.982704	0.0339201	0.824541	1	-0.120111	0.401107	0.65462	0.160068	0.262104	0.524324
Medtr0027s0090	NA	hypothetical protein	NA	0.0490045	0.599938	0.79274	-0.0556585	0.502588	0.733332	-0.234798	0.00636372	0.056594	-0.405869	4.13e-06	5.82e-05	-0.137013	0.101364	0.320843	-0.356141	5.04e-05	0.000693408	-0.238505	0.00571902	0.0382471	-0.545448	2.03e-09	4.41e-08	-0.205312	0.0158126	0.0820287	0.308626	0.000155612	0.00372858	-0.159917	0.0655572	0.411712	-0.27171	0.00172227	0.0150785	-0.196487	0.0197363	0.100785
Medtr0027s0180	NA	hypothetical protein	NA	-0.539488	0.308307	0.539274	-0.493406	0.366885	0.617029	-1.22002	0.0537118	0.232648	0.161882	1	1	-1.04122	0.139222	0.386754	0.281941	0.606225	0.817164	-1.57931	0.0160679	0.0823312	1.28589	0.0615122	0.14386	-0.238322	0.795427	0.928564	0.136387	0.842948	0.980578	-0.0702932	1	1	2.23231	0.000260169	0.00329348	-0.330557	0.702444	0.884371
Medtr0027s0200	NA	hypothetical protein	NA	0.0013584	1	1	0.118406	0.907192	0.983489	-1.25049	0.0208651	0.128674	-1.19432	0.0679089	0.181867	-1.54828	0.0251933	0.134462	0.439879	0.399657	0.656196	-1.59467	0.00281433	0.0220334	0.0685231	1	1	0.341246	0.679756	0.864203	0.851602	0.0770114	0.35059	-0.847174	0.10408	0.522388	0.503722	0.355661	0.609863	0.183376	0.779915	0.928271
Medtr0027s0220	NA	Ctr family copper transporter	NA	1.17818	0.000605015	0.00436148	0.606476	0.126516	0.324278	-0.545638	0.15143	0.426556	0.445928	0.325179	0.531471	-0.175429	0.772142	0.92885	0.40836	0.361529	0.619595	-0.0823358	0.913022	0.994419	0.50835	0.255698	0.417881	-0.167336	0.767237	0.914132	0.217008	0.599182	0.876979	-0.291022	0.486656	0.895478	0.230604	0.660529	0.84721	-0.260203	0.660529	0.859099
Medtr0027s0230	NA	cytosolic class I small heat shock protein	NA	-0.159047	0.354671	0.588537	0.0215101	0.939133	1	0.739018	0.253606	0.564985	-0.0732039	1	1	-2.53964	0.00444373	0.0418437	-0.127211	0.467507	0.714264	-2.23492	0.0396113	0.155902	0.258723	0.791859	0.894291	-3.20823	0.0019451	0.0170456	-0.311866	0.0558029	0.293733	-0.718304	0.457829	0.880734	-0.0972923	1	1	-1.06343	0.170751	0.408296
Medtr0027s0250	NA	50S ribosomal protein L20	translation	0.274608	0.000674996	0.00478497	0.208814	0.0101766	0.0568837	-0.0554529	0.494958	0.786573	-0.00893198	0.930495	0.986596	-0.222994	0.00613465	0.0523498	0.109287	0.168562	0.397349	-0.0270759	0.733431	0.907182	0.0501032	0.541639	0.700352	0.0127104	0.881396	0.974655	0.207856	0.0100935	0.0968627	-0.122517	0.13243	0.582327	-0.00758927	0.940815	0.996581	-0.299861	0.000260765	0.00394485
Medtr0028s0090	CLT3	CRT (chloroquine-resistance transporter)-like transporter, putative	NA	0.0736724	0.341893	0.576058	0.0672088	0.377795	0.627271	0.0116714	0.906448	0.996097	0.0338934	0.708795	0.852602	-0.0760586	0.381481	0.665051	-0.198056	0.0219295	0.0986313	-0.180453	0.0462197	0.173913	-0.277417	0.0017593	0.00786632	-0.186894	0.0362399	0.14638	-0.0194913	0.838756	0.979556	-0.162716	0.0746711	0.441667	-0.160542	0.0658006	0.217101	-0.140249	0.108096	0.308957
Medtr0031s0060	NA	amino acid permease	amino acid transmembrane transport;transmembrane transport	0.183028	0.492354	0.713786	0.062636	0.899293	0.979536	-0.251879	0.288379	0.603748	-0.180015	0.462432	0.664221	0.355519	0.101382	0.320843	0.200882	0.436921	0.690404	0.0925509	0.711882	0.896129	-0.626027	0.00903835	0.0309661	-0.178882	0.458735	0.714683	-0.0772537	0.757623	0.950506	0.267549	0.225371	0.712145	-1.30332	3.01e-07	9.87e-06	0.279508	0.227826	0.484257
Medtr0031s0130	NA	hypothetical protein	regulation of apoptosis	-0.37861	0.238632	0.459727	-0.174884	0.578592	0.787659	0.139548	0.752423	0.929074	-0.55556	0.103968	0.247545	-0.355779	0.209244	0.483948	-0.321849	0.30187	0.560136	0.244124	0.609722	0.834417	0.330802	0.282697	0.449727	-0.501425	0.0822124	0.255876	-0.240855	0.492216	0.81798	0.310424	0.410361	0.853935	0.0268294	1	1	-0.504757	0.0767576	0.247853
Medtr0032s0040	NA	2OG-Fe(II) oxygenase family oxidoreductase	oxidation reduction	-0.152316	0.0873898	0.233208	-0.177903	0.0451849	0.164482	-0.221684	0.0143091	0.0992227	0.0639908	0.462632	0.664226	-0.049808	0.589522	0.825236	-0.0456858	0.586177	0.8037	-0.0579214	0.52113	0.769816	-0.119473	0.178041	0.321898	-0.109662	0.231975	0.491534	-0.0705675	0.407179	0.765414	-0.17136	0.0590681	0.390175	-0.0862227	0.327684	0.581465	-0.163182	0.0732365	0.239777
Medtr0034s0060	NA	rhamnose biosynthetic-like enzyme	nucleotide-sugar metabolic process;extracellular polysaccharide biosynthetic process	-0.59865	5.92e-11	1.84e-09	-0.410384	6.58e-06	0.000138422	-0.190569	0.0366409	0.183977	0.188903	0.0378125	0.11829	0.0321728	0.725085	0.90521	-0.35712	8.58e-05	0.00108424	-0.162871	0.074175	0.240201	-0.134124	0.141623	0.271267	-0.11946	0.189198	0.436476	-0.389407	1.8e-05	0.000584164	-0.335679	0.000242963	0.0059094	-0.27007	0.0031281	0.0242961	-0.061186	0.500499	0.746904
Medtr0034s0170	TPS1	trehalose-6-phosphate synthase	trehalose biosynthetic process	0.0664863	0.628235	0.812715	0.077057	0.57975	0.788228	0.28023	0.0418169	0.200137	-0.11687	0.382276	0.589266	0.266924	0.0424031	0.187332	-0.139152	0.300277	0.558284	0.240984	0.0807882	0.254001	-0.240554	0.0729099	0.163893	-0.104028	0.456391	0.713136	0.0285703	0.833267	0.977968	0.0725075	0.619388	0.945781	-0.30672	0.0216266	0.101828	0.097285	0.473265	0.72672
Medtr0035s0150	GH3.1	indole-3-acetic acid-amido synthetase	NA	0.316926	0.193476	0.401336	-0.593403	0.0249639	0.108692	-0.756077	0.000500448	0.00866892	-0.299569	0.204794	0.394505	-0.357227	0.140216	0.388226	0.0533903	0.890792	0.974919	-1.38758	1.6e-09	1.15e-07	-0.47235	0.046977	0.116968	0.682524	0.00184122	0.0163229	0.473552	0.0425092	0.250059	-0.857206	0.00010311	0.00281075	-0.119115	0.620496	0.821435	-0.220463	0.377332	0.643698
Medtr0036s0010	NA	octicosapeptide/phox/Be.1 domain kinase, putative	phosphorylation	-0.193675	0.227281	0.446239	-0.481744	0.00271482	0.0206525	0.05103	0.769863	0.938704	0.0475247	0.806563	0.916109	0.165527	0.330699	0.616723	-0.391827	0.0128643	0.0658714	-0.201303	0.251599	0.519469	-0.939561	2e-07	2.76e-06	0.159873	0.371309	0.63781	-0.206351	0.18736	0.549493	0.187183	0.274509	0.765308	0.196928	0.233302	0.47903	0.0347656	0.857035	0.968854
Medtr0036s0040	ECO1	N-acetyltransferase ESCO2-like protein	mitotic sister chromatid segregation;DNA repair;sister chromatid cohesion;meiotic chromosome segregation;cell division	0.0295767	0.942135	0.994758	0.0481662	0.829405	0.945194	-0.251441	0.354132	0.667929	0.456541	0.0447454	0.134144	-0.111029	0.744116	0.915383	-0.156375	0.562437	0.785781	0.0805845	0.752068	0.917713	0.468073	0.0473256	0.117642	-0.286358	0.299547	0.569185	0.0137475	0.944738	1	-0.0162568	1	1	0.562125	0.0112675	0.0638191	-0.354899	0.169579	0.407102
Medtr0036s0140	NA	plant invertase/pectin methylesterase inhibitor	negative regulation of catalytic activity	0.0616578	0.599058	0.792018	-0.0355724	0.820047	0.939748	-0.0503687	0.708	0.906373	0.200229	0.0954051	0.233321	0.279729	0.0293623	0.14833	0.0585057	0.604668	0.815875	-0.0232276	0.871683	0.976463	0.428237	0.000339462	0.00191982	0.222321	0.0902225	0.271957	-0.254477	0.0394102	0.237397	-0.167512	0.211027	0.695578	0.0627145	0.620457	0.821435	0.140094	0.28866	0.556154
Medtr0036s0150	NA	NAC transcription factor-like protein	transcription, DNA-dependent;regulation of transcription, DNA-dependent	0.20227	0.0352954	0.119621	0.190036	0.0473733	0.169589	0.127805	0.171586	0.456328	0.0911681	0.313762	0.520495	-0.182488	0.0446038	0.193346	0.00443205	0.974399	1	0.105192	0.260395	0.530429	-0.131473	0.161729	0.299852	-0.0423704	0.658903	0.852243	0.0737736	0.473789	0.80727	-0.102977	0.291575	0.777086	-0.0906101	0.33838	0.591831	-0.0334191	0.719801	0.895572
Medtr0036s0210	EB1B	RP/EB family microtubule-associated protein	NA	0.0260024	0.967107	1	-0.0308575	0.836645	0.94899	0.117006	0.557516	0.827846	0.137789	0.460419	0.662283	-0.137007	0.48709	0.750979	0.153651	0.421951	0.676559	0.176601	0.346019	0.619349	-0.0134841	0.966646	1	-0.0738136	0.722376	0.888348	-0.0312035	0.937982	1	0.123808	0.523093	0.911005	-0.387345	0.0404724	0.156074	0.0601488	0.768155	0.923021
Medtr0036s0240	NA	transmembrane protein, putative	NA	-0.666054	0.264497	0.489382	0.786595	0.079243	0.241083	-0.470628	0.362765	0.676188	0.296259	0.623514	0.793221	-0.857938	0.11543	0.348499	-0.153086	0.888142	0.973915	0.611082	0.189999	0.439213	0.0439818	1	1	-0.603672	0.28026	0.548648	-0.322743	0.672909	0.912841	-0.014907	1	1	-0.0169531	1	1	-0.696981	0.28026	0.546642
Medtr0036s0320	NA	hypothetical protein	NA	-0.160251	0.153322	0.344068	0.0817382	0.419634	0.665395	-0.0467706	0.679591	0.892199	0.253861	0.0142599	0.05583	0.0635368	0.574603	0.814812	-0.157185	0.152594	0.373111	-0.0983899	0.368257	0.641402	0.208319	0.0491304	0.121075	-0.150639	0.186056	0.432259	0.0099507	0.899681	0.998461	-0.0535092	0.639977	0.951518	-0.0361042	0.755509	0.904071	-0.180059	0.103461	0.300544
Medtr0037s0060	NA	base excision DNA repair protein, HhH-GPD family protein	DNA repair;base-excision repair	0.43589	0.0517292	0.15931	0.190282	0.392126	0.640101	0.181139	0.439446	0.741463	0.333786	0.139015	0.304042	-0.066385	0.797954	0.941584	0.0137669	0.957028	1	0.144106	0.544706	0.788295	0.384366	0.0841573	0.183315	-0.251527	0.295218	0.564548	0.279954	0.213365	0.579353	0.0370878	0.953822	1	0.382368	0.0797485	0.245969	-0.085199	0.754562	0.915509
Medtr0037s0250	NA	base excision DNA repair protein, HhH-GPD family protein	DNA repair;base-excision repair	0.0447658	0.845468	0.945642	-0.103334	0.618737	0.815314	0.193497	0.410466	0.717569	0.355773	0.0738985	0.193544	-0.219123	0.275406	0.560748	-0.0773911	0.774528	0.916641	0.270606	0.249439	0.516355	0.278173	0.16847	0.308949	-0.149662	0.480303	0.730956	-0.272431	0.170291	0.527321	-0.0896712	0.702677	0.971891	0.0694864	0.797145	0.926013	-0.324369	0.112137	0.316341
Medtr0039s0080	NA	MATE efflux family protein	multidrug transport;transmembrane transport	-1.39394	0.000673638	0.00477985	-1.5245	0.000216428	0.00266649	-0.875704	0.0189551	0.120653	-0.652773	0.14546	0.31394	-0.927098	0.0708971	0.257783	-0.286921	0.427513	0.681822	-0.366742	0.294998	0.567045	-0.186158	0.715743	0.840533	-0.888038	0.116456	0.322639	-0.735381	0.0457784	0.261359	-0.333859	0.354399	0.82216	-0.595579	0.152637	0.371928	-0.181109	0.806813	0.943357
Medtr0040s0110	NA	Sel1 repeat protein	NA	-0.201837	0.354248	0.58815	0.12626	0.555136	0.772308	-0.0422668	0.865705	0.982247	-0.0329356	0.883973	0.960069	-0.130685	0.570168	0.81152	0.236864	0.203874	0.447021	0.216426	0.288368	0.559749	-0.117098	0.538041	0.697337	-0.15597	0.517085	0.757952	0.257386	0.212952	0.578814	-0.0630666	0.773897	0.989708	-0.295846	0.137194	0.347271	0.178311	0.387516	0.653123
Medtr0040s0140	EXPA20	expansin A20	plant-type cell wall organization	-0.0785225	0.710401	0.865744	-0.168848	0.351244	0.602563	0.425107	0.00745787	0.0632113	-0.258659	0.107258	0.253102	-0.0434472	0.798967	0.942076	-0.220686	0.18675	0.423292	0.293036	0.0778754	0.247811	-0.177917	0.280883	0.447411	-0.0330899	0.843847	0.955443	0.0640782	0.61401	0.886236	0.27711	0.0909183	0.490234	-0.0398815	0.823249	0.939496	-0.114685	0.451647	0.709058
Medtr0041s0030	SKL	EIN2-like protein, nramp transporter	ethylene mediated signaling pathway;metal ion transport	-0.0148818	0.846214	0.945929	-0.129592	0.0830781	0.248761	-0.0100282	0.897566	0.992503	0.115571	0.123205	0.279597	0.142818	0.0586873	0.228836	-0.133024	0.0731847	0.231839	-0.00807024	0.91782	0.995443	-0.131949	0.078264	0.172982	0.119602	0.115388	0.320427	-0.0817806	0.270464	0.640825	-0.000702963	0.996412	1	0.112666	0.132557	0.340341	0.169849	0.0247571	0.117607
Medtr0042s0070	NA	Nse4, component of Smc5/6 DNA repair complex protein	DNA repair	-0.343951	0.499683	0.71919	0.358474	0.551631	0.770168	0.518465	0.417837	0.723653	-0.50189	0.34905	0.555836	0.0619658	0.889931	0.981977	0.781087	0.0628581	0.209135	0.487797	0.417837	0.687003	0.150282	0.775537	0.882825	-0.574194	0.268344	0.534061	0.316119	0.568328	0.862252	0.390223	0.499683	0.900616	-0.138787	0.770953	0.912105	-0.125057	0.885478	0.980048
Medtr0043s0080	NA	hypothetical protein	NA	0.153077	0.251657	0.474334	-0.035054	0.859297	0.960111	0.13648	0.42335	0.728365	-0.252006	0.0699549	0.185912	0.179531	0.221225	0.499191	0.393513	0.00263026	0.0188469	0.0832353	0.630028	0.845846	0.0663768	0.652792	0.791026	0.249635	0.0867911	0.264733	-0.0428066	0.866522	0.987742	0.439184	0.00577341	0.0812923	0.244618	0.0683878	0.222002	-0.071812	0.645345	0.849482
Medtr0043s0110	NA	LRR and NB-ARC domain disease resistance protein	defense response	-0.13289	0.84533	0.945534	-0.4567	0.354985	0.606	0.297998	0.771789	0.939324	0.509315	0.234514	0.43025	0.330466	0.506394	0.765697	-0.0863261	0.925866	0.990836	0.270524	0.771789	0.92637	-0.576674	0.255887	0.418009	0.105008	0.904247	0.984404	-0.0300644	1	1	0.672194	0.224939	0.711789	0.489214	0.265919	0.517077	0.177018	0.724751	0.898503
Medtr0044s0050	NA	hypothetical protein	NA	-0.449529	0.512792	0.729087	-0.338581	0.525268	0.750796	0.151519	0.788185	0.946233	-0.399848	0.447357	0.651396	-0.573868	0.212213	0.488213	-0.223417	0.718887	0.884479	0.269141	0.54544	0.788548	-0.356866	0.578517	0.731893	-0.161559	0.799275	0.930063	-0.340901	0.464867	0.801294	0.254826	0.594287	0.936498	0.0167341	1	1	-0.0303109	1	1
Medtr0044s0180	NA	peptidyl serine alpha-galactosyltransferase	NA	0.177197	0.0219038	0.0832307	0.153341	0.0475753	0.17007	0.00130318	1	1	0.16878	0.0270493	0.0912601	0.0352924	0.6537	0.865071	0.0917465	0.219362	0.46661	0.152405	0.0540319	0.193411	-0.0259859	0.712912	0.838173	0.0489249	0.536594	0.771756	0.117346	0.121358	0.446409	-0.140328	0.0855016	0.474866	0.0550498	0.480169	0.720222	0.164903	0.0321272	0.139965
Medtr0045s0110	NA	DUF642 family protein	NA	-0.396303	0.000246241	0.00202917	-0.254459	0.01785	0.0852036	-0.248961	0.0213462	0.130571	-0.0806665	0.459574	0.66142	-0.117441	0.277542	0.563148	-0.328742	0.00222332	0.0164371	-0.220462	0.0411173	0.159597	-0.0489476	0.664602	0.800457	-0.384475	0.000456297	0.00539784	-0.217274	0.0399999	0.24018	-0.0576278	0.594493	0.936582	-0.0346379	0.756517	0.904276	-0.179689	0.0984303	0.291405
Medtr0045s0130	NA	transmembrane protein, putative	NA	-0.555272	0.00425014	0.0224766	0.0721046	0.615871	0.813389	-0.161782	0.396162	0.703965	-0.136104	0.525507	0.717123	0.113076	0.643656	0.859591	-0.171333	0.36394	0.621603	-0.237241	0.200459	0.454136	-0.106042	0.558823	0.715562	0.194815	0.349393	0.617314	-0.00231144	1	1	-0.227722	0.214848	0.700256	0.0614846	0.760616	0.906434	-0.184909	0.400492	0.665221
Medtr0047s0040	IQD11	IQ calmodulin-binding motif protein	NA	0.27412	0.39312	0.625836	-0.20065	0.542566	0.763482	-0.4609	0.216129	0.519572	-0.686752	0.0613498	0.16922	-0.41302	0.223631	0.501717	-0.367329	0.309636	0.568981	-0.373447	0.291231	0.562982	-0.640195	0.0993546	0.208066	-0.190383	0.620959	0.829232	0.412296	0.156148	0.507037	0.0957212	0.781118	0.991822	0.298743	0.383787	0.639059	-0.345979	0.313896	0.583076
Medtr0048s0110	NA	hypothetical protein	NA	-0.463786	0.672907	0.84159	0.104388	1	1	0.620603	0.484561	0.77859	-2.35416	0.00136781	0.00853311	0.951879	0.0669989	0.248804	-0.330269	0.690149	0.867996	0.957684	0.201355	0.455253	-1.45858	0.0268081	0.0749517	0.0123416	1	1	0.852666	0.174714	0.534724	1.73039	0.0131034	0.153266	-1.84107	0.00906745	0.0543445	0.0144512	1	1
Medtr0048s0140	NA	hypothetical protein	NA	-0.204463	0.61803	0.805773	0.159071	0.727969	0.886533	0.337015	0.454267	0.753252	-1.57574	0.000361695	0.0028268	0.214285	0.554189	0.79932	0.0827084	0.909067	0.983914	0.42336	0.326297	0.60087	-1.24454	0.00468971	0.0180081	0.469733	0.122141	0.332533	0.25381	0.5139	0.830314	0.279657	0.522085	0.910874	-1.42458	0.00131298	0.0122308	0.049816	0.918224	0.994371
Medtr0048s0220	NA	transmembrane protein, putative	NA	0.159364	0.640593	0.822192	-0.338157	0.34975	0.600914	-0.00829575	1	1	-0.405899	0.222336	0.415564	0.367117	0.189725	0.458832	-0.105737	0.874995	0.968664	0.396111	0.182715	0.428741	-0.455073	0.177627	0.321306	0.300795	0.269182	0.535036	0.668127	0.0213752	0.160667	0.22455	0.437749	0.868602	-0.340722	0.260309	0.510892	0.316122	0.257723	0.519362
Medtr0049s0070	NIK2	NSP-interacting kinase-like protein	protein amino acid phosphorylation;phosphorylation	-0.0050146	0.944373	0.996375	0.0187265	0.799622	0.927452	0.150887	0.0382941	0.189381	-0.192452	0.0069684	0.0315958	0.172739	0.0165887	0.101921	-0.135517	0.0555208	0.192489	0.170056	0.0192079	0.0938661	-0.179708	0.0126319	0.0406071	-0.0221644	0.767287	0.914142	-0.0473429	0.511344	0.82979	0.068187	0.353935	0.821871	-0.156539	0.0277604	0.121195	0.0726917	0.31772	0.587187
Medtr0049s0110	NA	F-box/RNI/FBD-like domain protein	NA	-0.0178066	0.85831	0.952279	-0.054489	0.611896	0.810346	-0.0303407	0.78756	0.946022	-0.171649	0.131599	0.292584	0.0914255	0.396861	0.677305	-0.139948	0.184074	0.419235	-0.23321	0.035997	0.146632	-0.318904	0.005694	0.0211415	-0.232457	0.0403269	0.157832	0.0378867	0.723246	0.935709	-0.00465268	0.978292	1	-0.152611	0.166812	0.391873	-0.113623	0.313441	0.582734
Medtr0050s0010	NA	DUF936 family protein	NA	0.235449	0.143074	0.32815	0.0753699	0.694857	0.866506	0.0530155	0.747649	0.926731	-0.288817	0.0467985	0.138602	-0.217781	0.158277	0.41584	0.161381	0.294109	0.551494	0.105325	0.483711	0.740545	-0.297033	0.0462275	0.115561	-0.102541	0.509418	0.751705	0.120551	0.422591	0.775283	0.0298973	0.855293	1	-0.285329	0.0482374	0.175522	-0.0742329	0.636898	0.845213
Medtr0050s0160	KEA5	potassium efflux antiporter	cation transport;transmembrane transport	0.273587	0.000132359	0.00118644	0.175101	0.014631	0.0740813	0.0818079	0.293296	0.609312	-0.19496	0.0121864	0.0494624	0.00189891	0.98644	1	0.0435348	0.532567	0.765598	0.0955832	0.212403	0.470707	-0.265738	0.000738188	0.00374587	0.099403	0.196902	0.447246	-0.0659388	0.328682	0.69834	0.0132246	0.878752	1	-0.245477	0.0015434	0.013968	0.217445	0.00385679	0.0311714
Medtr0050s0180	NEET	CDGSH iron-sulfur domain protein	NA	0.57165	1.32e-08	2.81e-07	0.788804	1.67e-15	1.92e-13	0.422358	1.44e-05	0.000496403	0.556468	1.59e-08	4.03e-07	0.152059	0.148051	0.401507	0.809887	1.82e-16	1.9e-14	0.579003	1.66e-09	1.19e-07	0.877322	2.31e-19	2.94e-17	0.441717	1.31e-05	0.000277702	0.321252	0.00156317	0.0240999	0.0310199	0.761614	0.986486	0.150746	0.138097	0.348511	0.719316	3.45e-13	5.65e-11
Medtr0050s0240	NA	embryo-specific protein	NA	0.193309	0.392071	0.625225	-0.170499	0.472274	0.708841	-0.316097	0.16134	0.441033	0.138445	0.5561	0.742146	-0.506919	0.0277138	0.143043	0.187794	0.40332	0.659948	-0.384616	0.0862872	0.265955	0.201247	0.387309	0.559875	-0.572	0.0140438	0.0749721	0.196816	0.384674	0.748047	-0.127494	0.578859	0.931808	-0.0167982	0.965128	1	-0.433109	0.0585017	0.208239
Medtr0051s0090	NA	pentatricopeptide (PPR) repeat protein	NA	0.199411	0.400176	0.6319	0.239691	0.282827	0.531575	0.0962113	0.740307	0.923488	-0.341206	0.201531	0.390431	-0.238517	0.392969	0.67465	0.120855	0.621576	0.827805	0.0456693	0.933724	1	-0.298722	0.257195	0.419481	-0.326585	0.249436	0.512145	0.411366	0.0774371	0.351606	0.594591	0.0116677	0.140754	-0.0384257	0.936033	0.993801	-0.599692	0.0361687	0.152222
Medtr0051s0100	NA	pentatricopeptide (PPR) repeat protein	NA	-0.016015	1	1	-0.553349	0.287124	0.536346	0.4868	0.407461	0.715094	-1.40922	0.0194347	0.0712692	0.752879	0.278792	0.564137	-0.108	0.890673	0.974919	-0.0188296	1	1	-0.856118	0.121691	0.242127	0.321969	0.684654	0.867287	-0.172807	0.577888	0.86578	0.556995	0.327298	0.802072	-1.15669	0.0346381	0.14125	1.02103	0.0902672	0.275849
Medtr0051s0110	NA	pentatricopeptide (PPR) repeat protein	NA	0.121894	0.823747	0.932151	-0.536836	0.178608	0.402692	0.323459	0.453288	0.752181	-0.400871	0.343934	0.551071	-0.165908	0.888376	0.981664	-0.297118	0.419996	0.674858	0.0326783	1	1	-1.12099	0.020115	0.0594547	0.49162	0.248363	0.510845	-0.360088	0.42629	0.777585	0.225906	0.605417	0.941728	-0.426532	0.343934	0.597701	0.11259	0.8926	0.984263
Medtr0053s0020	NA	U6 snRNA phosphodiesterase-like protein, putative	mRNA processing;RNA splicing;U6 snRNA 3'-end processing	0.105949	0.337651	0.571727	-0.0228982	0.89687	0.978544	-0.0592555	0.636707	0.869712	0.405299	0.00113398	0.00732756	-0.131499	0.315435	0.601832	0.291762	0.00567592	0.0349553	-0.0638619	0.61429	0.836487	0.558463	7.61e-06	7.01e-05	0.0731848	0.606525	0.82065	-0.0139129	0.926038	1	-0.143803	0.250541	0.740958	0.221608	0.0880325	0.2621	-0.0110056	0.970738	1
Medtr0053s0030	NA	ubiquinone biosynthesis protein UbiB	protein amino acid phosphorylation	-0.148332	0.380649	0.614758	0.113278	0.462176	0.700119	0.286128	0.0751865	0.284075	0.126185	0.437426	0.642699	0.438444	0.0108674	0.0766522	0.342076	0.0275029	0.116972	0.34368	0.0318187	0.13428	0.0460661	0.794438	0.895903	0.396334	0.0231204	0.107487	-0.089207	0.61172	0.885529	0.175633	0.280818	0.769504	-0.0057547	0.973308	1	0.471777	0.0060014	0.0431407
Medtr0054s0020	NA	hypothetical protein	NA	-0.0710907	1	1	-0.310206	0.680304	0.856824	0.531918	0.418419	0.724074	-1.0751	0.112586	0.262113	-0.818156	0.296058	0.58238	-0.0468119	0.89814	0.977855	0.320305	0.729076	0.905135	-0.925228	0.142065	0.271926	-0.530203	0.508285	0.751015	-0.513501	0.506969	0.826716	1.25264	0.0428012	0.329096	-0.459785	0.521379	0.752229	0.273496	0.680304	0.871313
Medtr0054s0080	NA	plant/F12B17-70 protein	NA	-1.20969	0.000154396	0.00135546	-1.04987	0.000961056	0.00924245	-0.50263	0.113171	0.360942	-1.82994	2.95e-10	1.05e-08	0.0497409	0.871036	0.974859	-0.646277	0.0359458	0.141421	-0.795989	0.0125646	0.068386	-1.17434	3.07e-05	0.000241702	-0.671426	0.0204979	0.0986329	-0.544484	0.0528868	0.28503	0.159687	0.62912	0.94932	-0.566781	0.0321924	0.134543	-0.683707	0.0169361	0.0903313
Medtr0054s0140	NA	pentatricopeptide (PPR) repeat protein	NA	-0.0706499	0.870936	0.959091	-0.0305072	1	1	-0.0872878	0.748418	0.92699	-0.901473	0.00200986	0.0116319	-0.0487767	0.860456	0.971195	-0.0739632	0.874981	0.968664	0.0383967	0.876495	0.978025	-1.02046	0.00127212	0.00596944	-0.0246554	1	1	0.357797	0.0859073	0.372457	0.0729475	0.812855	0.99918	-0.579772	0.0469348	0.172397	0.134594	0.606139	0.824812
Medtr0056s0160	NA	flavonol synthase/flavanone 3-hydroxylase	oxidation reduction	2.01046	3.79e-06	5.12e-05	-0.251644	0.767612	0.909346	-0.399628	0.729739	0.917117	0.893427	0.0456768	0.136341	-0.367945	0.460475	0.730283	0.633518	0.242002	0.493514	0.142594	1	1	0.690041	0.146684	0.278665	0.251857	0.65725	0.851595	0.480218	0.407817	0.765863	0.645065	0.266853	0.756924	1.4834	0.000315039	0.00387296	-0.634239	0.296686	0.565297
Medtr0057s0080	QCT	glutamine cyclotransferase	peptidyl-pyroglutamic acid biosynthetic process, using glutaminyl-peptide cyclotransferase	0.241777	0.000259457	0.00212258	0.114238	0.0859146	0.254318	-0.0451371	0.536804	0.813605	0.172896	0.0112187	0.0463389	-0.0159065	0.831263	0.957126	0.127343	0.0535032	0.187461	0.0239698	0.755473	0.919305	0.247191	0.000335838	0.00190266	0.0246561	0.743235	0.901233	0.0329093	0.609594	0.884075	0.00374195	0.975859	1	0.290912	1.36e-05	0.000272572	0.00648544	0.934352	1
Medtr0057s0090	NA	hypothetical protein	NA	-0.420469	0.305944	0.536596	-0.910622	0.0294283	0.122137	-0.146831	0.773935	0.940116	-0.902665	0.139403	0.304595	0.190148	0.768992	0.927577	-0.521656	0.13049	0.337492	-0.5247	0.285908	0.557305	-0.750454	0.188574	0.335398	-0.27228	0.621455	0.829317	-0.276434	0.405481	0.763764	-0.205738	0.768992	0.987909	-0.238283	0.738507	0.893588	-0.187892	0.872842	0.974798
Medtr0057s0100	NA	albumin-2 protein	NA	-1.02641	2.79e-05	0.000305849	-1.21901	7.68e-07	2.06e-05	-0.821444	0.000466947	0.00818392	-1.25059	1.97e-07	3.83e-06	-0.467886	0.0422828	0.187148	-0.638004	0.00752553	0.0436635	-0.916296	0.000104106	0.00158127	-0.844691	0.000369261	0.00206302	-0.112903	0.621587	0.829332	-0.411611	0.0872876	0.376202	-0.56003	0.0161697	0.177946	-0.837595	0.000389358	0.00461081	-0.498149	0.0302896	0.134199
Medtr0057s0130	NA	glutamine cyclotransferase	peptidyl-pyroglutamic acid biosynthetic process, using glutaminyl-peptide cyclotransferase	-0.68654	2.28e-09	5.52e-08	-0.47513	2.15e-05	0.000379026	-0.304888	0.0069287	0.0599187	-0.280817	0.0116751	0.0477995	0.0357389	0.755448	0.920452	-0.379133	0.000610595	0.00569258	-0.259175	0.0205997	0.0985286	-0.202706	0.0725875	0.163347	-0.504008	8.63e-06	0.000193168	-0.126596	0.246174	0.616194	0.0414546	0.720805	0.97621	-0.00149637	0.98558	1	-0.117118	0.28167	0.548066
Medtr0057s0170	NA	albumin-2 protein	NA	-1.11078	0.018855	0.0739616	-0.958218	0.0399933	0.15085	-0.795428	0.0334245	0.174232	-0.517316	0.183805	0.368214	-0.249041	0.519694	0.774588	-0.208541	0.68379	0.864737	-1.37152	0.000459019	0.00531036	-0.416276	0.288425	0.456237	-0.549441	0.133613	0.351547	-0.54989	0.26529	0.636757	-0.970223	0.0143082	0.163437	-0.437396	0.246842	0.495727	-0.733319	0.0444668	0.175229
Medtr0058s0010	NA	hypothetical protein	NA	-0.273729	0.251007	0.473412	-0.0152232	0.966579	1	0.0974838	0.684961	0.894898	-0.594913	0.0157481	0.0601031	0.0903511	0.729721	0.907589	0.0220916	0.96813	1	0.152599	0.529954	0.776424	0.059734	0.815035	0.908362	0.489515	0.0451556	0.170294	-0.318442	0.185392	0.54778	-0.30608	0.208128	0.692883	-0.207952	0.394063	0.648847	0.365209	0.134817	0.354975
Medtr0059s0060	PRPL1	50S ribosomal protein L1p	translation	0.0564271	0.393681	0.6262	0.234902	0.000328343	0.00379562	0.251498	0.000227139	0.00467681	0.261655	8.86e-05	0.000845682	0.201365	0.0030948	0.0327095	0.23835	0.000274275	0.00289419	0.355705	1.42e-07	6.05e-06	0.299795	8.12e-06	7.44e-05	0.160509	0.0202427	0.0979195	0.00423098	0.957031	1	0.162875	0.0187473	0.195901	0.0339201	0.635955	0.831036	0.404526	1.76e-09	1.51e-07
Medtr0062s0020	NA	glycoside hydrolase family 18 protein	carbohydrate metabolic process	0.545869	0.252491	0.47535	-2.28858	0.00010472	0.00146815	-1.30153	0.0961055	0.329899	-0.133487	0.851863	0.943437	-1.1985	0.0579269	0.227181	-0.744825	0.145209	0.361598	-1.028	0.141615	0.367132	0.345666	0.614865	0.762248	-1.15451	0.0685944	0.22612	-1.24625	0.0166749	0.137061	0.0545024	1	1	2.44646	3.3e-06	8.03e-05	-0.962246	0.129787	0.346707
Medtr0063s0090	NA	myb transcription factor	NA	-0.282991	0.541976	0.751661	-0.517989	0.210264	0.444745	-1.29474	0.0546258	0.235224	-0.810251	0.0308249	0.10085	0.225569	0.560657	0.804057	-1.02409	0.00759348	0.043868	-0.192524	0.746264	0.914617	-0.806852	0.0260985	0.0733587	-0.822534	0.0640826	0.216399	-0.106574	0.73462	0.940986	0.315339	0.548858	0.921278	0.494554	0.0932647	0.271903	-0.530525	0.229629	0.486501
Medtr0064s0160	NA	F-box protein interaction domain protein	NA	0.377259	0.112042	0.277635	-0.274842	0.299317	0.548723	-0.529017	0.0340978	0.176357	0.0285194	1	1	-0.879527	0.00131622	0.0178321	0.485924	0.0387972	0.149114	-0.815263	0.001783	0.0155383	0.185314	0.553843	0.711485	-0.0885358	0.748117	0.904093	0.703238	0.00225197	0.0320891	0.117795	0.646653	0.954412	1.00968	0.000186412	0.00251778	-0.511275	0.0480141	0.183932
Medtr0065s0100	NA	NBS-LRR type disease resistance protein	defense response	0.476003	0.598237	0.791628	-0.390498	0.686181	0.860926	-0.2337	0.627416	0.866936	-0.157797	1	1	-0.223235	0.651785	0.864278	0.0720298	1	1	-0.889521	0.0576798	0.203172	0.112944	1	1	-0.247369	0.642622	0.842655	0.775438	0.207638	0.571607	-0.161365	0.808312	0.998124	0.506383	0.457043	0.701572	-0.339126	0.642622	0.8478
Medtr0066s0040	NA	hemolysin-III-like protein	NA	-0.210524	0.891228	0.968927	0.402838	0.342065	0.594037	-0.661608	0.181	0.469959	-0.0642615	1	1	-0.102603	0.871426	0.974859	-0.301057	0.588693	0.805495	-0.377195	0.482702	0.73967	-0.414083	0.495279	0.659674	0.207426	0.875378	0.972015	-0.27925	0.695517	0.922586	-0.0163718	1	1	-0.161514	0.875378	0.965272	0.189945	0.757315	0.916927
Medtr0066s0050	HHP2	hemolysin-III-like protein	NA	0.473032	0.232594	0.452505	0.79138	0.0376509	0.144847	-0.0664954	0.88955	0.990285	0.330977	0.456574	0.659331	-0.178222	0.676844	0.877886	0.380945	0.378135	0.635603	0.0287968	0.946401	1	0.564801	0.170577	0.311571	-0.456894	0.252932	0.516084	0.549827	0.174161	0.534246	0.0309622	0.945005	1	0.0368884	1	1	0.0319435	1	1
Medtr0067s0100	NA	zinc finger, C3HC4 type (RING finger) protein	NA	-0.12424	0.292365	0.521865	-0.0741181	0.529877	0.754228	-0.173558	0.171313	0.455935	0.0358915	0.785169	0.90262	0.168104	0.164506	0.42469	0.049858	0.712185	0.880517	0.036314	0.780587	0.929547	0.208125	0.0751045	0.167823	0.127736	0.309834	0.579152	-0.219374	0.0576546	0.299844	-0.0324455	0.822796	1	-0.0976005	0.40934	0.662499	0.00210893	1	1
Medtr0069s0040	NA	NBS-LRR type disease resistance protein	defense response	-0.528654	0.0748732	0.209025	-1.07615	0.000702682	0.00712499	-0.255051	0.559991	0.829595	-3.45111	1.14e-07	2.36e-06	0.0624428	0.920252	0.994512	-1.06883	0.000349945	0.00353722	-0.527445	0.223816	0.48583	-3.30337	1.18e-06	1.37e-05	-0.880478	0.0304904	0.130882	-0.43022	0.156656	0.507803	-0.654056	0.130081	0.578519	-1.21232	0.00973211	0.0573534	-0.128658	0.834231	0.957899
Medtr0071s0100	SDG4	histone-lysine N-methyltransferase	methylation;histone lysine methylation	0.277244	0.279869	0.507627	-0.24992	0.309658	0.559805	-0.773355	0.00106376	0.015224	0.126193	0.644587	0.807972	-0.3091	0.169408	0.431697	-0.0137218	1	1	-0.915943	0.000132609	0.00193478	0.0824137	0.762247	0.873906	-0.179654	0.457297	0.713609	0.274764	0.265823	0.636922	-0.522563	0.0225832	0.222491	0.18921	0.427932	0.676842	-0.532009	0.0290845	0.130953
Medtr0072s0020	NA	core-2/I-branching enzyme	NA	-0.0601307	0.470467	0.695046	0.038822	0.623982	0.818801	0.0295807	0.756084	0.930896	-0.00373736	0.980405	1	0.093295	0.279929	0.565338	-0.0261689	0.712364	0.880518	-0.00545046	1	1	0.00504145	0.959682	0.996319	0.079723	0.364307	0.631259	-0.0660031	0.3858	0.748254	-0.136635	0.122772	0.56346	-0.00709287	0.941486	0.996963	0.0696617	0.414801	0.677914
Medtr0072s0040	ULT1	ultrapetala developmental regulator	NA	-0.0148615	0.923926	0.985722	-0.0212731	0.887622	0.97416	-0.181285	0.0914254	0.320937	0.227815	0.0312472	0.101963	-0.22135	0.0391579	0.178534	0.0403517	0.636687	0.837988	-0.24956	0.0194296	0.0946776	-0.126525	0.245458	0.405707	-0.210185	0.0552243	0.195616	-0.1032	0.315338	0.688136	-0.273441	0.0121739	0.145144	-0.0658731	0.531952	0.759379	-0.340435	0.00176204	0.0170252
Medtr0072s0050	NA	Gar1/Naf1 RNA-binding region protein	pseudouridine synthesis;ribosome biogenesis	0.0133714	0.90819	0.977527	0.151404	0.119368	0.314271	0.21443	0.0320947	0.169532	0.391316	7.81e-05	0.000763013	-0.098132	0.341397	0.626373	-0.118221	0.239326	0.49014	0.214467	0.0317454	0.134101	0.269834	0.00762492	0.0269626	0.0970018	0.341014	0.609087	-0.0510251	0.576818	0.865532	-0.0658088	0.531739	0.914019	0.155728	0.124797	0.327496	0.103415	0.312196	0.582028
Medtr0076s0010	CPuORF11	S-adenosyl-L-methionine decarboxylase leader peptide protein	NA	0.0189171	0.827066	0.933922	0.00352586	0.965858	1	-0.0250554	0.780088	0.94283	-0.0115876	0.900342	0.969471	-0.129326	0.142737	0.392653	0.0092986	0.91237	0.985316	-0.0314706	0.72335	0.902368	-0.146806	0.0939532	0.199269	-0.0188272	0.835161	0.950649	0.173322	0.0414982	0.246498	0.171342	0.0515857	0.362552	0.148549	0.0885273	0.263153	-0.0490701	0.58232	0.808437
Medtr0076s0020	NA	S-adenosylmethionine decarboxylase proenzyme	S-adenosylmethioninamine biosynthetic process;polyamine biosynthetic process;spermine biosynthetic process;spermidine biosynthetic process	0.0203103	0.729374	0.876515	0.180851	0.00194052	0.015904	-0.052044	0.376508	0.68697	0.239005	4.55e-05	0.000474393	-0.179768	0.00220082	0.025685	0.162501	0.00530245	0.033162	-0.067271	0.25132	0.519019	0.270792	4.01e-06	4.01e-05	-0.0320644	0.585714	0.807311	0.196818	0.000728481	0.0132601	0.0572622	0.332025	0.80627	0.190119	0.00118286	0.0112604	-0.186087	0.0015525	0.0154777
Medtr0077s0010	NA	hypothetical protein	NA	0.351332	0.000493319	0.00367632	0.726054	9.15e-14	8.4e-12	0.529283	4.51e-08	3.45e-06	0.873451	5.98e-20	8.48e-18	0.339495	0.00129776	0.0176138	0.608903	4.58e-10	1.95e-08	0.629943	5.44e-11	5.69e-09	0.55302	2.33e-08	3.96e-07	0.284374	0.00836474	0.0515707	0.113284	0.270306	0.640686	0.172281	0.0875007	0.480914	0.0747009	0.477812	0.718391	0.426049	5.51e-05	0.00117065
Medtr0078s0010	NA	UDP-glucosyltransferase family protein	metabolic process	1.07958	5.82e-08	1.12e-06	1.18715	1.34e-09	6.48e-08	1.11605	2.04e-05	0.000664632	0.0584976	0.862362	0.949071	0.115855	0.652766	0.864458	1.09671	1.93e-08	6.14e-07	0.796357	0.00425071	0.0305724	0.670809	0.00345496	0.0139478	1.0882	4.16e-07	1.33e-05	-0.022152	0.890838	0.99564	0.132283	0.676296	0.965634	-0.219732	0.425873	0.675217	1.41182	7.55e-12	9.68e-10
Medtr0078s0060	NA	UDP-glucosyltransferase family protein	metabolic process	1.19654	5.85e-24	7.29e-22	1.46303	2.46e-35	1.73e-32	1.00271	4.04e-15	1.47e-12	0.138016	0.278138	0.481652	0.0895908	0.478787	0.744469	1.15148	1.96e-22	3.82e-20	0.658076	3.63e-07	1.34e-05	0.257769	0.0407721	0.104588	1.22645	2.23e-24	9.08e-22	0.19401	0.112763	0.430875	0.409722	0.00187414	0.0336354	0.256968	0.0416114	0.159134	1.23685	6.96e-25	4.76e-22
Medtr0082s0030	RPS4	ribosomal protein S4	NA	-0.567686	0.288878	0.517815	-0.50644	0.348524	0.600145	-0.465106	0.422504	0.727743	0.262354	0.693225	0.842766	-0.481417	0.484806	0.749535	-1.02468	0.0786334	0.242895	-0.842097	0.15845	0.393586	-0.444802	0.624095	0.769079	-0.115948	0.909025	0.986139	-0.390295	0.483112	0.812859	-0.334244	0.621661	0.946306	-0.231452	0.881913	0.967609	-0.608835	0.390561	0.655611
Medtr0082s0040	RPSL2	ribosomal protein S12C	translation;oxidation reduction	-0.256749	0.329441	0.562424	-0.162387	0.560858	0.775444	-0.150235	0.625813	0.866632	-0.255513	0.329733	0.536041	0.247638	0.343013	0.627587	-0.00901736	1	1	0.146457	0.60242	0.829466	-0.569694	0.0434656	0.110034	-0.216311	0.430447	0.689785	-0.399801	0.121663	0.447022	0.139853	0.618403	0.94567	-0.0797683	0.796131	0.925546	0.0802272	0.792964	0.935549
Medtr0082s0050	NA	hypothetical protein	NA	-1.24957	0.0367557	0.123234	-0.0974711	0.884351	0.972443	0.229022	0.711619	0.908073	-0.657826	0.41987	0.62562	0.151666	1	1	-0.240935	0.773959	0.916288	-0.000726256	1	1	-0.0367691	1	1	-0.231282	0.850469	0.959616	-0.892639	0.105378	0.416884	0.704375	0.235636	0.723293	-0.682819	0.32359	0.577874	0.444164	0.413443	0.676857
Medtr0082s0060	NA	NADH-quinone oxidoreductase protein	ATP synthesis coupled electron transport;oxidation reduction	0.240272	0.714059	0.867346	0.230841	0.719929	0.882646	-0.342434	0.632094	0.867692	-0.948812	0.143663	0.311161	-0.119543	0.893266	0.983796	0.140819	1	1	0.65042	0.194104	0.44456	-0.4309	0.484986	0.650375	-0.0442879	1	1	-0.0382251	0.902818	0.999381	-0.097028	1	1	-0.972338	0.143663	0.357426	-0.522185	0.388601	0.653761
Medtr0082s0090	NAD4	NADH-quinone oxidoreductase protein	ATP synthesis coupled electron transport;oxidation reduction	-0.182188	0.565209	0.768616	0.292684	0.221998	0.45894	-0.325676	0.25707	0.569469	-0.135003	0.707017	0.851643	-0.19369	0.498542	0.759377	0.0417847	0.947016	1	-0.119704	0.684761	0.87954	-0.276056	0.378863	0.552197	-0.455171	0.107347	0.305049	0.109001	0.611046	0.885061	-0.177279	0.528858	0.913581	-0.302428	0.277636	0.528999	-0.201618	0.451612	0.709051
Medtr0082s0160	COX3	cytochrome C oxidase subunit 3	ATP synthesis coupled proton transport;aerobic electron transport chain;respiratory electron transport chain	-0.0475826	0.841922	0.943089	-0.142141	0.616194	0.813626	0.614506	0.149678	0.423887	0.1014	0.901103	0.969715	-0.172149	0.79901	0.942076	-0.265989	0.366687	0.62451	1.0533	0.00425177	0.0305724	-0.618491	0.194935	0.343433	0.0216423	1	1	-0.40569	0.157658	0.508861	0.64472	0.112609	0.538988	-0.540268	0.213299	0.453779	0.155233	0.808095	0.944074
Medtr0082s0180	NA	hypothetical protein	NA	0.434493	0.477268	0.700827	-0.152617	0.790767	0.922636	0.790104	0.222703	0.527707	-0.981298	0.097081	0.236275	-0.210765	0.695027	0.888049	0.488622	0.436598	0.690078	-0.209649	0.866756	0.974578	-0.441879	0.485802	0.651053	-0.147351	0.892832	0.9795	0.294114	0.732888	0.940242	0.0782932	1	1	-0.627276	0.271233	0.523069	-0.398703	0.583578	0.809137
Medtr0083s0100	NA	stress up-regulated Nod 19 protein	NA	-0.0173441	0.929347	0.988888	0.4402	0.00234688	0.0184942	0.256047	0.178809	0.466903	-0.0494565	0.825068	0.928061	0.67066	0.000159444	0.00380826	0.240658	0.108372	0.300057	0.160043	0.389499	0.661703	0.930477	2.63e-08	4.43e-07	1.04214	2.13e-09	1.11e-07	0.0349055	0.808165	0.969369	1.02935	1.85e-09	1.08e-07	0.713866	2.38e-05	0.000436205	0.291627	0.119651	0.329265
Medtr0083s0120	NA	NB-ARC domain disease resistance protein, putative	NA	0.351824	0.24552	0.467551	-0.108292	0.737958	0.891658	0.493695	0.139897	0.407898	0.0372567	0.94042	0.992338	-0.348787	0.295516	0.581728	0.0511599	0.937271	0.996427	0.135896	0.749666	0.916416	-0.282345	0.364191	0.537958	-0.265033	0.481238	0.731498	0.047012	1	1	0.424827	0.222993	0.710327	-0.15879	0.641167	0.835167	-0.076629	0.867162	0.97275
Medtr0085s0010	RLF	cytochrome b5-like heme/steroid-binding domain protein	NA	0.31198	0.000144637	0.00128275	-0.000169845	1	1	0.159765	0.0909559	0.319926	0.146693	0.103047	0.246125	0.118985	0.174008	0.438097	0.234005	0.00386081	0.0256376	-0.0119568	0.932864	1	0.298326	0.000852945	0.00424236	0.118177	0.193004	0.441771	0.0218169	0.751407	0.948706	0.10093	0.300307	0.783535	0.257332	0.00350944	0.0265632	0.0551777	0.53422	0.771902
Medtr0086s0010	BAG1	BAG family molecular chaperone regulator-like protein	NA	-0.045339	0.626383	0.811647	-0.150478	0.108032	0.295062	-0.073908	0.426273	0.730856	-0.196565	0.0355614	0.112717	-0.128671	0.169345	0.431605	-0.0342871	0.722232	0.887006	-0.14848	0.111607	0.314623	-0.256565	0.00646453	0.0235416	-0.0300847	0.748868	0.904517	0.141861	0.128391	0.459694	-0.258624	0.00555787	0.0787487	0.124341	0.183661	0.415704	0.106156	0.257004	0.518395
Medtr0088s0100	NA	arginase family protein	NA	0.0950935	0.891455	0.968987	-1.31124	0.0624413	0.205806	-1.72025	0.0161978	0.10791	-0.320157	0.646053	0.808812	-2.25989	0.00209959	0.0248505	-0.805704	0.247118	0.499584	-3.21793	2.42e-05	0.000466631	-0.167761	0.813489	0.907401	-1.76286	0.014211	0.0756142	-0.610716	0.378736	0.742955	0.305293	0.661416	0.96002	1.78486	0.0123863	0.0683086	-2.42595	0.00103558	0.0114691
Medtr0089s0100	NA	Ulp1 protease family, carboxy-terminal domain protein	proteolysis	1.31617	0.00225591	0.0132703	0.832816	0.067361	0.216465	0.552511	0.209061	0.510132	0.097558	0.891182	0.963929	-0.442542	0.401733	0.680356	0.289442	0.54326	0.772745	0.480337	0.254116	0.522419	0.252364	0.58795	0.740053	-0.113291	0.870905	0.96996	0.754722	0.10254	0.410144	0.158786	0.7821	0.991822	-0.195666	0.772368	0.912316	0.24585	0.652688	0.853916
Medtr0090s0020	NA	S-locus lectin kinase family protein	protein amino acid phosphorylation;phosphorylation;recognition of pollen	0.223948	0.100708	0.25804	0.24143	0.0758969	0.234378	0.222114	0.154982	0.43181	0.147354	0.34025	0.547545	0.311397	0.0491443	0.205642	0.270065	0.0453154	0.167044	-0.0425793	0.828502	0.95599	0.0947927	0.578239	0.731706	0.621782	6.05e-05	0.0010133	-0.245127	0.0832885	0.366525	0.228771	0.148059	0.612424	0.225226	0.144647	0.359009	0.554183	0.000350648	0.00493292
Medtr0092s0090	NA	ABC1 family protein	U6 snRNA 3'-end processing	-0.354472	0.228416	0.447571	0.11257	0.702138	0.871339	0.465814	0.0980186	0.333761	0.363756	0.178501	0.360919	-0.217049	0.490577	0.753774	0.0119209	0.949727	1	0.32265	0.288046	0.559363	0.52968	0.0515531	0.125774	-0.278589	0.381258	0.646924	-0.0338601	0.950082	1	0.26849	0.340869	0.813605	0.346785	0.226103	0.469534	-0.267011	0.390445	0.655563
Medtr0092s0100	SCL6-IV	GRAS family transcription regulator	transcription, DNA-dependent;regulation of transcription, DNA-dependent	-0.155509	0.0536516	0.163711	-0.149565	0.0622205	0.205198	-0.0934903	0.24195	0.551002	-0.0105254	0.896037	0.966983	-0.340689	4.34e-05	0.00146318	0.0981145	0.210026	0.454854	-0.157789	0.0480446	0.17819	-0.0588055	0.475848	0.641867	-0.238815	0.00435338	0.0318855	0.0444688	0.595327	0.874773	-0.0817471	0.309228	0.788276	-0.107272	0.192315	0.427617	-0.240926	0.00367482	0.0301506
Medtr0093s0090	NA	leginsulin related MtN11/16/17 family	NA	-1.03699	2.94e-21	2.59e-19	0.00219302	0.984106	1	8.97e-05	1	1	0.519142	1.77e-06	2.78e-05	0.151409	0.161761	0.420779	-0.465219	1.76e-05	0.000279006	-0.121529	0.259811	0.529796	0.931563	1.21e-17	1.2e-15	-0.305006	0.00507933	0.0355932	0.129795	0.225984	0.594936	0.04428	0.681203	0.966237	1.50326	1.03e-42	7.77e-40	-0.231403	0.0332072	0.143057
Medtr0096s0020	NA	CAAX protease self-immunity protein	proteolysis	-0.207519	0.500173	0.719523	0.353848	0.363737	0.614278	0.255605	0.316188	0.631285	0.477643	0.087872	0.219787	-0.0227346	1	1	0.453927	0.20689	0.450875	0.0122081	1	1	-0.238157	0.525316	0.6866	0.0620732	0.840948	0.95387	-0.187838	0.520588	0.834251	-0.26399	0.403914	0.849887	-0.203543	0.538709	0.763733	-0.0316325	1	1
Medtr0097s0060	NA	F-box protein	NA	-0.199888	0.585904	0.78201	-0.30161	0.380322	0.629574	0.09898	0.820004	0.963072	0.228945	0.520588	0.712893	0.158788	0.672033	0.87552	-0.726094	0.0396627	0.151272	-0.285733	0.544836	0.788295	0.299252	0.385999	0.558521	-0.171759	0.731169	0.894144	-0.304702	0.343187	0.712545	0.537033	0.0895522	0.486704	0.118322	0.743814	0.89702	-0.6608	0.0682707	0.229785
Medtr0097s0070	NA	CASP POPTRDRAFT-like protein	NA	0.415478	0.152659	0.342886	-0.789556	0.00869989	0.050688	0.231032	0.442988	0.743617	0.241805	0.403598	0.609951	0.793682	0.00480601	0.0442073	0.395103	0.180065	0.414002	0.512144	0.0816157	0.255499	-0.0816246	0.787699	0.891364	0.346395	0.221584	0.478741	-0.376281	0.193178	0.556363	0.119276	0.698677	0.971514	-0.789211	0.0077697	0.0485789	0.875521	0.00190873	0.0181397
Medtr0100s0160	NA	zinc finger AN1 and C2H2 domain stress-associated protein	NA	0.185331	0.139491	0.322555	-0.00120397	1	1	-0.247661	0.0967754	0.331258	-0.119029	0.396405	0.602468	0.0651022	0.631228	0.851712	0.207139	0.0880786	0.260922	-0.113545	0.443902	0.709482	0.285603	0.035022	0.09266	0.158601	0.244127	0.506539	0.223817	0.0643541	0.317633	0.232586	0.105483	0.524766	0.0970764	0.500732	0.736173	-0.0823314	0.593092	0.815516
Medtr0101s0020	NA	transmembrane protein, putative	NA	0.670658	0.000811127	0.00556303	0.197792	0.363622	0.614264	0.0638405	0.87709	0.986363	-1.30985	1.21e-05	0.000150957	-0.395621	0.0492454	0.205951	0.700604	0.000410502	0.00408169	-0.209665	0.513166	0.763872	-0.160709	0.571998	0.727028	-0.135364	0.531218	0.768253	-0.0571796	0.810279	0.969891	0.232048	0.40491	0.85024	-0.500652	0.0687247	0.222619	-0.163624	0.43478	0.695395
Medtr0101s0030	NA	transmembrane protein, putative	NA	0.701556	0.00205082	0.012249	-0.145153	0.600657	0.802547	0.725805	0.0505349	0.224301	-1.05719	6.67e-05	0.000662717	0.246846	0.268375	0.552993	0.296587	0.200385	0.44258	0.602201	0.123787	0.336221	-0.943863	0.000384438	0.00213775	0.661818	0.00298723	0.0238082	-0.137367	0.622809	0.891007	0.797242	0.0270469	0.251742	-0.424794	0.0939721	0.273225	0.559264	0.0116204	0.0695529
Medtr0103s0090	UMAMIT41	nodulin MtN21/EamA-like transporter family protein	transmembrane transport	-0.667764	1.34e-08	2.85e-07	-0.289455	0.0120551	0.0644777	-0.0410698	0.725862	0.915685	-0.394834	0.00069476	0.00485644	0.268114	0.0228105	0.125666	-0.776405	3.12e-11	1.54e-09	-0.279152	0.0152757	0.0792253	-0.601815	4.77e-07	6e-06	-0.414647	0.00084211	0.00889437	-0.287627	0.0122005	0.110771	-0.0858812	0.457711	0.880734	-0.245047	0.0340737	0.139785	-0.14661	0.22975	0.486605
Medtr0103s0100	NA	sister chromatid cohesion protein DCC1	mitotic sister chromatid cohesion	0.0923944	0.396889	0.628923	-0.00476806	1	1	-0.0439471	0.70899	0.906956	-0.00515393	0.980736	1	-0.139842	0.231323	0.512073	0.126325	0.2175	0.464227	-0.00159813	1	1	0.0548482	0.638618	0.780118	-0.101556	0.384427	0.649625	0.0406808	0.728847	0.93801	0.117887	0.307005	0.787567	0.0460147	0.704445	0.874274	-0.102742	0.367477	0.635922
Medtr0110s0040	BGLU44	glycoside hydrolase family 1 protein	carbohydrate metabolic process	-0.270675	0.00494291	0.0254299	-0.094059	0.320978	0.572394	-0.111113	0.272297	0.585482	-0.262911	0.0064149	0.0296338	0.40319	3.84e-05	0.00133085	-0.186149	0.044352	0.164325	0.0543547	0.578229	0.812952	-0.172114	0.0773407	0.171429	-0.14093	0.175191	0.416587	-0.23369	0.0123593	0.111763	0.134785	0.169654	0.648185	-0.221692	0.020845	0.0993231	0.410098	3.03e-05	0.000714717
Medtr0110s0050	NA	5'-3' exonuclease family protein	DNA repair	0.217219	0.496801	0.716743	-0.263181	0.377392	0.627023	0.0488578	0.914866	0.999122	-0.552739	0.0587189	0.164223	-0.383055	0.192429	0.461907	-0.0922085	0.79934	0.930475	-0.195169	0.500359	0.754702	-0.396714	0.191421	0.339001	-0.126281	0.68795	0.869238	-0.0178658	0.951161	1	-0.414952	0.164645	0.640083	-0.382624	0.190275	0.425115	-0.478926	0.118502	0.327423
Medtr0110s0060	NA	pentatricopeptide (PPR) repeat protein	NA	-0.202719	0.243742	0.465282	-0.12662	0.495246	0.726707	-0.20344	0.245298	0.554828	-0.0718229	0.745111	0.876592	0.0135576	1	1	-0.363565	0.0292464	0.122118	-0.097131	0.571643	0.808005	0.0107602	1	1	0.000835206	1	1	-0.0689228	0.699606	0.924541	-0.0172945	0.962226	1	-0.113001	0.587914	0.799531	0.186794	0.320887	0.590088
Medtr0111s0070	NA	endonuclease/exonuclease/phosphatase family protein	RNA-dependent DNA replication	-0.155837	0.52171	0.735464	-0.305788	0.255695	0.501067	0.5255	0.1544	0.431147	-0.0579987	0.906407	0.972448	0.328269	0.272199	0.55716	-0.270939	0.305348	0.564318	0.559526	0.125371	0.339298	-1.16772	0.00945647	0.0321062	0.309447	0.299495	0.569159	0.0343954	0.882873	0.992732	0.0338346	1	1	0.271546	0.440332	0.687418	0.0864336	0.847072	0.964119
Medtr0112s0050	NA	leginsulin related MtN11/16/17 family	NA	-1.0024	0.0333607	0.114732	0.114395	0.924559	0.992968	0.278063	0.632484	0.867692	0.305234	0.747305	0.878192	-0.51738	0.311163	0.598292	-1.07091	0.0158444	0.077408	0.499764	0.306542	0.578848	0.153466	1	1	-1.03315	0.0784179	0.247652	0.82673	0.0203965	0.15574	1.00574	0.0147501	0.16688	1.15594	0.0255376	0.114435	-0.299527	0.673864	0.867806
Medtr0113s0040	NA	F-box protein	NA	-0.67859	0.000140233	0.00124811	-0.442097	0.0126604	0.0667972	-0.53904	0.0027023	0.0308673	-0.0423655	0.819238	0.924266	-0.205799	0.2567	0.540331	-0.0130682	0.938809	0.996753	-0.139312	0.43525	0.702921	0.0635754	0.726745	0.847763	-0.342382	0.0596984	0.206633	-0.650567	0.000254089	0.0056503	0.102628	0.566329	0.926727	-0.133511	0.46005	0.703945	-0.149653	0.41062	0.67483
Medtr0115s0020	NA	F-box protein interaction domain protein	NA	-0.898869	0.0939555	0.246046	-0.793879	0.125072	0.322225	0.168384	0.844299	0.974417	0.818357	0.598907	0.774445	-0.703999	0.312954	0.599863	0.0133788	1	1	1.22983	0.0522402	0.188811	0.804202	0.408586	0.580563	-0.0338011	1	1	-0.567947	0.238288	0.60841	0.638993	0.370515	0.833098	1.30539	0.168445	0.393988	1.37254	0.00368706	0.0302181
Medtr0117s0080	NA	TPX2 (targeting protein for Xklp2) family protein	NA	-0.00428093	1	1	-0.720005	0.0757435	0.234128	0.189785	0.578142	0.840098	-0.0488752	1	1	-0.458411	0.199329	0.471351	-0.0763815	0.922674	0.989512	-0.465548	0.205672	0.461694	0.208679	0.663916	0.799853	-0.893364	0.0148737	0.0782159	-0.0594975	0.924729	1	-0.0177923	1	1	-0.0742857	1	1	-0.112289	0.795002	0.936631
Medtr0118s0070	EXPB2	expansin-like protein B1	sexual reproduction	-3.83402	5.34e-10	1.43e-08	-0.497627	0.34463	0.596723	1.0425	0.0556937	0.2379	0.914974	0.105292	0.249743	0.0297974	1	1	-0.522946	0.32106	0.580775	0.465406	0.399857	0.670807	0.167545	0.798623	0.898143	-0.465647	0.448048	0.705494	1.86631	0.000450694	0.00913475	3.76777	1.01e-10	6.72e-09	3.37053	6.31e-09	2.99e-07	-0.589798	0.306857	0.576373
Medtr0121s0010	NA	transmembrane protein, putative	NA	0.114143	0.240718	0.461572	-0.208778	0.0316374	0.12831	-0.022919	0.821068	0.963728	0.192388	0.0475168	0.140175	0.195269	0.048053	0.202844	-0.106094	0.273455	0.529242	0.0528738	0.59199	0.822314	-0.154626	0.112331	0.228145	0.277859	0.00499232	0.0351252	-0.0289516	0.767218	0.953588	-0.0726693	0.467531	0.88499	0.173314	0.0745076	0.234905	0.193701	0.0503818	0.189971
Medtr0121s0060	NA	stress responsive A/B barrel domain protein	NA	-0.204499	0.194384	0.402592	-0.3965	0.0113665	0.0615972	-0.339637	0.0353239	0.180058	0.120542	0.534696	0.72393	0.160388	0.355128	0.639661	-0.107266	0.494504	0.736534	-0.0411504	0.813703	0.948172	0.0115052	1	1	-0.167128	0.344075	0.612083	-0.0128765	0.928869	1	-0.287024	0.0800642	0.458197	0.202072	0.275627	0.527264	0.040881	0.847461	0.964223
Medtr0122s0020	EXPB3	expansin-like protein B1	syncytium formation;sexual reproduction	-0.790617	2.36e-13	9.95e-12	-0.311535	0.00359752	0.0256798	0.128799	0.234302	0.541903	-0.543298	4.95e-07	8.74e-06	0.249645	0.0206221	0.117876	-0.779717	4.56e-13	3.04e-11	0.00750634	0.945267	1	-0.89495	2.25e-16	1.84e-14	-0.650011	2.69e-09	1.36e-07	-0.418094	9.33e-05	0.00240245	0.311658	0.00397782	0.0602169	-0.456472	2.33e-05	0.000429514	-0.212433	0.0499539	0.18861
Medtr0123s0070	NA	myb transcription factor	transcription, DNA-dependent;regulation of transcription, DNA-dependent	-0.010119	0.949464	0.999784	0.0909578	0.349391	0.600708	0.220127	0.0301856	0.163543	0.314587	0.00097176	0.00647773	0.202897	0.0475961	0.201642	0.0242796	0.872582	0.967578	0.328235	0.00108877	0.01052	0.309019	0.00160335	0.00727127	0.234969	0.0240463	0.110675	-0.191213	0.0478036	0.268268	0.135622	0.191696	0.674637	-0.0270991	0.805951	0.929969	0.268796	0.0086903	0.0562999
Medtr0125s0060	NA	hypothetical protein	NA	-0.40213	0.036724	0.123183	-0.232745	0.197334	0.42819	0.0108751	1	1	-0.0738081	0.711493	0.854353	-0.17111	0.423761	0.70066	-0.138963	0.447697	0.699112	-0.038688	0.889484	0.9833	0.237814	0.212406	0.364801	-0.148533	0.472382	0.724871	-0.213015	0.22184	0.590049	-0.0600307	0.775488	0.989746	0.131235	0.511366	0.744888	-0.035571	0.921724	0.995752
Medtr0126s0070	NA	hypothetical protein	NA	-0.280643	0.279311	0.506942	0.195379	0.420569	0.665953	0.0535153	0.886459	0.989137	0.395401	0.154963	0.327498	0.234466	0.426119	0.702809	0.146702	0.620608	0.827313	-0.116501	0.712682	0.896702	0.163374	0.586953	0.739251	-0.208661	0.495428	0.742803	-0.214541	0.401898	0.761421	0.160808	0.618687	0.945775	-0.0893202	0.7825	0.918303	-0.327674	0.255458	0.516986
Medtr0126s0080	NA	BZIP family transcription factor	transcription, DNA-dependent;regulation of transcription, DNA-dependent	0.0717957	0.513659	0.729813	0.0851678	0.434963	0.678112	0.244577	0.0457091	0.211761	0.0890778	0.422411	0.628369	0.315203	0.009009	0.0675107	-0.0577916	0.583524	0.801383	0.159692	0.19886	0.451746	-0.443516	0.000130651	0.000845693	-0.13117	0.312446	0.581387	-0.0672013	0.550451	0.852837	0.18554	0.129457	0.577807	-0.287862	0.0105518	0.060756	0.0232172	0.8644	0.971632
Medtr0129s0050	NA	F-box protein interaction domain protein	NA	-0.00225605	1	1	-0.0713819	0.633646	0.825466	-0.202308	0.1462	0.418236	0.195752	0.171151	0.351154	-0.017671	0.923356	0.996037	-0.144645	0.347009	0.605375	-0.100502	0.463678	0.724964	-0.0655113	0.657817	0.795009	-0.178298	0.244397	0.506917	-0.104562	0.460799	0.799667	-0.213014	0.140769	0.599829	-0.0325406	0.886955	0.970029	-0.264053	0.0771432	0.248565
Medtr0130s0060	NA	WRKY DNA-binding protein	regulation of transcription, DNA-dependent;rRNA processing	0.497467	0.582104	0.779465	-0.346439	0.832375	0.946818	-0.329463	0.535077	0.812461	-0.729188	0.38222	0.589266	0.156071	1	1	0.182759	1	1	-0.44809	0.430107	0.698898	-1.51063	0.0890288	0.191002	0.201885	0.86045	0.964966	0.797276	0.251609	0.621139	-0.348576	0.636383	0.950959	1.09335	0.0595908	0.203084	0.383174	0.506062	0.750826
Medtr0133s0020	NA	disease resistance protein	defense response	0.00818654	0.938841	0.993044	-0.530501	3.15e-06	7.2e-05	-0.317482	0.00604512	0.0546872	-0.506545	8.79e-06	0.000113363	0.266554	0.0171867	0.104252	-0.200963	0.0719919	0.229291	-0.191371	0.0972454	0.287765	-0.658464	9.88e-09	1.83e-07	-0.229865	0.0443332	0.168119	-0.0278655	0.816062	0.970887	-0.189072	0.102169	0.517055	-0.290855	0.0100886	0.0589004	-0.396186	0.000530193	0.00681103
Medtr0133s0030	NA	disease resistance protein RGA1	defense response	0.00460305	0.933813	0.99093	-0.255971	0.0930971	0.26803	-0.315214	0.0675424	0.267128	-0.479442	0.000677116	0.00475224	0.322479	0.0180787	0.108037	-0.22991	0.111952	0.306473	-0.0533706	0.75973	0.921313	-0.777335	1.66e-07	2.35e-06	-0.13932	0.382938	0.648166	-0.0471007	0.936997	1	-0.0942683	0.600999	0.940057	-0.194246	0.15462	0.374783	-0.279642	0.0716204	0.236648
Medtr0136s0010	NA	Pmr5/Cas1p GDSL/SGNH-like acyl-esterase family protein	NA	-0.00379663	0.993294	1	0.130021	0.144211	0.353038	0.0597628	0.533908	0.811613	-0.190741	0.0468253	0.138661	-0.0105289	0.925167	0.996865	0.0456897	0.583133	0.801089	-0.0706178	0.473413	0.73204	-0.098621	0.317899	0.488315	0.10608	0.263971	0.528855	0.135311	0.102008	0.408755	-0.0258071	0.808573	0.99815	-0.0199177	0.829725	0.942722	0.0622648	0.51298	0.755979
Medtr0136s0060	NA	activator of 90 kDa heat shock ATPase-like protein	response to stress;positive regulation of ATPase activity	0.281131	0.00141473	0.00896964	0.30922	0.000426241	0.00466797	0.225901	0.013151	0.093637	0.324399	0.000324929	0.0025833	0.103085	0.255206	0.539139	-0.000309565	0.959887	1	0.292072	0.0012488	0.0117054	0.401223	9.41e-06	8.47e-05	0.227156	0.012084	0.0672954	0.0529913	0.567385	0.861691	0.133427	0.149091	0.614636	0.384626	1.85e-05	0.000353244	-0.0754768	0.417105	0.679941
Medtr0137s0060	NA	hypothetical protein	NA	0.920916	0.0374434	0.125057	0.238428	0.777637	0.915265	-0.0859992	0.89452	0.991866	-0.351234	0.50694	0.701411	-0.369221	0.461493	0.731024	0.812166	0.0669297	0.218463	-0.523949	0.315309	0.588801	-1.05988	0.0465547	0.116109	-0.499939	0.35545	0.62288	0.422387	0.363735	0.731258	-0.0750492	1	1	-0.383867	0.431123	0.679435	-0.495863	0.448442	0.706384
Medtr0137s0070	NA	LRR and NB-ARC domain disease resistance protein	NA	0.0551346	1	1	0.380071	0.413617	0.65949	0.722935	0.130686	0.392927	-0.741468	0.178905	0.361574	-1.64202	0.00574367	0.0499684	0.27559	0.612818	0.821951	0.389152	0.452718	0.716766	-0.506221	0.378913	0.552234	-0.530085	0.325227	0.59343	0.356089	0.437414	0.78462	-0.0134039	1	1	-0.0770891	1	1	-0.379666	0.505966	0.750826
Medtr0137s0080	NA	E3 ubiquitin-protein ligase KEG	protein amino acid phosphorylation	0.36323	0.302109	0.532643	-0.625381	0.0849332	0.252539	0.304986	0.419991	0.725185	-0.157197	0.732045	0.868534	-0.78013	0.0953656	0.308235	-0.11332	0.670542	0.858907	-0.0208717	1	1	-0.968093	0.0126491	0.0406525	0.57225	0.131589	0.34803	0.139975	0.814081	0.970756	-0.0897567	0.92127	1	-0.77919	0.0321644	0.134541	0.187926	0.615655	0.830899
Medtr0140s0050	NA	DUF3223 family protein	NA	-0.0394807	0.782866	0.906908	-0.0426414	0.739378	0.89254	-0.119224	0.391222	0.699649	0.335524	0.00988258	0.0419364	-0.0179353	0.895075	0.98436	-0.142723	0.280764	0.53739	0.0972624	0.473255	0.731965	0.361703	0.00640904	0.0233824	0.0881803	0.527314	0.765225	-0.0652554	0.602855	0.879956	-0.083918	0.549679	0.921891	0.0975872	0.48589	0.72404	-0.0439123	0.762803	0.920588
Medtr0140s0100	NA	hypothetical protein	NA	0.233739	0.578433	0.776855	-0.903337	0.0995276	0.280493	0.337331	0.412877	0.719358	0.93686	0.00594623	0.0279376	-0.415297	0.331909	0.618131	0.352521	0.406612	0.663186	0.478531	0.219872	0.480746	0.713984	0.0479073	0.118729	-0.734164	0.0809034	0.253023	-0.927936	0.0609224	0.308107	0.406736	0.316577	0.794188	0.142384	0.761299	0.907008	0.136058	0.751962	0.913984
Medtr0144s0030	NA	Ulp1 protease family, carboxy-terminal domain protein	proteolysis	0.227194	0.382213	0.616213	-0.0722339	0.853526	0.957454	0.056641	0.893145	0.991571	0.109562	0.758296	0.884933	-0.177426	0.548155	0.795644	-0.0853939	0.764828	0.910492	-0.20126	0.523204	0.771374	-0.174616	0.587944	0.740053	-0.190939	0.495158	0.742585	0.191704	0.412634	0.768895	0.127034	0.735963	0.980879	0.065967	0.804865	0.929475	-0.194701	0.464807	0.720447
Medtr0144s0060	NA	LRR and NB-ARC domain disease resistance protein	defense response	0.242648	0.427488	0.657725	-0.12691	0.626412	0.820734	0.224885	0.423526	0.728502	-0.432895	0.123648	0.280225	0.043697	0.871546	0.974859	0.0334228	1	1	0.263911	0.333521	0.607439	-0.685726	0.0140674	0.0442591	0.263812	0.28822	0.557113	0.0836049	0.868175	0.988065	-0.147154	0.683035	0.966812	-0.15112	0.581241	0.793996	0.462769	0.0614965	0.214734
Medtr0147s0030	NA	cytochrome P450 family protein	oxidation reduction	-0.353673	0.00101065	0.00674896	-0.334894	0.00182894	0.0152313	-0.25868	0.0157385	0.105819	-0.357388	0.00039487	0.00304393	0.279343	0.00535143	0.0476908	-0.199301	0.0578701	0.197509	-0.317909	0.00283749	0.0221762	-0.320183	0.00146081	0.00672382	-0.0567469	0.594216	0.812162	-0.251359	0.0169188	0.138461	0.0625525	0.556884	0.922785	-0.0219656	0.824552	0.940099	-0.0879827	0.399634	0.664331
Medtr0147s0060	NA	rad3-related DNA helicase family protein	nucleobase, nucleoside, nucleotide and nucleic acid metabolic process;DNA duplex unwinding	-0.13698	0.651707	0.82993	-0.532211	0.105005	0.289916	0.0844765	0.861484	0.980775	-0.17711	0.525959	0.717455	0.343613	0.300216	0.586833	-0.270003	0.373478	0.631079	0.248149	0.400083	0.670952	-0.812719	0.00841758	0.0292073	0.268018	0.490899	0.739313	0.269338	0.34516	0.714377	0.0353106	0.928787	1	-0.203788	0.477305	0.718072	-0.405884	0.272622	0.537598
Medtr0147s0070	NA	60S ribosomal protein L37-1	translation	0.228748	0.0108607	0.0476827	0.177273	0.0485547	0.172778	-0.0434819	0.629695	0.867363	0.152801	0.0890196	0.221895	-0.374353	3.07e-05	0.0011266	0.221921	0.0128112	0.0656142	-0.0350837	0.697627	0.88703	0.474402	1.18e-07	1.73e-06	-0.223519	0.0127401	0.069965	0.176764	0.0488723	0.271643	-0.0463558	0.607589	0.941979	0.103398	0.2494	0.498822	-0.339893	0.000155906	0.00263195
Medtr0147s0080	NA	sorting nexin carboxy-terminal protein	NA	0.0824087	0.417753	0.648427	0.0156443	0.913764	0.987483	-0.0840638	0.459695	0.757158	0.0924087	0.377302	0.584542	-0.0319558	0.796535	0.94087	-0.0231338	0.852724	0.95731	-0.200036	0.0759891	0.244045	0.0429627	0.703313	0.830603	0.0619304	0.602069	0.81744	0.0870102	0.374343	0.738927	-0.00981754	0.95287	1	-0.1017	0.344736	0.598542	0.0290134	0.797048	0.938161
Medtr0148s0050	NA	protein phosphatase 1 regulatory subunit, putative	NA	0.14059	0.0556586	0.168129	0.0949753	0.196651	0.427067	0.0947272	0.217709	0.521923	0.105292	0.163351	0.339784	0.0420074	0.569782	0.811289	0.151058	0.0386527	0.148904	0.0591138	0.451368	0.716015	-0.12931	0.0873154	0.188485	0.124027	0.0971227	0.28566	0.0417808	0.554178	0.855168	-0.0710382	0.364155	0.82858	-0.00307921	0.965078	1	0.134195	0.0704921	0.2341
Medtr0148s0080	NA	S-locus lectin kinase family protein	protein amino acid phosphorylation;phosphorylation;recognition of pollen	-0.618039	5.36e-06	7e-05	-0.0531252	0.709057	0.875704	0.244397	0.138128	0.404863	-0.0616776	0.642706	0.80667	0.528278	0.000122705	0.00316156	0.0335401	0.809765	0.935805	0.0609178	0.722369	0.901783	0.0429308	0.770904	0.879902	0.178575	0.221828	0.478957	-0.359445	0.00573119	0.0647664	0.17415	0.306713	0.787567	-0.23532	0.0851237	0.256243	0.292063	0.0403294	0.16378
Medtr0151s0030	IMPL1	inositol monophosphatase family protein	inositol biosynthetic process;phosphoinositide phosphorylation;inositol phosphate dephosphorylation	-0.046507	0.561527	0.765721	0.110738	0.128525	0.327342	0.0718561	0.359328	0.672849	0.100705	0.193794	0.381188	0.159685	0.0407438	0.182865	-0.0550952	0.466795	0.713678	0.246179	0.00132141	0.012284	0.366497	1.42e-06	1.61e-05	0.139663	0.07889	0.248552	-0.0160972	0.817939	0.97181	0.0747246	0.344239	0.816425	0.148305	0.0523812	0.185546	0.175022	0.0256783	0.120546
Medtr0152s0100	NA	hypothetical protein	NA	-0.861832	0.294405	0.524179	0.808406	0.0900237	0.262387	-0.355729	0.455168	0.753812	-0.403426	0.695638	0.844489	-1.16947	0.0397582	0.180161	-0.0115693	1	1	-0.115999	0.88695	0.982003	0.318188	0.72638	0.847431	-0.458447	0.431003	0.690327	-0.0288261	1	1	-0.619386	0.269548	0.759475	0.486263	0.417784	0.668628	-0.98669	0.0981498	0.291028
Medtr0153s0030	NA	COP9 signalosome complex subunit 8	protein deneddylation;signalosome assembly	-0.109767	0.736963	0.880587	0.037355	0.872526	0.965939	0.00740535	1	1	0.172987	0.556299	0.742182	0.110607	0.645646	0.860687	0.180344	0.453328	0.703729	-0.151013	0.613083	0.835952	0.0613119	0.889682	0.952474	-0.124622	0.654246	0.849297	-0.054223	0.9588	1	-0.315181	0.285909	0.773335	-0.351894	0.242172	0.490186	-0.502746	0.0502187	0.189451
Medtr0153s0060	NA	hypothetical protein	NA	-0.208994	0.652964	0.8305	0.551838	0.0606389	0.201484	0.193795	0.572649	0.8375	-0.12092	0.748617	0.878738	0.018221	1	1	0.315203	0.282316	0.539053	0.207412	0.576958	0.811928	0.135863	0.753952	0.867953	-0.319081	0.377392	0.643187	0.00674343	1	1	0.0932403	0.802389	0.995832	-0.121349	0.748617	0.900023	-0.11967	0.802389	0.940866
Medtr0153s0070	NA	plant organelle RNA recognition domain protein	NA	-0.223324	0.175924	0.376626	-0.127023	0.446644	0.687186	0.354811	0.0272199	0.152755	0.002039	1	1	0.133416	0.482252	0.747446	-0.630693	9.01e-05	0.00112906	0.136822	0.423957	0.692914	-0.282921	0.125779	0.24814	0.461991	0.011341	0.0643324	-0.227471	0.136248	0.473772	0.195163	0.273799	0.764132	0.0555444	0.771178	0.912105	0.161188	0.404314	0.66934
Medtr0154s0010	NA	late embryogenesis abundant protein	NA	0.529824	0.223576	0.441075	0.0873331	0.891468	0.976194	-0.549782	0.241325	0.550585	0.108895	0.822427	0.926436	-0.720458	0.10937	0.337055	0.504948	0.204655	0.447864	-0.38824	0.441064	0.7073	0.178652	0.703293	0.830603	-0.610965	0.176497	0.418854	0.677568	0.107831	0.421733	0.114341	0.800366	0.995832	0.597106	0.178469	0.408211	-0.786015	0.072842	0.239109
Medtr0160s0040	NA	CASP POPTRDRAFT-like protein	NA	0.329111	0.0477431	0.150127	0.176613	0.304005	0.553676	0.410026	0.0169826	0.111721	-0.577711	0.000589145	0.0042349	-0.102551	0.559636	0.803073	-0.194636	0.244165	0.496089	0.599824	0.000381106	0.00458038	-0.212017	0.219663	0.373565	0.0660516	0.698811	0.875388	0.361673	0.026384	0.184005	0.12194	0.495491	0.899456	-0.479492	0.0041748	0.0303675	0.117779	0.470677	0.724669
Medtr0165s0050	NA	hypothetical protein	NA	-0.89598	0.144122	0.329716	0.236487	0.761973	0.90646	0.10161	1	1	0.9042	0.0893565	0.222489	-0.28602	0.544406	0.792914	0.49021	0.328512	0.588059	-1.07806	0.139894	0.364656	1.1547	0.0232691	0.0668542	-0.60263	0.254949	0.5187	-0.02441	1	1	0.413944	0.496954	0.899685	0.469945	0.496954	0.732978	-1.06101	0.087261	0.269292
Medtr0167s0040	NA	hypothetical protein	NA	0.101864	0.293801	0.523434	-0.023187	0.933019	0.997436	0.17543	0.136011	0.401346	0.158783	0.162765	0.338877	0.0863796	0.459874	0.729842	0.023017	0.726665	0.889552	0.0412873	0.750514	0.916912	0.372414	0.000895227	0.00442535	-0.051535	0.650286	0.847241	0.148658	0.112384	0.430539	0.181548	0.130488	0.578519	0.274773	0.015525	0.0802231	-0.0608427	0.613757	0.829676
Medtr0167s0060	PAB1	20S proteasome alpha subunit E1	proteolysis;ubiquitin-dependent protein catabolic process;proteolysis involved in cellular protein catabolic process	0.192997	0.00118845	0.00776622	0.194749	0.001046	0.00983723	-0.0037039	0.955789	1	0.163973	0.00591614	0.027831	-0.0638167	0.284007	0.569657	0.254426	1.41e-05	0.000229482	0.0629056	0.299306	0.571402	0.419269	1.33e-12	5.63e-11	0.0476216	0.436089	0.694597	0.0671213	0.262761	0.63354	-0.0192401	0.753489	0.985206	0.0388542	0.516005	0.748072	-0.0181164	0.758839	0.918182
Medtr0168s0060	NA	zein-binding protein	NA	0.652364	0.223735	0.441195	-0.045886	1	1	1.06633	0.103775	0.344457	0.536722	0.307381	0.513922	0.333849	0.555154	0.799751	-0.534372	0.363562	0.621146	-0.323177	1	1	-1.01979	0.103775	0.215246	-0.441309	0.491852	0.74022	0.330958	0.644635	0.900926	0.330493	0.80796	0.99811	0.608295	0.249217	0.498589	-0.0449342	1	1
Medtr0168s0080	5-FCL	5-formyltetrahydrofolate cyclo-ligase	tetrahydrofolate metabolic process	0.167644	0.0267729	0.097028	0.222436	0.00275508	0.0208745	0.19094	0.013637	0.0958882	-0.0472842	0.526958	0.717889	0.0355686	0.646847	0.861078	0.036329	0.654167	0.848574	0.293154	0.000110265	0.00166698	-0.130366	0.0993103	0.207992	0.0256209	0.7427	0.900831	0.14663	0.0513859	0.280108	-0.0374064	0.6603	0.959728	-0.141894	0.0675596	0.220551	-0.0293079	0.739417	0.907278
Medtr0168s0110	NA	plant/T23J7-180 protein, putative	NA	0.139863	0.134822	0.315769	0.0982289	0.289003	0.538099	0.176632	0.0702393	0.273529	0.118833	0.209119	0.400373	0.0790402	0.427692	0.704322	0.237308	0.00876387	0.0490112	0.27519	0.00461842	0.0325148	0.262146	0.00510436	0.0193339	0.0500907	0.610757	0.822911	0.123863	0.172825	0.532203	0.21066	0.0336516	0.286693	0.160951	0.0832439	0.25254	0.0246521	0.81845	0.94952
Medtr0168s0120	NA	EF hand calcium-binding family protein	NA	0.175453	0.000991493	0.00664335	0.100924	0.058306	0.19559	-0.0558721	0.30166	0.617352	0.0780349	0.145221	0.313574	-0.0900394	0.0918199	0.301012	0.125168	0.0180818	0.0856506	-0.0315211	0.55721	0.797959	0.198682	0.000207035	0.00125517	-0.0482606	0.367476	0.634456	0.103846	0.050267	0.276996	-0.000930038	0.987389	1	0.0972082	0.0696857	0.22444	-0.18015	0.000783233	0.00927998
Medtr0171s0010	NA	cytochrome P450 family protein	oxidation reduction	-0.407346	0.0593508	0.17645	-0.600095	0.00543245	0.0353359	-0.132562	0.591066	0.846691	0.218376	0.35853	0.565068	0.163958	0.514363	0.770265	-0.617812	0.00267583	0.0191187	-0.211398	0.378102	0.650773	-0.496693	0.0416674	0.106374	-0.879323	0.00128329	0.0123466	-0.731114	0.000463991	0.00935901	-0.00154956	1	1	0.160542	0.537343	0.762647	-0.112941	0.675714	0.869132
Medtr0171s0020	NA	cytochrome P450 family protein	oxidation reduction	-0.492426	0.172086	0.370766	-0.653851	0.06956	0.221132	-0.495171	0.250135	0.560965	0.0779748	0.908715	0.973682	0.127176	1	1	-0.983201	0.00370652	0.0248102	-0.932716	0.0403886	0.157937	-0.868292	0.0698499	0.158595	-0.707614	0.227554	0.485823	-0.928137	0.00645284	0.0706338	-0.485368	0.302159	0.783535	0.0123863	1	1	-0.106701	1	1
Medtr0171s0030	NA	cytochrome P450 family protein	oxidation reduction	-0.0282697	0.941475	0.9945	-0.39874	0.16197	0.379369	0.0683242	0.847351	0.975823	0.240138	0.412338	0.618316	0.116614	0.784126	0.934434	-0.352766	0.229905	0.479105	-0.0525097	0.921892	0.996983	-0.453321	0.207196	0.358527	-0.729001	0.0493613	0.181538	-0.662486	0.0193639	0.150245	-0.426263	0.283778	0.772187	0.00250234	1	1	-0.440143	0.217229	0.470454
Medtr0172s0010	TOP1ALPHA	DNA topoisomerase type I	DNA topological change	0.0683608	0.389811	0.623693	0.125494	0.106397	0.292186	0.0593853	0.448388	0.747789	0.143149	0.0671182	0.180434	0.0747059	0.343598	0.628116	-0.0262478	0.736663	0.894851	0.0677087	0.376879	0.649355	-0.140541	0.0797159	0.17535	0.0494252	0.544618	0.776838	0.0263382	0.72613	0.93695	-0.0250332	0.76472	0.98733	0.0510121	0.518814	0.750495	0.0229839	0.779353	0.928049
Medtr0172s0020	RCP1	maltose excess protein	NA	-0.202842	0.00822076	0.0382264	-0.0553613	0.477812	0.713638	0.087998	0.247456	0.557171	0.0383061	0.614365	0.786459	0.100587	0.193488	0.462928	-0.149825	0.0420229	0.157872	0.0598484	0.433547	0.701619	-0.0778804	0.310275	0.479968	-0.00451148	0.968411	1	-0.124633	0.0817481	0.362431	0.0302441	0.703249	0.971941	-0.141642	0.0621042	0.208743	-0.0904595	0.252748	0.514129
Medtr0172s0030	SIGB	RNA polymerase sigma factor	transcription initiation;regulation of transcription, DNA-dependent;cellular response to redox state;cellular response to light stimulus;photosystem stoichiometry adjustment	0.0158246	0.950118	1	0.142304	0.331897	0.584249	0.22157	0.112346	0.359632	0.386954	0.00631535	0.0292758	0.306879	0.0402862	0.181658	-0.000411491	0.96825	1	0.294157	0.0349327	0.14354	0.147633	0.31734	0.487622	0.289346	0.0587689	0.204293	-0.0257614	0.891448	0.995886	-0.106051	0.45954	0.881711	-0.136502	0.346529	0.600822	0.518746	0.000466353	0.00612336
Medtr0172s0050	NA	cell number regulator-like protein	NA	0.262585	0.0086158	0.0396953	0.042406	0.704718	0.872911	-0.282855	0.0092385	0.0735269	0.0243539	0.831191	0.931288	-0.16014	0.103772	0.325718	0.206771	0.0318846	0.129717	-0.198875	0.0652838	0.220491	0.233281	0.0219652	0.0638311	-0.0991382	0.332521	0.600989	0.0850729	0.41098	0.768218	-0.0228163	0.832273	1	0.258548	0.00954852	0.0565668	-0.324775	0.00120012	0.0127894
Medtr0173s0030	FUS8	COP9 signalosome complex subunit-like protein	NA	-0.0622067	0.446777	0.674528	0.00389735	0.953355	1	0.176531	0.0341714	0.176616	0.237176	0.00363936	0.0187586	-0.110462	0.181618	0.447866	-0.102019	0.188832	0.425872	0.178589	0.0327586	0.137179	0.215643	0.00988768	0.0332254	-0.0592674	0.483224	0.733149	-0.232101	0.00254544	0.0353558	0.0910647	0.288038	0.774148	0.15244	0.063606	0.212161	-0.0329778	0.682991	0.872724
Medtr0175s0030	SMG7	telomerase activating protein Est1	NA	-0.0960257	0.156557	0.34828	-0.0516681	0.450041	0.690006	0.0492168	0.475795	0.77107	0.0389895	0.572427	0.754733	0.0526207	0.446809	0.719479	0.0160688	0.820712	0.941796	0.0565578	0.41223	0.681945	-0.205708	0.00295353	0.0122252	0.0336768	0.632031	0.835538	-0.0772038	0.248144	0.617861	-0.0198716	0.784258	0.992347	-0.0373528	0.593998	0.803448	0.144799	0.0365743	0.153499
Medtr0177s0060	NA	pentatricopeptide (PPR) repeat protein	NA	-0.507364	0.405327	0.636656	0.567682	0.179132	0.40335	0.455643	0.419484	0.72492	-0.834491	0.109763	0.257399	-0.389011	0.432773	0.707883	-0.191027	0.878825	0.970615	0.914793	0.0638627	0.217511	-0.993374	0.0650844	0.150237	0.205609	0.663629	0.854753	0.346819	0.498309	0.821426	0.70676	0.168101	0.646044	-0.526194	0.365722	0.620581	-0.170917	0.878825	0.977178
Medtr0177s0070	NA	hypothetical protein	NA	-0.729663	0.11907	0.290051	-0.133895	0.897472	0.978544	-0.233533	0.571832	0.836901	-1.04807	0.00717742	0.0323744	-0.731425	0.0962605	0.309942	-0.399176	0.289468	0.546377	-0.117902	0.74082	0.910991	-0.956344	0.0204766	0.0602252	-0.880986	0.0807887	0.252735	-0.39644	0.442853	0.788238	-0.612047	0.114454	0.544436	-0.794369	0.0272031	0.119572	-0.365641	0.471053	0.724952
Medtr0178s0030	NA	DUF641 family protein	NA	-0.119702	0.182544	0.386365	-0.148719	0.104701	0.289678	0.00278568	1	1	-0.00172241	1	1	-0.0333481	0.726819	0.90638	-0.0299991	0.796839	0.929577	-0.00412498	1	1	-0.155027	0.108103	0.221538	0.00323809	0.978096	1	-0.0685191	0.398962	0.759122	-0.0668606	0.502281	0.901622	-0.036352	0.724632	0.885718	-0.243517	0.00871842	0.0564335
Medtr0180s0050	NA	phospholipase A2	phospholipid metabolic process;arachidonic acid secretion	-0.108972	0.365649	0.600356	-0.0511932	0.643631	0.832086	-0.0689071	0.577213	0.839505	0.0247162	0.86394	0.950015	0.158945	0.21705	0.494353	-0.0897228	0.403598	0.660212	-0.123603	0.317439	0.59098	-0.124807	0.341513	0.514366	-0.0249637	0.892159	0.979329	-0.0905338	0.478976	0.810964	-0.0691087	0.572704	0.929528	0.0371482	0.8315	0.943619	0.300204	0.0152149	0.0840882
Medtr0180s0070	NA	Got1/SFT2-like vescicle transporter family protein	vesicle-mediated transport	0.0328636	0.835736	0.939272	0.184212	0.236986	0.477335	-0.103076	0.536006	0.812941	0.268528	0.0961102	0.23457	-0.107337	0.502801	0.762852	0.238285	0.110698	0.304368	0.111377	0.496323	0.750314	0.456769	0.00421395	0.0164984	-0.102101	0.556304	0.785421	0.176031	0.262099	0.632814	-0.0374087	0.836163	1	0.104969	0.513037	0.74625	-0.204015	0.21198	0.464074
Medtr0181s0030	NA	cytochrome P450 family protein	oxidation reduction	-0.312215	0.0269287	0.0974833	-0.704366	1.16e-06	2.98e-05	-0.0926289	0.591075	0.846691	0.0595867	0.733551	0.869361	0.0801002	0.650519	0.863545	-0.597509	1.43e-05	0.000233314	-0.13595	0.418303	0.687457	-0.375366	0.0216308	0.0630333	-0.716846	5.72e-05	0.000968193	-0.586889	2.68e-05	0.000823189	-0.203152	0.230815	0.718163	-0.0773966	0.624578	0.824255	-0.560225	0.00145871	0.0147909
Medtr0182s0050	NA	adenylate cyclase	root development	-0.151721	0.569461	0.770785	-0.394116	0.168556	0.388687	-0.420252	0.192614	0.486297	-0.27414	0.488912	0.686341	-0.142191	0.670934	0.875014	-0.754533	0.0134265	0.0682081	-0.114853	0.774871	0.927782	0.0225521	1	1	-0.0423355	1	1	-0.464942	0.113119	0.431138	0.00949059	1	1	0.261959	0.446584	0.69237	-0.642646	0.0579979	0.207394
Medtr0184s0010	NA	UDP-glucosyltransferase	NA	1.22537	1.01e-21	9.31e-20	1.52845	3.57e-33	2.06e-30	0.815068	1.39e-08	1.18e-06	0.0703687	0.626951	0.795845	0.0450239	0.748698	0.917607	1.34809	3.01e-26	9.45e-24	0.53193	0.000267718	0.00345937	0.794187	5.13e-09	1.01e-07	1.0752	3.41e-16	5.19e-14	-0.144694	0.284938	0.655856	-0.0905151	0.575671	0.930949	-0.0748438	0.602705	0.809164	1.27	2.45e-22	1.28e-19
Medtr0184s0030	NA	UDP-glucosyltransferase family protein	metabolic process	1.11021	1.2e-11	4.1e-10	0.675037	4.9e-05	0.000769117	-0.351521	0.052034	0.228519	-1.52409	3.24e-24	9.02e-22	0.35819	0.0113575	0.0790715	0.682231	3.64e-05	0.000526538	-0.49607	0.00672916	0.0432419	-1.3261	8.01e-19	9.46e-17	-0.0874849	0.551105	0.782031	0.973083	2.22e-09	1.72e-07	-0.605034	0.00105562	0.0207297	-0.802524	2.96e-08	1.23e-06	0.0410806	0.772784	0.924498
Medtr0185s0010	NA	transmembrane protein, putative	NA	-0.0375932	0.841572	0.942967	-0.0456967	0.782396	0.918399	-0.107654	0.56396	0.831915	-0.849078	2.28e-06	3.44e-05	0.214919	0.157362	0.415195	-0.0336946	0.789055	0.925414	0.130775	0.448414	0.713695	-0.508802	0.00378759	0.0150643	-0.155986	0.337396	0.605851	0.217181	0.219359	0.586839	0.0669623	0.707093	0.973218	-0.870998	1.01e-06	2.9e-05	-0.115997	0.472122	0.725805
Medtr0186s0030	NA	glutathione S-transferase, amine-terminal domain protein	NA	-0.171138	0.748817	0.887873	0.463524	0.270058	0.517047	-0.184537	0.738769	0.922984	0.757658	0.0903513	0.224032	0.0574229	1	1	-0.0146056	1	1	0.014769	1	1	0.996458	0.0154999	0.0479245	0.572086	0.188371	0.435493	-0.323142	0.397133	0.757601	-0.640055	0.217231	0.703717	0.645434	0.152484	0.371734	0.617023	0.167814	0.404895
Medtr0189s0010	NA	MAP3K-like kinase	protein amino acid phosphorylation;phosphorylation	0.459799	0.354569	0.588524	-0.029445	1	1	-0.18084	0.589333	0.845634	0.62615	0.0875106	0.219159	0.756378	0.1071	0.332055	-0.259856	0.662452	0.854107	0.00943465	1	1	0.477275	0.259777	0.422407	0.650989	0.159566	0.391814	0.145831	0.793992	0.96335	-1.00809	0.00463883	0.0685133	0.072689	1	1	0.555977	0.261306	0.523423
Medtr0189s0030	NA	P-loop nucleoside triphosphate hydrolase superfamily protein	NA	-0.245823	0.54737	0.755665	-0.515843	0.119523	0.314386	0.706954	0.18628	0.477298	-0.591114	0.163003	0.339185	-0.0665307	1	1	-1.02412	0.00434394	0.0283046	0.458157	0.441283	0.707401	-1.92667	0.00016387	0.00102401	0.265285	0.571642	0.796698	-1.07591	0.00209112	0.0303529	0.36867	0.521291	0.910826	0.103527	0.825738	0.940769	0.339344	0.493662	0.742088
Medtr0189s0050	NA	DNA-directed RNA polymerase	transcription, DNA-dependent	-0.0618927	0.828064	0.934558	-0.160102	0.481701	0.71704	-0.0446268	0.893304	0.991571	-0.10246	0.69306	0.84261	-0.134323	0.600374	0.832348	-0.240883	0.259413	0.513165	-0.0572231	0.823956	0.954062	-0.950366	0.000117591	0.000770879	-0.172643	0.511838	0.753659	-0.151961	0.507703	0.826914	-0.117841	0.642472	0.952129	0.0116661	0.966153	1	-0.068612	0.794004	0.93629
Medtr0190s0020	NA	HXXXD-type acyl-transferase family protein	NA	-1.32293	2.05e-11	6.75e-10	-0.21394	0.231035	0.469842	-0.306441	0.0939117	0.325454	-0.22639	0.224435	0.418239	-0.118052	0.504043	0.764002	-0.457012	0.012386	0.0638539	-0.134761	0.461268	0.722998	-0.40718	0.0309778	0.0839074	-0.0867513	0.636229	0.838183	-0.279741	0.115717	0.436034	-0.26995	0.138455	0.595328	-0.759101	6.76e-05	0.00108134	-0.175753	0.33613	0.604972
Medtr0191s0020	NA	high mobility group (HMG)-box protein	NA	-0.352456	0.0680476	0.195588	-0.198041	0.321944	0.573405	-0.0421613	0.857195	0.979167	0.110107	0.582231	0.761878	-0.18626	0.333753	0.619051	0.0153212	0.95892	1	0.0971694	0.643335	0.853748	0.0674626	0.731534	0.851284	-0.399566	0.0455014	0.171197	0.121795	0.40115	0.761254	0.04009	0.904718	1	0.352611	0.0480937	0.175193	-0.0907289	0.651226	0.853102
Medtr0194s0020	mCSF2	CRS2-associated factor 1	NA	-0.0488063	0.859047	0.952664	-0.0486637	0.860952	0.960926	0.00751324	1	1	-0.0835708	0.578851	0.759519	-0.166907	0.307736	0.59453	0.0765732	0.56066	0.78459	-0.0970211	0.574635	0.810407	-0.228661	0.14709	0.279206	-0.113441	0.508757	0.751443	-0.0771143	0.611654	0.885529	-0.20102	0.242394	0.731428	-0.126128	0.415955	0.667672	-0.173602	0.281211	0.547783
Medtr0194s0030	NA	tyrosine kinase family protein	protein amino acid phosphorylation;phosphorylation	0.0546052	0.537353	0.748309	0.152521	0.085112	0.252805	-0.00400902	0.98016	1	-0.141984	0.109582	0.257055	0.101688	0.253016	0.537085	0.141948	0.107818	0.299074	-0.0215247	0.831376	0.957299	-0.181956	0.0407632	0.104577	0.0735081	0.415621	0.677276	-0.0147714	0.906943	1	0.0364821	0.712093	0.974255	-0.0981402	0.266064	0.517077	-0.034153	0.732769	0.903357
Medtr0194s0040	NA	metal-dependent phosphohydrolase	NA	0.120992	0.484835	0.707056	0.207709	0.188897	0.416367	0.0453094	0.788933	0.946678	-0.730356	0.000502722	0.00373039	-0.11486	0.506294	0.765666	0.204411	0.213773	0.45975	0.00241219	1	1	-0.614755	0.00358042	0.0143743	-0.0865629	0.629883	0.833994	0.094197	0.555885	0.856096	-0.00390759	1	1	-0.032934	0.878139	0.966311	-0.012272	0.969161	1
Medtr0197s0070	NA	F-box/kelch-repeat plant protein	NA	0.093749	0.658625	0.834127	0.220626	0.333992	0.585747	0.358243	0.157885	0.435333	-0.377912	0.212307	0.404079	0.361961	0.192299	0.461793	0.141051	0.588286	0.805326	0.138947	0.63603	0.849562	-0.741581	0.0147245	0.0459805	-0.00470287	1	1	-0.260332	0.404983	0.763554	-0.0966241	0.798596	0.995718	-0.288856	0.314992	0.56887	0.320786	0.267068	0.530914
Medtr0197s0100	NA	histone H3.2	NA	-0.422911	0.508326	0.725891	-0.253121	0.751063	0.899861	-0.790631	0.205041	0.504413	-0.801258	0.329304	0.535653	-0.620072	0.291871	0.577465	0.534689	0.370392	0.62836	-0.5467	0.341145	0.614279	0.0600548	1	1	-0.0225555	1	1	0.566129	0.370392	0.735967	0.261295	0.642394	0.952129	0.35541	0.652681	0.842724	-0.805677	0.20145	0.45144
Medtr0200s0050	NA	purple acid phosphatase family protein	NA	-0.432886	0.00477937	0.024725	-0.191813	0.208627	0.442893	0.0578044	0.716667	0.910037	0.783121	1.03e-09	3.32e-08	0.257406	0.0859803	0.289571	0.179936	0.214122	0.460129	0.21679	0.130967	0.349085	0.778801	2.28e-09	4.89e-08	0.181271	0.237438	0.498075	-0.236224	0.12647	0.45651	-0.327783	0.0342901	0.289332	0.318185	0.0190858	0.0933011	0.186797	0.220819	0.475409
Medtr0204s0010	NA	endomembrane protein 70 family protein	NA	0.0394461	0.69983	0.858767	-0.0774203	0.426186	0.670641	-0.128424	0.193588	0.487776	0.172489	0.0808603	0.206646	-0.344668	0.000483067	0.00851155	0.105572	0.274072	0.529948	-0.259576	0.0089613	0.0533607	0.179056	0.0710803	0.16066	-0.0221716	0.824344	0.943475	0.121262	0.22045	0.588431	-0.213462	0.0317082	0.277489	0.118626	0.228987	0.47352	-0.179258	0.0681657	0.229534
Medtr0204s0020	NA	sugar porter (SP) family MFS transporter	transmembrane transport	-0.288615	0.250282	0.47269	-0.424049	0.0925618	0.266958	-0.470286	0.048505	0.218699	-0.64253	0.0127005	0.0510257	-0.885929	0.00147421	0.0193455	-0.531683	0.0291601	0.121906	-0.909586	0.000267167	0.0034577	-0.516858	0.0412057	0.105428	-0.655759	0.0162187	0.0836185	-0.0257107	0.903905	0.999524	-0.528175	0.030106	0.269652	-0.250619	0.327309	0.581067	-0.240372	0.366866	0.635411
Medtr0206s0010	NA	hypothetical protein	NA	-0.312751	1.63e-05	0.000189994	-0.0930816	0.201046	0.432951	-0.091924	0.208581	0.509818	-0.0011046	0.998288	1	-0.120834	0.101204	0.3206	-0.216977	0.00257786	0.0185421	-0.0267431	0.713992	0.897501	0.042667	0.532939	0.692992	-0.260766	0.000594018	0.00666381	-0.00585298	0.980011	1	0.00767459	0.925152	1	-0.0207788	0.789152	0.921965	-0.100271	0.177492	0.417924
Medtr0212s0020	CCB382	cytochrome C biogenesis Fn protein	heme transport;cytochrome complex assembly	0.112702	0.885094	0.966467	0.234257	0.677868	0.855467	1.08643	0.0530285	0.230651	0.0612521	1	1	0.446269	0.517563	0.77246	-0.314063	0.448378	0.699352	0.543149	0.428984	0.69786	-0.609983	0.312095	0.481809	0.0158515	1	1	-0.577555	0.218446	0.585159	0.551705	0.428984	0.862215	-0.653224	0.331959	0.586004	0.196696	0.73175	0.902828
Medtr0212s0040	ATP1	ATP synthase F1, alpha subunit	ATP biosynthetic process;ion transport;ATP synthesis coupled proton transport;proton transport;electron transport chain;ATP metabolic process;oxidation reduction	0.267353	0.0308084	0.107844	0.139073	0.262098	0.507882	0.147133	0.270614	0.583773	-0.0710121	0.609372	0.782374	-0.0469789	0.748529	0.917512	0.0586879	0.657526	0.851171	0.155658	0.242897	0.508386	-0.292053	0.0356382	0.0938941	0.0255747	0.870154	0.969707	0.0182244	0.86121	0.986636	-0.0682179	0.639914	0.951518	-0.30987	0.0236182	0.108043	-0.0335039	0.828985	0.955192
Medtr0212s0080	NAD9	NADH dehydrogenase [ubiquinone] iron-sulfur protein	oxidation reduction	0.139462	0.880723	0.964475	-0.126636	0.875348	0.967251	0.420244	0.552321	0.824068	-0.53007	0.434454	0.639665	0.0626892	1	1	-0.464197	0.452789	0.703317	0.440047	0.494116	0.749056	-0.770089	0.254817	0.416925	0.0589698	1	1	0.00692079	1	1	-0.0895113	1	1	-0.461959	0.523635	0.753547	0.045436	1	1
Medtr0216s0030	NA	albumin-2 protein	NA	-0.0911886	0.858584	0.952431	-1.40029	0.00885743	0.051354	-1.81599	0.00532385	0.0497401	-2.36683	0.0187367	0.0692266	-2.13567	0.00424709	0.0406708	-0.380381	0.431378	0.685341	-2.54247	0.000343317	0.00421837	-0.249988	0.751878	0.866645	0.36819	0.615814	0.825805	0.12622	0.836592	0.979035	-0.515792	0.403821	0.849771	0.702178	0.289694	0.541878	-0.478277	0.544318	0.779645
Medtr0219s0040	NA	hypothetical protein	NA	0.253522	1	1	-0.601202	1	1	-0.328217	1	1	-0.110918	0.820004	0.924722	0.837832	1	1	0.0683989	1	1	-0.111986	1	1	-0.0642208	0.907616	0.962317	0.95229	1	1	-0.0227452	1	1	-0.932489	0.507845	0.904201	-0.322059	0.409854	0.662856	-1.83405	1	1
Medtr0219s0050	NA	LysM type receptor kinase, putative	phosphorylation	-0.70338	0.0481105	0.150946	-0.281117	0.437316	0.679852	-0.0172772	1	1	-0.143829	0.813274	0.920118	0.00746332	1	1	-0.163954	0.601892	0.814198	0.114223	0.855682	0.96951	-0.304394	0.613581	0.761319	-0.346981	0.596226	0.813842	0.338239	0.277269	0.647381	0.610308	0.0833308	0.468575	-0.218442	0.720239	0.882815	0.342189	0.495958	0.743755
Medtr0221s0020	NA	transmembrane protein, putative	NA	-0.231305	0.00906013	0.0412291	-0.10625	0.229603	0.468033	0.0459823	0.605911	0.854858	-0.0360124	0.682161	0.835928	0.0704484	0.425851	0.702623	-0.11344	0.187483	0.4241	0.0314514	0.734331	0.907897	-0.20234	0.0213427	0.0623558	0.0180894	0.836797	0.951654	-0.085783	0.340812	0.71034	-0.000764553	1	1	-0.0941488	0.283477	0.535554	-0.0808182	0.37642	0.642722
Medtr0221s0060	NA	eukaryotic aspartyl protease family protein	proteolysis	-0.212422	0.676876	0.844242	0.0838832	1	1	-0.623138	0.124643	0.38183	-1.329	0.00837976	0.0366931	-0.0392314	1	1	0.168742	0.802074	0.932119	-0.596562	0.163178	0.399945	-1.29703	0.0123116	0.0397603	-0.252823	0.676876	0.863064	0.0610345	1	1	-0.884104	0.0438285	0.332634	-0.866402	0.0698629	0.22469	-0.279808	0.582231	0.808437
Medtr0223s0010	NA	nucleotide-diphospho-sugar transferase family protein	NA	0.17696	0.344261	0.578865	0.133025	0.519064	0.74598	0.316999	0.0929324	0.323451	-0.0604544	0.732275	0.8687	0.120453	0.471337	0.738942	-0.054274	0.802838	0.932395	0.2318	0.249708	0.516747	-0.0975624	0.59342	0.744447	0.0387566	0.850479	0.959616	0.171088	0.347307	0.716681	0.175124	0.395689	0.845911	-0.119559	0.462871	0.705958	-0.202876	0.265033	0.528146
Medtr0227s0010	NA	F-box/RNI superfamily protein	NA	-0.666643	0.210449	0.423932	-0.258839	0.6771	0.854839	0.318832	0.655419	0.879568	1.19162	0.0732262	0.192386	0.347033	0.686979	0.883305	-0.198327	0.690479	0.867996	0.132484	1	1	0.737947	0.332187	0.50429	-0.143385	0.877378	0.972992	-0.862169	0.123701	0.451118	0.16092	0.877378	1	0.468491	0.561992	0.780087	0.790189	0.143352	0.368267
Medtr0227s0020	NA	60S acidic ribosomal protein	translational elongation	0.115047	0.202132	0.412551	0.155921	0.081333	0.245456	-0.00955738	0.918219	1	-0.0414952	0.658524	0.818206	-0.304248	0.000609478	0.0100617	0.122004	0.165079	0.391717	0.0177924	0.84825	0.965789	0.158237	0.0772839	0.17137	-0.264239	0.0030741	0.0243116	0.11141	0.21296	0.578814	-0.144947	0.105246	0.524625	-0.186646	0.0422684	0.160701	-0.229525	0.00969702	0.060849
Medtr0227s0030	NA	transmembrane protein, putative	NA	0.261831	0.13171	0.310359	0.294139	0.096602	0.274819	-0.0456968	0.870962	0.983982	0.555653	0.00222879	0.0126397	-0.269016	0.173805	0.437861	0.151384	0.404877	0.661342	0.232576	0.242928	0.508403	0.40704	0.0346918	0.0919493	-0.0915397	0.677044	0.863072	0.0707356	0.711295	0.930133	-0.147869	0.465939	0.884783	0.199916	0.311514	0.565207	0.264062	0.142132	0.366302
Medtr0230s0010	NA	LRR and NB-ARC domain disease resistance protein	defense response	0.192628	0.193665	0.40157	0.0153529	0.900607	0.980086	0.0834197	0.63821	0.870448	-0.509484	0.000591616	0.00424725	0.134494	0.348569	0.633408	0.252634	0.0831334	0.252171	-0.0380622	0.847917	0.965656	-0.503194	0.00096961	0.0047473	0.175224	0.233925	0.493947	0.2602	0.0707282	0.336227	-0.0082286	1	1	-0.362952	0.0124769	0.0686703	-0.183174	0.239466	0.499507
Medtr0238s0050	NA	hypothetical protein	NA	-0.144838	0.765762	0.897451	-0.454344	0.182191	0.407434	-0.229919	0.578314	0.840132	-0.0714935	0.915645	0.977164	-0.37202	0.222314	0.500283	-0.179755	0.629677	0.833707	0.268161	0.419561	0.688821	0.142316	0.676941	0.81001	-0.351994	0.249007	0.511802	0.0211355	0.927234	1	-0.122111	0.825177	1	-0.12742	0.750644	0.900995	-0.126148	0.716026	0.89254
Medtr0245s0010	NA	DNA topoisomerase I, bacterial protein	DNA topological change	0.361873	0.0283069	0.10119	0.671423	1.62e-05	0.000296668	0.574737	0.000934948	0.0138378	0.540045	0.000448522	0.00338695	0.134944	0.424047	0.700817	0.115818	0.526015	0.76068	0.669156	8.07e-05	0.00128849	0.164731	0.364751	0.538478	0.170645	0.354899	0.622266	0.177366	0.281949	0.652272	0.157509	0.408588	0.852759	0.122441	0.492764	0.729754	0.419593	0.0109101	0.0664111
Medtr0246s0020	NA	basic helix loop helix (bHLH) DNA-binding family protein	NA	-0.462799	0.0298964	0.105485	-0.354449	0.0918467	0.265594	-0.42236	0.0379521	0.188061	-0.115789	0.607198	0.780826	-0.360266	0.0820336	0.28078	-0.201293	0.321722	0.580943	-0.63389	0.00218926	0.0182369	-0.667408	0.00267202	0.0112184	-0.463593	0.0286935	0.125829	0.0475192	0.8268	0.975623	0.0127096	0.975617	1	-0.104345	0.661944	0.848087	-0.285679	0.168244	0.405458
Medtr0246s0040	NA	hypothetical protein	NA	0.130659	0.511148	0.728069	-0.10221	0.820696	0.940015	-0.47488	0.0838458	0.303526	0.0450555	0.929211	0.985901	-0.12473	0.629013	0.849994	-0.161	0.655972	0.850329	-0.341511	0.200699	0.45442	0.179607	0.533899	0.693921	-0.0255465	1	1	0.152723	0.373096	0.737827	-0.0739205	0.876838	1	0.416277	0.12095	0.320794	-0.189595	0.509249	0.753326
Medtr0249s0070	NA	zinc finger A20 and AN1 domain stress-associated protein	NA	0.21084	0.0115986	0.0502288	0.338641	3.67e-05	0.000605595	0.328964	7.78e-05	0.00195326	0.227333	0.00556704	0.02642	0.137018	0.0948248	0.307336	0.223208	0.00658408	0.0392523	0.293323	0.000426687	0.00501079	0.372627	5.26e-06	5.07e-05	0.262446	0.00133331	0.0127194	0.0388187	0.684943	0.917864	0.00512126	0.964551	1	0.00230906	0.982338	1	0.126044	0.124456	0.337065
Medtr0251s0050	NA	myb-related transcription factor	NA	1.55462	0.638503	0.820476	0.193199	1	1	-1.21376	0.00953813	0.0749339	-0.588893	0.1779	0.360124	2.12394	0.00418925	0.0404429	1.40756	0.638503	0.839204	-1.92997	7.69e-05	0.0012392	-1.38454	0.00225228	0.00968679	1.16731	0.150431	0.377747	-0.019462	1	1	-5.75466	5.89e-15	5.88e-13	-0.425826	0.336001	0.589772	-1.30857	0.323879	0.593125
Medtr0252s0060	NA	PPR containing plant-like protein	NA	-0.177113	0.764487	0.897029	0.232775	0.785583	0.920135	0.189379	0.869602	0.983849	0.24541	0.747354	0.878203	-0.766068	0.17107	0.434383	-0.0321828	1	1	0.59374	0.383633	0.655834	0.167009	0.869602	0.942058	-0.724564	0.21149	0.466694	0.270633	0.607338	0.882467	0.416152	0.534315	0.915393	0.668989	0.316868	0.570793	-0.622857	0.288979	0.556531
Medtr0256s0050	NA	NBS-LRR type disease resistance protein	defense response	-0.0297985	0.937071	0.992324	-0.178249	0.244216	0.487029	-0.0945896	0.578604	0.840146	-0.447531	0.000336344	0.00265763	0.284765	0.0269586	0.14069	-0.123084	0.394341	0.651109	-0.268609	0.0956915	0.284753	-0.923218	1.02e-11	3.59e-10	0.189692	0.157568	0.389194	0.243678	0.0415464	0.246594	-0.182294	0.272373	0.762572	-0.559056	9.17e-06	0.000194791	-0.214513	0.144073	0.36928
Medtr0257s0040	NA	CC-NBS-LRR resistance protein, putative	NA	0.0524397	1	1	-0.746619	0.227184	0.465357	-0.347587	0.46548	0.761605	0.115849	0.895315	0.966573	0.801282	0.158695	0.416284	-0.170024	0.760007	0.908611	-0.324774	0.54749	0.790136	-0.142443	0.886998	0.951276	0.588128	0.358368	0.625965	-0.369577	0.422432	0.775116	-0.523949	0.308396	0.787757	-0.187716	0.889952	0.971283	0.796479	0.115554	0.322074
Medtr0258s0040	NA	ELMO/CED-12 family protein	phagocytosis	0.100626	0.569869	0.77102	0.0526169	0.776972	0.914732	0.445181	0.0190551	0.120971	-0.334847	0.0732423	0.192406	0.00737068	1	1	-0.00334838	1	1	0.0285276	0.922731	0.997023	-0.14822	0.471419	0.638181	0.0341146	0.86619	0.967429	-0.253625	0.138574	0.477157	-0.141542	0.503019	0.901963	-0.4143	0.0274487	0.120323	0.26087	0.148549	0.376054
Medtr0260s0030	NA	hypothetical protein	transmembrane transport	0.0202173	0.736431	0.880317	0.0683517	0.306256	0.55602	0.0254232	0.731136	0.917905	0.217884	0.00200187	0.0115976	-0.102907	0.174763	0.438871	0.0707908	0.272206	0.52756	0.0840455	0.240624	0.505859	0.104244	0.154046	0.289363	0.0482183	0.534285	0.769876	0.0512303	0.421478	0.774059	0.0122563	0.873317	1	0.107301	0.136467	0.345933	-0.125621	0.101537	0.297108
Medtr0267s0050	NA	F-box protein interaction domain protein	NA	-0.634134	0.0494084	0.154026	-0.169311	0.607866	0.807827	-0.514099	0.0715257	0.27644	-0.195852	0.543605	0.731454	-0.301231	0.353528	0.637848	-0.220031	0.447758	0.699159	-0.282455	0.310446	0.58334	-0.274901	0.411312	0.582819	-0.362661	0.28847	0.557342	-0.0825857	0.684238	0.917644	-0.117822	0.701295	0.971514	-0.085993	0.865479	0.960835	-0.455787	0.17887	0.41972
Medtr0268s0020	NA	transcription initiation factor TFIID protein	translational initiation	-0.0265273	0.962187	1	-0.0414237	0.92527	0.993261	-0.119938	0.711565	0.908073	-0.000784157	1	1	-0.0585805	0.880863	0.979421	-0.182157	0.508122	0.747349	-0.0288787	0.959214	1	-0.450223	0.148104	0.280794	-0.0969084	0.793369	0.927119	0.174069	0.560518	0.857608	-0.114607	0.706977	0.973136	0.204843	0.543962	0.767409	-0.107131	0.758008	0.917471
Medtr0268s0070	NA	hypothetical protein	NA	-0.0234131	0.945491	0.997135	-0.266557	0.25722	0.50279	0.486614	0.0712149	0.275695	-0.0712648	0.825777	0.928273	0.415118	0.10222	0.322507	-0.0843959	0.687848	0.866844	0.421078	0.133439	0.353962	-0.557827	0.0316088	0.0853466	0.140826	0.671369	0.859478	-0.172741	0.462586	0.800201	0.0316506	0.930572	1	-0.19896	0.455218	0.699961	0.320972	0.229137	0.485664
Medtr0268s0080	NA	ribonucleoside-diphosphate reductase small chain	deoxyribonucleoside diphosphate metabolic process;deoxyribonucleotide biosynthetic process;oxidation reduction	0.324988	0.0719905	0.203341	0.262402	0.155771	0.370751	0.442162	0.0077355	0.0646659	0.0705094	0.685318	0.837923	0.0533546	0.830108	0.956702	0.0516013	0.868401	0.965313	0.0772802	0.701034	0.889341	0.275942	0.0885902	0.190369	-0.100187	0.610187	0.822636	0.142451	0.486269	0.814153	0.0331487	0.9103	1	-0.111874	0.530588	0.758285	-0.309501	0.0938898	0.283465
Medtr0271s0010	NA	P-loop nucleoside triphosphate hydrolase superfamily protein	NA	0.155223	0.751342	0.889353	-0.0286288	1	1	-0.510622	0.230391	0.537116	-0.605803	0.135354	0.298335	0.104576	0.817406	0.950974	-0.225869	0.585837	0.803387	0.444865	0.240301	0.505708	-0.779619	0.0684479	0.156155	0.0650395	1	1	-0.0543494	1	1	-0.335265	0.480503	0.892702	-0.784318	0.0585593	0.200629	-0.629091	0.184769	0.428219
Medtr0271s0070	NA	transmembrane protein, putative	NA	-1.36179	0.00263489	0.0151251	-0.323872	0.425645	0.670271	0.729647	0.0644065	0.260629	0.299429	0.511268	0.705172	0.696986	0.206744	0.481075	-0.870352	0.0353051	0.139704	0.520992	0.204894	0.460533	0.599202	0.204959	0.355774	0.112325	1	1	-0.68557	0.0863397	0.37369	0.465987	0.26725	0.757243	0.417412	0.337964	0.591424	0.624124	0.241464	0.501323
Medtr0274s0020	ZEU1	P-loop nucleoside triphosphate hydrolase superfamily protein	dTDP biosynthetic process;nucleotide phosphorylation	0.0815641	0.732951	0.878322	0.0298477	0.966044	1	-0.21139	0.290226	0.606209	0.0804568	0.684849	0.8375	-0.0660968	0.774294	0.930199	-0.0183421	0.933479	0.994362	-0.140586	0.500738	0.754942	0.33199	0.0633964	0.14732	0.0984435	0.634099	0.836793	0.101086	0.66126	0.908921	-0.379806	0.0590998	0.390225	-0.049986	0.83499	0.945175	-0.0867744	0.697308	0.881316
Medtr0275s0010	NA	glucose-6-phosphate 1-dehydrogenase	glucose metabolic process;oxidation reduction	-0.977904	5.6e-05	0.00056339	-0.191306	0.441101	0.682439	-0.0243676	0.951689	1	0.0772599	0.733332	0.869192	0.140633	0.655555	0.865598	-0.264009	0.236863	0.48735	0.101186	0.72617	0.90335	-0.0102562	0.963809	0.999226	0.0381784	1	1	-0.319894	0.154378	0.504404	-0.448911	0.121148	0.559667	0.0794458	0.734489	0.891823	0.375993	0.159792	0.392755
Medtr0275s0040	NA	hypothetical protein	NA	0.344799	0.0306696	0.107496	0.416823	0.00720566	0.0439684	-0.0941605	0.569224	0.835367	0.181129	0.218435	0.411298	-0.0805923	0.623442	0.846666	0.272974	0.0965203	0.277523	-0.193574	0.214393	0.473742	0.488965	0.000577697	0.00303526	-0.130077	0.429492	0.689112	0.128311	0.414446	0.769638	-0.155371	0.3458	0.81726	-0.0617354	0.70769	0.876016	-0.205346	0.230241	0.487147
Medtr0276s0010	NA	heat shock protein 70 (HSP70)-interacting protein, putative	NA	-0.155632	0.0615368	0.181159	-0.135345	0.105359	0.290503	-0.0204673	0.816947	0.961304	0.134367	0.101031	0.24263	0.0895441	0.293715	0.580004	-0.131143	0.110014	0.303264	-0.0175098	0.833729	0.958649	-0.0720661	0.392521	0.565277	-0.0339159	0.713862	0.884043	-0.049863	0.571768	0.863582	-0.00906223	0.928653	1	0.22561	0.00530441	0.0365716	-0.0177257	0.849109	0.964725
Medtr0276s0020	NA	hypothetical protein	NA	-0.0997252	0.694904	0.856073	0.173289	0.353275	0.604601	-0.110808	0.566955	0.833828	-0.0148351	0.948864	0.99794	0.03716	0.947081	1	0.122838	0.465422	0.712495	-0.303996	0.116381	0.323741	0.097836	0.650737	0.789454	0.0192658	1	1	-0.00599146	1	1	-0.0876218	0.653455	0.956962	0.0224571	0.949487	1	-0.179135	0.405098	0.669763
Medtr0276s0040	NA	DUF4057 family protein	NA	-0.0552943	0.59664	0.790473	-0.0594682	0.563078	0.776754	0.0514846	0.65057	0.877004	0.189186	0.0575239	0.161569	-0.0449019	0.684096	0.881874	-0.12975	0.232872	0.48257	0.229782	0.0308187	0.131594	0.158149	0.119777	0.239184	-0.278815	0.0126751	0.0697264	0.167005	0.110265	0.426234	-0.0427456	0.702898	0.971941	0.138001	0.167949	0.393274	-0.139748	0.208188	0.458834
Medtr0276s0050	AtANN2	annexin D8	NA	-0.119579	0.0293285	0.104018	-0.203253	0.000217879	0.00267705	-0.256714	4.61e-06	0.000197552	0.0933389	0.0920763	0.227305	0.0312664	0.572707	0.813095	-0.072679	0.18688	0.4235	-0.274222	1.02e-06	3.28e-05	0.226513	4.62e-05	0.000344428	-0.074711	0.178392	0.42119	-0.0230702	0.658063	0.908244	-0.0250041	0.653486	0.956962	0.348601	2.43e-10	1.53e-08	-0.145039	0.00885674	0.0570181
Medtr0277s0010	NA	disease resistance protein (TIR-NBS-LRR class)	defense response;signal transduction	0.229378	0.681105	0.847291	-0.676441	0.335545	0.587156	0.22751	0.766236	0.936308	-1	0.0303379	0.099601	0.0643083	0.905338	0.98873	-0.000310949	1	1	-0.644677	0.295449	0.567539	-1.58591	0.00216815	0.00939565	0.0216938	1	1	0.349259	0.530065	0.840903	-0.201616	0.870478	1	-1.09943	0.0212044	0.100482	0.2712	0.646662	0.850175
Medtr0280s0030	NA	DNA repair metallo-beta-lactamase family protein	NA	-0.279467	0.321515	0.553083	-0.253822	0.365133	0.615583	0.31902	0.353567	0.667589	-0.394521	0.154129	0.326308	-0.472287	0.129243	0.371598	-0.296151	0.281228	0.5378	-0.145765	0.732415	0.906559	-0.431927	0.157371	0.293825	-0.329813	0.322401	0.591427	-0.613205	0.0344882	0.218723	0.139013	0.681652	0.966237	-0.418989	0.154129	0.374149	-0.076236	0.887683	0.981489
Medtr0280s0040	NA	G-type lectin S-receptor-like Serine/Threonine-kinase plant	protein amino acid phosphorylation;phosphorylation;recognition of pollen	0.730882	8.55e-13	3.42e-11	0.0653499	0.528944	0.753332	0.054235	0.624823	0.866004	-0.358962	0.000581264	0.00418892	0.332866	0.0013579	0.0182435	0.430164	2.78e-05	0.000418687	-0.0609992	0.585734	0.818631	-0.414774	7.16e-05	0.000504389	0.632458	9.39e-10	5.31e-08	0.14878	0.14625	0.490452	0.123241	0.260414	0.751238	-0.122235	0.238774	0.486406	0.381401	0.000241997	0.0037132
Medtr0288s0040	PHS1	glycogen/starch/alpha-glucan phosphorylase family protein	carbohydrate metabolic process;response to temperature stimulus;response to water deprivation	-0.257737	0.000512368	0.00379667	-0.279856	0.000163305	0.00212569	-0.0735531	0.345664	0.659787	0.0201911	0.793308	0.907724	0.0886673	0.240219	0.521887	-0.307077	3.18e-05	0.000470053	-0.0948114	0.225319	0.487366	-0.429091	3.59e-08	5.89e-07	-0.249384	0.00131618	0.0125687	-0.081107	0.252044	0.621803	0.0460784	0.561119	0.924413	-0.01363	0.86819	0.962054	-0.0528111	0.49756	0.74497
Medtr0289s0030	NA	receptor-like kinase	protein amino acid phosphorylation;phosphorylation	0.106689	0.786856	0.909716	0.0442302	1	1	0.00166536	1	1	-0.78379	0.0122761	0.0497548	0.0373159	1	1	0.35527	0.250374	0.502923	-0.181434	0.625396	0.843626	-0.187931	0.609178	0.75745	-0.230074	0.509369	0.751681	0.00485971	1	1	0.233689	0.463402	0.883566	-0.0580855	0.872061	0.963686	0.140035	0.730718	0.902245
Medtr0289s0040	NA	LRR receptor-like kinase family protein	phosphorylation	-0.112292	0.648904	0.82839	-0.212404	0.434807	0.678041	-0.281325	0.342081	0.656294	-1.60991	1.05e-08	2.77e-07	0.240336	0.354078	0.638433	-0.117894	0.632841	0.835525	-0.19718	0.486418	0.742888	-1.72484	4.07e-09	8.23e-08	-0.154077	0.616282	0.825966	-0.197815	0.383521	0.747354	0.114793	0.698803	0.971514	-0.734889	0.00372404	0.0279253	0.235118	0.372587	0.640395
Medtr0291s0010	FTIP1	calcium-dependent lipid-binding (CaLB domain) family protein	NA	0.0407501	0.760698	0.894947	0.036304	0.786794	0.920759	-0.0734196	0.617095	0.861855	0.0292724	0.857772	0.947015	0.286083	0.0284252	0.145385	-0.140894	0.274483	0.530379	0.215011	0.100956	0.294708	-0.0144403	0.925256	0.973201	0.169445	0.206804	0.460101	0.0394309	0.711406	0.930133	0.167017	0.211191	0.695578	0.0606946	0.680039	0.859511	0.357416	0.00588329	0.0424934
Medtr0294s0010	NA	TIR-NBS-LRR class disease resistance protein	defense response	0.200562	0.198685	0.408649	-0.122274	0.492195	0.724301	0.0106753	0.971106	1	-0.320166	0.0549857	0.156307	0.297239	0.0743276	0.264947	-0.0673809	0.73231	0.892252	0.219508	0.207396	0.463907	0.0920729	0.609985	0.758148	-0.228476	0.221806	0.478957	-0.0114946	1	1	0.0559509	0.770967	0.988871	-0.00505654	1	1	0.0965062	0.579903	0.806916
Medtr0294s0020	NA	proton-dependent oligopeptide transport family protein	oligopeptide transport;transmembrane transport	-0.761642	0.0717052	0.202832	-0.27201	0.553882	0.771273	0.12136	1	1	-0.252829	0.553882	0.740516	0.011957	1	1	-0.378479	0.347089	0.60542	0.154926	0.880576	0.979136	-0.653586	0.153998	0.289319	-0.471312	0.394718	0.659207	-0.0233929	1	1	0.767551	0.0791137	0.455874	-0.196995	0.726776	0.886706	0.338852	0.466343	0.72161
Medtr0305s0020	NA	C2 calcium/lipid-binding and GRAM domain protein	NA	-0.14639	0.209577	0.422618	-0.0932171	0.431364	0.674634	-0.18417	0.109158	0.354162	0.104543	0.372419	0.579636	-0.129753	0.255982	0.53956	-0.156388	0.183251	0.418057	-0.249744	0.0319056	0.134505	-0.0390368	0.764101	0.87512	-0.216278	0.0677181	0.224503	-0.0648991	0.555149	0.855569	-0.0196842	0.874103	1	0.0483311	0.660046	0.846997	-0.233541	0.0453552	0.177666
Medtr0308s0020	NA	pentatricopeptide (PPR) repeat protein	NA	-0.0940222	0.853767	0.950029	0.240518	0.394098	0.641714	-0.339236	0.241124	0.550522	-0.658686	0.0527026	0.151497	-0.0480556	0.926187	0.997517	-0.116518	0.789647	0.925877	-0.843329	0.00637778	0.0415421	-0.296515	0.372054	0.545691	0.206321	0.525199	0.764247	0.297608	0.231091	0.601402	-0.672734	0.0312241	0.275512	-0.294281	0.388587	0.643877	-0.281827	0.435705	0.696136
Medtr0311s0030	NA	cornichon family protein	vesicle-mediated transport	-0.0626344	0.82945	0.935281	0.0798459	0.68036	0.856846	0.124308	0.597634	0.850782	0.0933585	0.733297	0.869192	-0.374179	0.10729	0.332414	-0.223044	0.395903	0.652257	0.368446	0.0750453	0.242151	0.193279	0.421275	0.592372	0.172424	0.459877	0.715459	0.110804	0.560713	0.857608	0.131719	0.592061	0.936248	-0.11253	0.678295	0.858653	0.100408	0.674396	0.868229
Medtr0314s0030	NA	2OG-Fe(II) oxygenase family oxidoreductase	oxidation reduction	0.49316	4.46e-05	0.000462836	0.00461118	1	1	-0.0104083	1	1	-0.0696472	0.612285	0.784953	0.0212326	0.912786	0.991648	0.249243	0.0421453	0.158194	0.264142	0.0466058	0.17477	0.0982543	0.470694	0.637468	0.142445	0.286844	0.555643	0.0231099	0.863979	0.987315	0.148525	0.288181	0.774349	0.0503697	0.699775	0.87087	-0.12421	0.362587	0.631233
Medtr0316s0010	emb2394	50S ribosomal protein L6	translation;response to cytokinin stimulus;embryonic development ending in seed dormancy	0.0659244	0.524137	0.736773	0.346224	0.000369669	0.00418803	0.321845	0.00134155	0.018121	0.547537	1.4e-08	3.6e-07	0.0325636	0.76619	0.926281	0.239343	0.0143767	0.0718707	0.484221	1.02e-06	3.29e-05	0.757881	2.35e-15	1.64e-13	-0.0891623	0.393101	0.65787	-0.0725164	0.450379	0.793436	-0.00367943	0.983877	1	0.172308	0.0802326	0.247024	0.182922	0.070044	0.233354
Medtr0318s0020	NA	DUF3475 domain protein	NA	-0.299072	0.00861309	0.0396909	-0.102152	0.377559	0.627192	0.0566719	0.605692	0.854763	0.434175	0.000127544	0.00115855	0.0119461	0.939376	1	-0.261695	0.019114	0.0893582	0.23034	0.0319278	0.134574	0.0892162	0.453769	0.622426	-0.00206499	1	1	-0.0567033	0.647302	0.902314	0.0847394	0.445492	0.872497	0.227521	0.0502295	0.180387	0.0320002	0.818212	0.949503
Medtr0325s0020	NA	FKBP12-interacting protein of 37 kDa-like protein, putative	regulation of alternative nuclear mRNA splicing, via spliceosome;regulation of nuclear mRNA splicing, via spliceosome;mRNA methylation	-0.0932648	0.412597	0.643366	0.153749	0.188876	0.41636	0.0638141	0.626091	0.866642	-0.0602976	0.610608	0.783559	-0.1065	0.383534	0.666748	-0.130928	0.258286	0.511855	0.214216	0.0806099	0.2537	0.0338243	0.784907	0.889312	-0.28566	0.0225389	0.105699	-0.106849	0.306898	0.67912	0.131409	0.298107	0.782847	-0.155039	0.20159	0.438732	-0.207716	0.087964	0.270864
Medtr0331s0010	NA	cytosine-specific methyltransferase, putative	methylation	0.168326	0.421407	0.652013	-0.513902	0.0149673	0.0752229	0.501198	0.022529	0.134988	-0.294946	0.205075	0.39491	0.0263616	0.954815	1	-0.538128	0.010253	0.055061	0.0905304	0.733935	0.907607	-1.00423	7.25e-05	0.000509788	0.222119	0.400999	0.664774	-0.0719531	0.729993	0.938322	0.193055	0.408906	0.852802	-0.00106338	1	1	0.514673	0.0287239	0.129852
Medtr0332s0010	NA	transmembrane protein, putative	NA	0.71695	0.261039	0.485571	0.858041	0.141559	0.34871	-0.085349	1	1	0.20773	1	1	-0.0424324	1	1	-0.205051	0.865977	0.964281	0.313347	0.729316	0.905218	0.208169	1	1	0.62953	0.382256	0.6474	0.802908	0.189977	0.552895	0.422444	0.612178	0.943344	0.430102	0.682702	0.860949	0.940912	0.114445	0.320483
Medtr0332s0020	NA	thioredoxin protein	NA	0.172921	0.069318	0.198048	0.300035	0.00145562	0.0127573	0.436598	5.49e-06	0.000226505	0.184059	0.0509412	0.147655	0.208339	0.0302182	0.151064	0.197589	0.0380268	0.147348	0.431639	6.94e-06	0.000165803	0.551906	3.6e-09	7.35e-08	0.332955	0.000520794	0.00603741	-0.0587531	0.518629	0.833284	0.254009	0.00898926	0.115582	0.0309878	0.746646	0.89889	0.252343	0.00865765	0.0562078
Medtr0332s0040	NA	ubiquitin-conjugating enzyme	mRNA processing;protein amino acid dephosphorylation	-0.0533288	0.577747	0.776627	0.0561271	0.579052	0.787906	0.194105	0.0476166	0.216248	0.107562	0.26777	0.46968	-0.0187778	0.863189	0.972504	0.0161531	0.922838	0.989512	0.0960002	0.335488	0.609082	0.169242	0.0765067	0.169914	-0.118759	0.24486	0.50718	-0.0129929	0.908926	1	0.0653381	0.526938	0.912241	0.0440765	0.625412	0.824494	-0.00595184	0.96533	1
Medtr0334s0010	NA	plastocyanin-like domain protein	electron transport chain	0.726341	4.76e-13	1.95e-11	0.00735454	0.941039	1	-0.00127318	0.991433	1	-0.39105	0.000101609	0.000951234	0.141456	0.157999	0.415592	0.383526	0.000127728	0.00151815	0.0742107	0.463103	0.724395	0.228643	0.0226861	0.0655126	0.382208	0.000137846	0.00202297	0.105132	0.292766	0.66399	0.226241	0.0251249	0.23928	0.1735	0.0836839	0.253262	-0.10433	0.298835	0.567618
Medtr0339s0020	MBD10	methyl-CpG-binding domain protein	NA	-0.155229	0.182562	0.386368	-0.153547	0.176015	0.398791	0.0302605	0.803095	0.954451	0.455653	2.8e-05	0.000310914	0.0962507	0.409378	0.687966	-0.217856	0.0582903	0.198412	0.271482	0.0160903	0.0823897	0.57709	1.31e-07	1.9e-06	-0.0431061	0.716305	0.88532	-0.0413406	0.742524	0.94431	-0.00958407	0.962841	1	0.440405	5.05e-05	0.000840096	-0.138271	0.237451	0.496848
Medtr0339s0030	NA	thylakoid lumenal 16.5 kDa protein	NA	0.0803021	0.551099	0.758143	0.23526	0.0627134	0.206402	0.314941	0.0160704	0.107252	0.100075	0.45976	0.661645	0.262169	0.0475655	0.201615	0.0791768	0.550355	0.777935	0.435787	0.000650379	0.00701548	-0.109673	0.440613	0.610464	0.0604479	0.677676	0.863342	-0.115266	0.389012	0.750585	-0.0121046	0.947879	1	-0.276969	0.0447167	0.166606	0.523225	5.48e-05	0.0011656
Medtr0349s0030	NA	Serine/Threonine kinase family protein	protein amino acid phosphorylation;phosphorylation	-0.0286814	0.954661	1	-0.194471	0.522225	0.748628	0.246886	0.398852	0.706133	0.225324	0.440757	0.645864	-0.100359	0.801932	0.943703	-0.0443566	0.912978	0.98546	-0.23351	0.461391	0.722998	-0.0456749	0.902606	0.959306	-0.314305	0.306053	0.575516	0.222224	0.369963	0.735591	-0.0732561	0.894945	1	0.220742	0.443994	0.690369	0.158612	0.632618	0.842576
Medtr0361s0010	NA	heat shock protein HSP20, putative	NA	0.734494	0.0186591	0.0733592	0.403977	0.254799	0.499972	0.0752591	0.926452	1	0.466211	0.1594	0.333687	0.341339	0.321091	0.607798	0.29951	0.448072	0.699332	-0.369008	0.272154	0.543416	0.598205	0.0700316	0.158879	0.540429	0.0967062	0.284806	-0.296206	0.404825	0.763554	-0.746848	0.0400913	0.317064	-0.0560477	0.910775	0.982877	0.551895	0.0836517	0.261934
Medtr0370s0010	NA	proton pump interactor, putative	regulation of proton transport	-0.242495	0.609696	0.799712	-0.235809	0.615826	0.813389	0.642928	0.217707	0.521923	-0.031085	1	1	-0.215448	0.750621	0.918131	0.147676	0.823882	0.943616	-0.189393	0.767848	0.924373	-0.600144	0.287149	0.454763	-0.688499	0.376052	0.642403	-0.0721516	0.939979	1	0.0648003	1	1	-0.0622133	0.920309	0.987229	0.0249647	1	1
Medtr0380s0040	NA	YbaB/EbfC DNA-binding family protein	NA	0.239538	0.00641136	0.0313566	0.302599	0.000507735	0.00542104	0.284075	0.00192505	0.0238215	0.137676	0.123084	0.279484	-0.0281205	0.770218	0.928145	0.280829	0.00104813	0.00887373	0.215144	0.0182647	0.0906599	0.197002	0.0267845	0.0748952	0.150447	0.100648	0.292276	0.0677592	0.422738	0.775391	-0.00620821	0.966625	1	-0.170048	0.0593925	0.202585	0.204758	0.0241839	0.115672
Medtr0388s0020	NA	SAUR-like auxin-responsive family protein	response to auxin stimulus	0.452285	0.00305969	0.0171536	0.107267	0.50568	0.736226	0.506515	0.00646399	0.0573276	-0.234223	0.141799	0.308249	0.27082	0.12551	0.364921	0.0323376	0.8768	0.969873	0.573121	0.00153226	0.0137678	-0.0329059	0.851913	0.931013	0.202306	0.277052	0.54538	-0.0832251	0.727593	0.937522	0.367947	0.0543863	0.372324	-0.0674258	0.691494	0.866064	-0.0625983	0.768933	0.92317
Medtr0391s0020	NA	LRR and NB-ARC domain disease resistance protein	defense response	-0.118972	1	1	0.0582498	1	1	-0.00176512	1	1	0.559852	0.453572	0.656759	0.40438	0.816371	0.950657	-0.318946	0.718861	0.884479	-0.518422	0.509181	0.761713	0.0696591	1	1	0.543422	0.484731	0.733972	1.0244	0.0672276	0.325551	-0.110288	1	1	0.936957	0.106803	0.296035	0.598924	0.653145	0.854258
Medtr0392s0010	NA	sucrose nonfermenting-like protein	NA	-0.188633	0.0157292	0.0639189	-0.0876376	0.238243	0.479159	-0.0493383	0.562897	0.831694	-0.0418966	0.622178	0.792345	-0.0171937	0.857757	0.970059	-0.107699	0.154472	0.375994	-0.0823357	0.327152	0.601524	-0.288788	0.00056229	0.00297084	0.0454228	0.584143	0.806251	0.0274574	0.702951	0.926229	-0.0586356	0.497211	0.899685	-0.142371	0.0814174	0.249243	-0.0212335	0.820705	0.950395
Medtr0393s0030	NA	cell division cycle-like protein	cell cycle;cell division	-0.051338	1	1	0.146837	1	1	-0.462323	0.61189	0.859159	-0.184214	1	1	-0.0338539	1	1	0.480086	0.409316	0.665492	-0.202403	0.748803	0.916204	0.316965	0.74001	0.857695	0.294314	0.74001	0.8994	0.00739489	1	1	-0.758678	0.279809	0.768784	0.219746	0.870595	0.963057	0.291517	0.624787	0.837962
Medtr0393s0040	SSN2	zinc finger SWIM domain protein	NA	-0.603434	0.0376987	0.125687	-0.489416	0.0823616	0.247501	0.0908406	0.870535	0.983854	-0.116521	0.757244	0.884163	-0.131187	0.731451	0.908877	-0.525939	0.0484998	0.175015	0.220677	0.479727	0.737045	-0.0659786	0.937447	0.98106	-0.506941	0.108922	0.308147	-0.486162	0.100998	0.407385	0.277509	0.382524	0.839505	0.020629	1	1	-0.167985	0.574378	0.802445
Medtr0393s0050	NA	glycosyl hydrolase family 9 protein	carbohydrate metabolic process	-0.281878	0.336584	0.570691	0.239369	0.342961	0.594902	-0.0356594	0.927206	1	-0.15297	0.696422	0.844923	0.173426	0.611123	0.839336	-0.0188626	1	1	0.185941	0.541041	0.78563	0.277695	0.406177	0.578376	-0.386207	0.211373	0.466637	-0.16597	0.567222	0.861559	0.485452	0.0660152	0.412789	0.20557	0.526244	0.755285	-0.167273	0.58526	0.810538
Medtr0406s0030	NA	disease resistance protein (CC-NBS-LRR class) family protein	defense response	-0.152152	0.768331	0.899004	-0.473628	0.257354	0.502964	0.44831	0.234232	0.541797	-0.382011	0.366618	0.573732	0.949645	0.00643432	0.0540086	-0.1665	0.704718	0.875795	0.0474321	0.914086	0.994758	-0.466899	0.286948	0.454653	-0.0616022	1	1	-0.0197157	1	1	-0.800038	0.093671	0.495717	0.200696	0.62339	0.82356	0.341886	0.354413	0.622768
Medtr0419s0040	NA	disease resistance protein (TIR-NBS-LRR class)	defense response;signal transduction	-0.251712	0.766445	0.897913	-0.0130415	1	1	1.34423	0.316121	0.631261	-1.81205	0.00995174	0.0421744	-0.137114	0.900313	0.986516	0.269135	0.706891	0.877063	2.15433	0.0355521	0.145258	-2.4134	0.00282414	0.0117777	0.202762	0.811521	0.937402	0.333148	0.633131	0.895878	1.41142	0.316121	0.793943	-1.34608	0.0537194	0.188569	0.66349	0.226067	0.482192
Medtr0425s0020	NA	LRR and NB-ARC domain disease resistance protein	defense response	0.140943	0.346568	0.580752	0.0766647	0.611526	0.810211	0.0720964	0.655177	0.87956	-0.19076	0.195381	0.382941	0.0788351	0.602431	0.833489	0.120362	0.402623	0.658999	0.238473	0.145913	0.374039	-0.457019	0.00247853	0.0105255	-0.0508442	0.782202	0.921447	-0.109813	0.518441	0.833103	0.248651	0.127208	0.572717	-0.160234	0.270748	0.52249	0.140847	0.334385	0.603164
Medtr0428s0010	NA	UDP-glucosyltransferase family protein	metabolic process	0.30248	0.435805	0.664278	0.0831433	0.908746	0.984086	0.286829	0.667323	0.885793	-0.151116	0.666929	0.824926	0.397986	0.275531	0.560776	0.0890005	0.738559	0.896092	-0.346676	0.520595	0.769405	0.0715336	0.865239	0.939323	0.288324	0.421945	0.682411	-0.144951	0.817289	0.97151	0.410668	0.39482	0.845415	-0.347567	0.284685	0.5369	0.380464	0.316109	0.58598
Medtr0429s0020	NA	pentatricopeptide (PPR) repeat protein	NA	-0.133568	0.492018	0.713435	-0.0742279	0.685778	0.860559	0.127544	0.573303	0.837867	-0.313761	0.143998	0.311618	0.102387	0.677427	0.877965	-0.669006	0.00112883	0.00944711	-0.0879297	0.715885	0.898579	-0.628374	0.00725763	0.0258814	0.0583292	0.863564	0.966601	-0.296313	0.105255	0.416645	0.116468	0.668042	0.962245	-0.235223	0.282236	0.534282	0.453952	0.0585536	0.208391
Medtr0440s0020	NA	kinase superfamily protein, putative	microtubule-based movement;phosphorylation	0.24041	0.617093	0.80511	0.407489	0.339245	0.591236	-0.227708	0.660959	0.88249	-0.642474	0.22732	0.421927	-0.0231618	1	1	0.657599	0.102662	0.289141	-0.422912	0.426862	0.695847	0.17684	0.750101	0.865348	-0.724462	0.130807	0.346776	0.322847	0.461094	0.800004	-0.32037	0.570673	0.928002	-0.418611	0.416083	0.667809	-0.820438	0.0836137	0.261934
Medtr0449s0040	NA	peroxisomal acetoacetyl-coenzyme A thiolase	metabolic process	-0.268385	0.139699	0.32287	-0.269234	0.145054	0.354445	-0.37977	0.0906659	0.319376	-0.625081	0.0046296	0.0228005	0.243319	0.157743	0.415354	-0.359862	0.0487678	0.175612	-0.324581	0.153849	0.386466	-0.804743	0.000430225	0.00235809	-0.0132147	0.965677	1	-0.0471357	0.821011	0.973365	-0.399138	0.0739056	0.438148	-0.272309	0.18855	0.422757	-0.183881	0.335994	0.604859
Medtr0451s0010	NA	cytochrome P450 family 71 protein	oxidation reduction	0.0731091	0.65504	0.831828	-0.3238	0.039248	0.14881	0.0748489	0.641408	0.872543	0.124263	0.440318	0.64546	0.291824	0.0598733	0.231841	-0.279125	0.0773938	0.240481	-0.0730028	0.685595	0.879783	-0.474725	0.0041776	0.0163873	-0.110376	0.487429	0.736329	0.0323769	0.861978	0.986925	0.130096	0.431231	0.863264	0.0836094	0.615155	0.817177	0.448108	0.0035259	0.0291516
Medtr0462s0020	NA	Ulp1 protease family, carboxy-terminal domain protein	proteolysis	-0.338263	0.474091	0.698297	0.0685377	0.852709	0.957161	-0.310267	0.39609	0.703948	-0.207834	0.606457	0.780274	0.0925772	0.871519	0.974859	0.618031	0.056536	0.194672	-0.258501	0.447866	0.713481	0.178449	0.623451	0.768492	-0.109941	0.79302	0.926992	0.467228	0.108568	0.423079	-0.270855	0.492046	0.897972	-0.234065	0.545287	0.76826	-0.0237237	1	1
Medtr0468s0010	NA	disease resistance protein (TIR-NBS-LRR class)	signal transduction	-0.0237424	1	1	0.0506886	1	1	0.552319	0.411394	0.718002	0.0617303	1	1	0.269074	0.758865	0.921582	0.188747	0.683686	0.864668	-0.01949	1	1	0.0492219	1	1	-0.227102	0.731576	0.894399	-0.1474	0.774769	0.956165	-0.0161555	1	1	0.186685	0.865887	0.960835	-0.0457139	1	1
Medtr0475s0040	NA	hypothetical protein	NA	-0.422264	0.0129816	0.0550044	-0.493978	0.00385257	0.0270724	-0.316033	0.108611	0.353592	-0.126867	0.481271	0.680243	0.499358	0.00841791	0.0645163	-0.657323	0.000121993	0.0014592	-0.098995	0.642998	0.853632	-1.02376	1.98e-07	2.73e-06	0.418996	0.0303807	0.130684	-0.361092	0.0280146	0.191264	0.0614832	0.771283	0.988871	-0.165392	0.371366	0.626371	0.719377	8.66e-05	0.00166993
Medtr0493s0010	NA	pentatricopeptide (PPR) repeat protein	NA	0.699915	0.179271	0.381585	1.06636	0.0333849	0.133227	0.270699	0.669241	0.887042	0.192708	0.681759	0.835622	-0.00718154	1	1	0.90998	0.0622172	0.207891	0.0115055	1	1	-0.0774598	1	1	0.562372	0.198784	0.449619	1.2887	0.00513319	0.0596301	0.0498302	1	1	-0.138383	0.884334	0.968436	0.111607	0.878894	0.977178
Medtr0493s0020	NA	hypothetical protein	NA	-0.365512	0.535619	0.746816	0.0519068	0.888288	0.974461	0.582116	0.24876	0.558712	0.0510285	1	1	0.195326	0.885357	0.980454	0.0356796	0.891032	0.974929	-0.431845	0.431479	0.699886	0.0110211	1	1	0.0535777	1	1	-0.279885	0.66521	0.910151	0.355587	0.492878	0.898098	-0.101523	1	1	-0.205559	0.875197	0.975657
Medtr0493s0030	NA	alpha/beta hydrolase family protein	NA	0.130724	0.107034	0.269135	0.101597	0.208732	0.443041	0.0238394	0.79316	0.948949	-0.0575672	0.508173	0.702519	0.0837109	0.321474	0.60801	0.118404	0.136189	0.346868	0.146972	0.0856801	0.264482	0.127877	0.12978	0.254181	0.148241	0.0792309	0.249226	-0.0663704	0.456307	0.797222	-0.0526512	0.548672	0.921278	-0.163371	0.0559357	0.194026	-0.00114472	1	1
Medtr0508s0010	NA	ribosomal protein S8e family protein	NA	0.100548	0.173929	0.373597	0.10243	0.164104	0.382368	-0.106557	0.154537	0.431311	0.321715	1.83e-05	0.000215372	-0.26062	0.000543255	0.00927519	-0.0586183	0.467629	0.714373	-0.0747724	0.317986	0.591694	0.349158	3.92e-06	3.93e-05	-0.0175441	0.812311	0.937883	0.204969	0.00492686	0.0582526	-0.12787	0.0894126	0.48618	0.206625	0.00608164	0.0405176	-0.165401	0.0277675	0.127016
Medtr0511s0010	NA	disease resistance protein (TIR-NBS-LRR class), putative	NA	0.193436	0.329382	0.562366	0.16259	0.423915	0.668508	-0.00844493	1	1	-0.434942	0.0188824	0.0696813	0.166082	0.393765	0.674894	0.136257	0.536859	0.768045	-0.331927	0.133624	0.354121	-0.498364	0.0108649	0.0358787	0.0752582	0.752252	0.906095	0.0241	0.967047	1	-0.107345	0.649753	0.955335	-0.601715	0.00150753	0.0136817	0.0863499	0.691857	0.87789
Medtr0511s0020	NA	disease resistance protein RGA4	defense response	-0.0603825	0.761776	0.895709	-0.152758	0.387782	0.635769	-0.0865706	0.693586	0.899657	-0.086126	0.603481	0.77803	-0.0155845	0.961865	1	0.0262696	0.923695	0.989592	0.0586464	0.785236	0.931789	-0.705438	5.75e-05	0.000417411	0.103707	0.56295	0.790562	0.279703	0.0688732	0.330894	-0.0801983	0.689929	0.969517	-0.187274	0.252297	0.502211	0.160144	0.327371	0.596375
Medtr0512s0010	NA	hypothetical protein	NA	0.358719	0.000493823	0.00367855	0.191682	0.063436	0.207931	-0.0582284	0.592377	0.847363	-0.248422	0.0267067	0.0903609	-0.280429	0.0092371	0.0688088	0.263668	0.00948268	0.0520445	-0.0269125	0.80226	0.940764	0.243009	0.022366	0.0648077	-0.152946	0.146939	0.372732	0.160734	0.118013	0.439816	0.0219331	0.865998	1	-0.176785	0.122045	0.322563	-0.209846	0.0482919	0.184651
Medtr0514s0010	NA	ankyrin repeat plant-like protein	NA	-0.229759	0.69713	0.857395	0.297344	0.553498	0.771161	-0.404564	0.392718	0.701158	0.489045	0.34957	0.556428	-0.632519	0.12112	0.358107	0.0513327	1	1	-0.117997	0.812264	0.947327	0.422838	0.460042	0.628428	-0.0450486	0.946897	1	0.402487	0.352421	0.721692	-0.796843	0.0897786	0.487138	-0.179714	0.782078	0.918171	-0.711201	0.0797772	0.253971
Medtr0536s0020	NA	UDP-glucosyltransferase family protein	metabolic process	-0.217623	0.347401	0.581604	-0.324718	0.147405	0.358483	-0.565537	0.000878553	0.0132287	0.185704	0.265801	0.46716	0.0636956	0.717536	0.90132	-0.117243	0.635086	0.836781	-0.163101	0.307375	0.579743	0.217903	0.184896	0.331174	0.119522	0.461262	0.716004	-0.0224123	1	1	-0.357145	0.034264	0.289259	0.177593	0.307375	0.560764	-0.440606	0.0137435	0.0780935
Medtr0536s0030	NA	UDP-glucosyltransferase family protein	metabolic process	-1.56293	0.00171687	0.0105446	-0.973276	0.0303567	0.124787	-1.16164	0.0030152	0.0335583	-0.538971	0.243671	0.441405	-1.44024	0.00109187	0.0156369	-0.57117	0.178984	0.412613	-0.927235	0.01811	0.0900753	-0.188656	0.654752	0.792407	-0.405177	0.314206	0.583494	-0.793557	0.0551924	0.291471	-0.737881	0.0615574	0.398798	-0.0692569	0.916525	0.985665	-0.75435	0.0729417	0.239293
Medtr0542s0020	NA	transmembrane protein, putative	NA	0.891647	0.0142285	0.058999	1.06736	0.00229161	0.0181645	0.182578	0.732154	0.918438	-1.42261	4.32e-05	0.000453641	0.303394	0.315058	0.601571	0.516819	0.199974	0.442283	-0.387422	0.445092	0.710479	-0.730678	0.0287167	0.0790156	0.438248	0.141812	0.364694	0.435031	0.311184	0.683308	-0.407774	0.435074	0.86662	-0.790731	0.0138483	0.073946	0.504492	0.0822928	0.259554
Medtr0549s0020	NA	C4-dicarboxylate transporter/malic acid transporter	cellular ion homeostasis;inorganic anion transport;transmembrane transport	-0.50636	0.000130403	0.00117311	-0.135781	0.285051	0.534231	0.124898	0.364196	0.677299	-0.549233	0.000249689	0.00206211	-0.0643907	0.65989	0.868578	-0.734037	6.07e-08	1.76e-06	-0.01686	0.913913	0.994758	-0.780743	4.89e-07	6.13e-06	-0.5588	0.000128475	0.00191393	-0.0736148	0.567886	0.862033	0.167626	0.218104	0.704878	-0.0639101	0.673827	0.855829	-0.18858	0.186021	0.429796
Medtr0554s0020	NA	cytochrome P450 family 71 protein	oxidation reduction	-1.12486	0.000992363	0.00664648	-1.16767	0.000624826	0.00646924	-0.878574	0.00983832	0.0765199	-0.684773	0.0450711	0.134869	-0.788534	0.0201796	0.116044	-0.754939	0.0258951	0.111878	-1.13053	0.000947894	0.00941602	-0.312661	0.359386	0.533123	-1.26811	0.000237622	0.00317074	-0.641719	0.0555084	0.292592	-0.323138	0.337903	0.81121	0.078312	0.819581	0.937362	-1.45942	2.65e-05	0.000644721
Medtr0568s0010	NA	hypothetical protein	NA	0.128239	0.47069	0.695285	0.0411029	0.830936	0.946113	-0.144376	0.46373	0.760175	0.241582	0.17498	0.356322	-0.356874	0.0490157	0.205409	-0.295464	0.119446	0.319018	-0.278121	0.147302	0.375873	0.100393	0.585344	0.737965	-0.470738	0.0122627	0.0680554	0.112148	0.472135	0.806362	-0.463171	0.0151197	0.169531	0.0549655	0.758113	0.905432	-0.485336	0.0091876	0.058609
Medtr0570s0040	NA	disease resistance protein (TIR-NBS-LRR class)	signal transduction	0.14865	0.656477	0.832581	-0.0810599	0.792041	0.923549	0.201512	0.617469	0.861971	-0.637857	0.0146749	0.057118	0.485469	0.0570494	0.224998	-0.244288	0.389157	0.646402	-0.272524	0.462709	0.724158	-0.993424	0.000336749	0.00190687	0.392395	0.148944	0.375663	0.565545	0.0333598	0.214459	0.272774	0.404907	0.85024	-0.162394	0.545253	0.76826	0.167694	0.510944	0.754567
Medtr0572s0010	NA	pentatricopeptide (PPR) repeat protein	NA	0.473732	0.605228	0.796614	0.20381	1	1	0.0704361	1	1	0.221694	0.84912	0.941608	0.753867	0.332011	0.618136	0.527765	0.518909	0.755193	0.318318	0.693556	0.884422	-0.479531	0.818943	0.910963	0.0671054	1	1	0.659821	0.447936	0.792057	-0.106837	1	1	-1.11487	0.211621	0.45202	-0.17351	0.840514	0.960958
Medtr0583s0010	NA	ABA/WDS induced protein	response to stress	-0.228804	0.585144	0.781497	-0.607821	0.123668	0.320361	-0.294656	0.509275	0.795333	-0.43438	0.353311	0.560406	0.709144	0.0344631	0.164489	0.0160545	1	1	0.647883	0.0628876	0.215392	-0.0217232	1	1	-0.0130618	1	1	-0.354107	0.331581	0.701682	0.384571	0.287403	0.774047	0.273607	0.486559	0.724749	0.692875	0.0389101	0.159738
Medtr0590s0010	NA	glucose-6-phosphate 1-dehydrogenase	glucose metabolic process;oxidation reduction	-0.845174	0.000561793	0.0041023	0.140662	0.528233	0.75297	0.554853	0.0335528	0.174659	0.335274	0.0893334	0.222481	0.758881	0.0031216	0.032878	0.289743	0.168679	0.3975	0.522959	0.048146	0.17833	0.59455	0.0020232	0.00884994	-0.0437231	1	1	-0.027723	0.950079	1	0.245883	0.376639	0.835613	0.282914	0.157192	0.378613	0.902624	0.000227539	0.00353217
Medtr0598s0020	NA	hypothetical protein	NA	0.454945	0.423885	0.654502	-0.640782	0.203735	0.43636	-0.0344948	1	1	0.049333	1	1	0.165899	0.798336	0.94193	0.480845	0.375275	0.632965	-0.282485	0.594203	0.823362	0.347137	0.509817	0.672614	0.500347	0.263108	0.527971	-0.0944215	0.888042	0.995064	-1.28291	0.0175937	0.186962	0.255866	0.69862	0.870245	0.111053	0.895208	0.985132
Medtr0603s0010	NA	LRR and NB-ARC domain disease resistance protein	defense response	0.345057	0.241295	0.462293	0.00808056	1	1	0.215084	0.567712	0.834555	-0.514995	0.067537	0.181191	0.429703	0.181242	0.447327	0.395874	0.143718	0.35919	0.314164	0.369648	0.642689	-0.745121	0.0119423	0.0387729	0.62724	0.0424936	0.163338	0.250159	0.384752	0.748047	0.251248	0.489942	0.897094	-0.134864	0.669896	0.853237	0.584636	0.0553021	0.201034
Medtr0638s0020	NA	cytochrome P450 family 71 protein	oxidation reduction	1.19685	0.00208482	0.0124094	-0.0150422	1	1	-0.231214	1	1	-1.03416	0.0970417	0.236205	0.43352	0.284178	0.569846	0.440763	0.318509	0.578604	0.139979	0.835832	0.959542	-0.0586961	1	1	0.0386969	1	1	0.014442	1	1	0.641586	0.340786	0.813525	-0.238809	0.745449	0.898272	0.710326	0.0720951	0.23766
Medtr0652s0010	NA	pentatricopeptide (PPR) repeat protein	NA	-0.37347	0.420092	0.650827	0.813588	0.0265458	0.113629	0.475908	0.220068	0.524404	-0.576428	0.283617	0.488107	-0.555391	0.221982	0.499936	0.0821658	0.90553	0.982062	-0.0680487	1	1	0.253504	0.591176	0.742787	-0.243455	0.552702	0.782935	0.215445	0.643293	0.900323	0.330928	0.41352	0.855294	-0.0823834	1	1	-0.0511373	0.910042	0.991308
Medtr0654s0010	NA	pentatricopeptide (PPR) repeat protein	NA	-0.508246	0.173509	0.373013	-0.725117	0.0486122	0.172834	0.380446	0.298067	0.613856	-0.134016	0.890308	0.963542	-0.296961	0.43677	0.711229	-0.417884	0.190179	0.427883	0.014214	1	1	-0.0311306	1	1	-0.632689	0.0928459	0.277207	0.0291978	0.920997	1	0.236301	0.546645	0.920175	0.777824	0.0227946	0.105516	-0.246301	0.578693	0.805879
Medtr0658s0030	NA	Na+ dependent neutral amino acid transporter	NA	-0.047949	0.810196	0.924251	0.202616	0.203306	0.435868	-0.169325	0.333136	0.646753	-0.128445	0.465034	0.66622	0.19728	0.258143	0.541638	0.0364193	0.822413	0.942719	-0.222174	0.202804	0.457547	-0.303962	0.0837464	0.182632	-0.177539	0.318127	0.587367	-0.0433812	0.82285	0.974231	0.0134306	0.971052	1	-0.242134	0.144399	0.358746	0.102397	0.582878	0.808663
Medtr0667s0010	NA	F-box protein interaction domain protein	NA	-0.141088	0.299332	0.529402	0.0504115	0.63373	0.825527	-0.197652	0.135214	0.39999	0.150404	0.281418	0.485543	-0.414609	0.00150533	0.0196285	0.0797219	0.430831	0.684905	-0.00710986	1	1	0.0157377	0.934928	0.979633	-0.499902	0.000185793	0.00257429	0.0777398	0.538391	0.845358	-0.182541	0.173738	0.654557	0.175699	0.195337	0.431201	-0.560945	3.06e-05	0.0007216
Medtr0691s0020	NA	NB-ARC domain disease resistance protein	defense response	-0.166358	0.170518	0.36849	-0.267598	0.0270652	0.11526	0.214063	0.116869	0.367287	-0.0534512	0.701091	0.847398	0.204052	0.126029	0.366012	0.0824102	0.523277	0.758518	0.066201	0.615994	0.837924	-0.300625	0.0254045	0.0718461	0.257659	0.0532667	0.190641	0.017519	0.913418	1	0.197759	0.142811	0.603785	0.28908	0.0256021	0.114566	0.281952	0.033247	0.143182
Medtr0693s0030	NA	CASP POPTRDRAFT-like protein	NA	1.34494	0.0496963	0.154626	1.8858	0.00128017	0.011521	1.07529	0.0294643	0.160754	0.215321	0.760188	0.886225	-0.467957	0.456729	0.727515	1.42876	0.0156423	0.076636	0.716917	0.18527	0.432667	0.373117	0.541261	0.700143	0.367969	0.621879	0.829415	0.275204	1	1	-0.329284	0.710207	0.973759	-1.12361	0.0847731	0.255497	1.09139	0.0190735	0.0983795
Medtr0699s0010	NA	60S ribosomal protein L35a-3	translation	0.157471	0.103481	0.262788	0.201657	0.0336693	0.133942	-0.101096	0.302023	0.617601	0.256704	0.00692605	0.0314485	-0.179352	0.0587	0.228836	0.185393	0.0445317	0.164808	0.000552043	1	1	0.47901	3.49e-07	4.54e-06	-0.089636	0.355001	0.6223	0.110637	0.253797	0.623811	-0.126678	0.198066	0.683779	0.237618	0.0123923	0.0683086	-0.194919	0.0446881	0.175754
Medtr0699s0020	NA	60S ribosomal protein L35a-3	translation	0.203237	0.0415009	0.135188	0.298468	0.00254006	0.0196274	-0.068316	0.506307	0.794493	0.193442	0.0558341	0.157924	-0.343745	0.000609829	0.0100617	0.169498	0.0823297	0.250507	0.0510121	0.623281	0.842479	0.175277	0.0837554	0.182634	-0.296209	0.00340369	0.026373	0.170221	0.0861355	0.373033	-0.134989	0.187705	0.670213	-0.0191285	0.875843	0.965502	-0.279465	0.0053767	0.0398809
Medtr0722s0020	NA	receptor-like kinase, putative	phosphorylation	0.2512	0.0691905	0.197759	-0.105895	0.486853	0.720432	-0.110493	0.471543	0.767531	-0.213751	0.172192	0.352622	-0.111464	0.453618	0.725114	0.189428	0.156783	0.379206	-0.272279	0.0824541	0.257588	-0.670685	4.1e-05	0.0003101	0.432408	0.00276806	0.0224256	-0.155807	0.276798	0.647018	-0.232686	0.136467	0.591301	0.0480449	0.78256	0.918303	0.120079	0.428055	0.689132
Medtr0768s0010	NA	RNase P Rpr2/Rpp21 subunit domain protein	NA	0.0556816	0.811828	0.925199	-0.0623838	0.856446	0.958744	-0.15611	0.529822	0.808671	0.807555	0.000166985	0.00146256	0.172145	0.477271	0.742982	-0.0811991	0.768916	0.912807	0.25724	0.252578	0.520474	0.678954	0.00188062	0.00832958	0.0269613	1	1	0.0861348	0.779694	0.958053	0.207016	0.375494	0.834824	0.368272	0.101903	0.287159	-0.17553	0.440438	0.700072
Medtr0783s0010	NA	Rpp4C4	NA	-0.442808	0.313937	0.544941	-0.423017	0.364411	0.614947	0.307028	0.419692	0.725015	-0.26964	0.564206	0.748788	-0.860678	0.0281585	0.14448	-0.203093	0.674694	0.860444	0.706266	0.0552021	0.196401	-1.41173	0.00324916	0.0132616	-0.539465	0.170119	0.409232	-0.241234	0.683347	0.917625	0.151919	0.713704	0.974686	-0.550284	0.218252	0.45996	-0.5586	0.1461	0.371982
Medtr0785s0010	NA	actin cross-linking protein	NA	0.296289	0.286953	0.515776	0.360873	0.188101	0.415342	0.261369	0.447923	0.747432	-0.0646522	0.813387	0.920156	0.207143	0.450779	0.722366	0.349458	0.183672	0.418668	-0.12037	0.804754	0.942152	0.052689	0.886036	0.950646	0.0557736	0.851969	0.960386	-0.0197902	0.952338	1	0.132477	0.751445	0.984676	-0.200333	0.437483	0.684915	0.0365528	0.902964	0.988399
Medtr0795s0020	NA	metal ion-binding protein, putative	metal ion transport	0.0893738	0.564661	0.768325	0.322558	0.0280156	0.11804	-0.0311801	0.869009	0.983424	-0.745088	1.01e-07	2.12e-06	0.394402	0.00385252	0.0381871	0.277383	0.066883	0.218342	-0.067591	0.715994	0.898665	-0.223477	0.103845	0.215352	-0.0497321	0.741906	0.900347	0.0604276	0.67358	0.912841	-0.137556	0.427661	0.861858	-0.408589	0.00261253	0.0210975	0.171718	0.213411	0.46611
Medtr0807s0020	NA	albumin-2 protein	NA	0.247881	0.527045	0.739474	-0.93126	0.0278605	0.117694	-2.47234	1.66e-06	8.28e-05	-0.275805	0.749191	0.878944	-2.01964	7.46e-05	0.00216463	0.237938	0.549623	0.777511	-3.16467	3.55e-08	1.8e-06	-0.0742847	1	1	-0.0215526	1	1	0.593816	0.119665	0.44221	-0.133351	0.795274	0.99453	0.954114	0.0498339	0.17943	-0.615288	0.172191	0.410403
Medtr0854s0010	NA	hypothetical protein	NA	0.202051	0.680422	0.846991	-0.834909	0.193089	0.422389	-0.21699	1	1	-0.582828	0.392337	0.598917	1.52357	0.0044261	0.0417299	0.370129	0.371822	0.629621	0.494142	0.468435	0.727921	-0.947827	0.127426	0.250665	1.51778	0.00478291	0.0339753	0.0263842	0.893618	0.996686	0.419907	0.579079	0.931808	0.570681	0.277021	0.528268	1.01957	0.102629	0.29928
Medtr0874s0010	NA	hypothetical protein	NA	-0.367132	0.0166351	0.0668932	-0.279164	0.0658342	0.213222	0.0469205	0.76055	0.933865	0.42574	0.00482557	0.0235396	-0.11993	0.4984	0.759375	-0.579058	0.000128767	0.00152807	0.0422623	0.790961	0.934989	0.283399	0.0665242	0.15292	-0.317349	0.0666934	0.222175	-0.479421	0.00137098	0.0216698	0.112996	0.468595	0.885595	0.247494	0.105196	0.29306	-0.142282	0.410016	0.67423
Medtr0874s0020	NA	ABC transporter C family-like protein	transmembrane transport	0.632813	0.00750042	0.0355133	0.367039	0.141043	0.348055	1.21244	1.48e-06	7.65e-05	0.520855	0.0321092	0.104114	-0.207033	0.521921	0.776195	0.35965	0.121627	0.322857	0.845956	0.00165208	0.0146231	0.684025	0.0060696	0.0223304	1.06351	1.57e-05	0.000321372	0.351062	0.159877	0.512293	0.376269	0.212215	0.697158	0.329803	0.202288	0.439615	0.736236	0.0039923	0.03192
Medtr0879s0010	NA	hypothetical protein	NA	-0.279373	0.585577	0.781889	-0.272027	0.585577	0.792339	-0.686734	0.115478	0.365378	0.164172	0.732752	0.868824	0.804462	0.0242209	0.130725	0.92188	0.00975173	0.0530869	-1.19121	0.0109832	0.0619599	0.455241	0.224296	0.379817	1.00266	0.00345218	0.0266542	0.462691	0.216967	0.583797	-1.52591	0.00283477	0.0464403	0.917233	0.00782032	0.0488036	0.679725	0.054762	0.200044
Medtr0891s0010	NA	UDP-glucosyltransferase family protein	metabolic process	0.0745384	1	1	0.590325	0.219871	0.456492	-0.248226	0.606811	0.855486	-0.463433	0.292136	0.497457	-0.1651	0.788165	0.936474	0.387331	0.408801	0.665174	-0.824555	0.0889612	0.271184	-0.140025	0.898737	0.957581	-0.367705	0.573041	0.797747	-0.034096	1	1	-0.644189	0.208974	0.694022	-0.0799099	0.9027	0.978726	-0.544655	0.317245	0.586784
Medtr0907s0020	OFP6	ovate transcriptional repressor	NA	-0.391947	0.4496	0.677069	0.902233	0.0421106	0.15638	-0.135221	0.814637	0.960216	-0.350402	0.454941	0.65811	-0.599841	0.273305	0.558461	0.364103	0.534067	0.766083	0.430845	0.308412	0.58092	-0.396941	0.368432	0.54221	-0.201443	0.72797	0.89202	0.576412	0.246486	0.61646	0.0357721	1	1	-0.128526	0.838945	0.947076	-0.625907	0.217617	0.470835
Medtr0912s0010	NA	NB-ARC domain disease resistance protein	NA	0.601673	0.136263	0.318035	-0.743889	0.158637	0.374422	-0.0122015	1	1	-0.535174	0.25616	0.455906	0.411342	0.371107	0.655139	-0.0925776	0.910727	0.984629	0.0259534	1	1	-1.46357	0.00403665	0.0159213	0.550526	0.249544	0.512236	0.127353	0.7548	0.950131	-0.171684	0.877461	1	0.053366	1	1	0.603764	0.216283	0.469486
Medtr0929s0010	NA	trichome birefringence-like protein, putative	NA	-0.0121342	0.970746	1	-0.173198	0.571337	0.782421	0.15153	0.622028	0.86436	-1.23953	7.7e-05	0.000753583	0.208085	0.498845	0.75949	-0.109843	0.72031	0.885416	0.305862	0.317246	0.590853	-2.14921	4.03e-11	1.22e-09	0.453787	0.139058	0.360353	-0.195885	0.521189	0.834546	-0.0598128	0.848193	1	-0.890724	0.00392554	0.029002	0.298492	0.331063	0.600333
Medtr0939s0010	NA	dehydration-responsive element-binding protein	transcription, DNA-dependent;regulation of transcription, DNA-dependent	-0.739116	0.0047437	0.0245643	-0.255581	0.271942	0.519158	0.0961736	0.794413	0.949557	-0.466717	0.0714602	0.188978	0.263903	0.311659	0.59883	-0.291908	0.236264	0.48674	0.473237	0.067137	0.22443	-0.397795	0.131818	0.257442	-0.245327	0.398527	0.662822	-0.239245	0.414816	0.769638	-0.129239	0.674981	0.964808	-0.342188	0.191114	0.426208	-0.439782	0.111661	0.315433
Medtr0955s0020	NA	disease resistance protein (TIR-NBS-LRR class)	signal transduction	0.143506	0.60977	0.799763	-0.510216	0.214261	0.449491	-0.664323	0.105677	0.347805	-0.192212	0.549263	0.736711	0.0624534	0.929476	0.998581	0.0174543	1	1	-1.67507	0.000296098	0.00375463	-0.551635	0.128464	0.252224	-0.374063	0.323543	0.592201	-0.330837	0.481221	0.811812	-0.708422	0.0995036	0.510489	-0.118944	0.736505	0.892641	-1.08757	0.00602332	0.0432494
Medtr1014s0010	NA	transcription initiation factor TFIID subunit	translational initiation	-0.163592	0.186477	0.392031	-0.0858662	0.465128	0.702987	0.0148493	0.940936	1	-0.0328186	0.830273	0.930999	0.221351	0.0946458	0.307103	-0.0809586	0.455832	0.705422	-0.143968	0.270196	0.541376	-0.228005	0.0775466	0.171817	0.230736	0.0786614	0.248109	-0.186001	0.110716	0.427122	-0.263629	0.0523432	0.364651	-0.151764	0.25899	0.509249	0.168064	0.203896	0.454443
Medtr1034s0010	NA	glucose-6-phosphate 1-dehydrogenase	glucose metabolic process;oxidation reduction	-1.03976	1.13e-05	0.000137067	-0.0509805	0.887114	0.973836	0.348312	0.171221	0.455895	-0.343042	0.120613	0.275333	0.417396	0.090961	0.299208	-0.238289	0.24825	0.500603	0.330437	0.208211	0.465277	-0.214737	0.334726	0.507088	-0.114395	0.717692	0.886064	-0.487092	0.030973	0.204114	0.518698	0.0369443	0.302565	-0.376611	0.0937778	0.272871	0.446622	0.0642611	0.221171
Medtr1064s0010	NA	hypothetical protein	NA	-0.127126	0.6203	0.80766	-0.0677161	0.782872	0.918399	-0.605062	0.0465302	0.213766	0.460396	0.108641	0.255537	0.310189	0.352585	0.637012	0.159336	0.607791	0.818181	-0.330447	0.2528	0.520711	0.364858	0.216108	0.369068	-0.0268329	1	1	-0.58039	0.0348786	0.220495	-0.330239	0.317717	0.794856	0.284481	0.362271	0.617132	0.314478	0.347674	0.616254
Medtr1091s0010	NA	transcription initiation factor TFIID subunit-like protein	translational initiation	-0.0247239	0.89081	0.968707	-0.221544	0.190497	0.418821	0.152119	0.409804	0.717309	0.00987626	0.968702	1	0.184248	0.322552	0.608599	-0.367679	0.0306891	0.126264	-0.0555192	0.796413	0.937453	-0.57564	0.00258013	0.010898	0.138609	0.463873	0.717561	-0.236764	0.14681	0.491274	0.181364	0.317478	0.794856	-0.17609	0.34896	0.602987	0.336733	0.0647327	0.222218
Medtr1099s0010	NA	Sec14p-like phosphatidylinositol transfer family protein	NA	0.537898	3.43e-10	9.51e-09	0.237127	0.00651928	0.0408514	0.0585075	0.53935	0.815374	-0.330891	6.78e-05	0.000672865	0.366632	1.11e-05	0.000512595	0.31697	0.000241457	0.00260388	0.0116619	0.917906	0.995443	-0.064481	0.446453	0.616097	0.120786	0.157682	0.389221	0.107897	0.217453	0.584233	-0.112367	0.241183	0.730409	-0.270104	0.00111782	0.0107363	0.0242932	0.77136	0.924117
Medtr1113s0010	NA	hypothetical protein	NA	0.157391	0.837939	0.94067	0.135816	0.837939	0.949644	0.267868	0.553663	0.824961	-0.613704	0.133568	0.295682	-0.814978	0.144833	0.396342	-1.01816	0.0243396	0.106405	0.28077	0.493249	0.748496	-1.72863	0.000489217	0.0026297	-0.0981554	1	1	0.0767404	0.922107	1	0.0712047	0.916231	1	0.0504751	0.931443	0.991539	0.407861	0.423991	0.685965
Medtr1301s0010	NA	disease resistance protein, putative	NA	-0.0657628	0.790721	0.912209	-0.310071	0.299351	0.54874	0.336199	0.346591	0.660766	-0.301321	0.358254	0.564773	0.451006	0.1842	0.452009	-0.790847	0.00975373	0.0530869	0.041298	0.927404	0.999272	-1.21294	0.00231403	0.00991648	0.204183	0.549504	0.780889	-0.282013	0.360948	0.728605	0.38325	0.265742	0.756185	-1.04829	0.0041584	0.0303175	0.34844	0.294209	0.562429
Medtr1319s0010	NA	quinone oxidoreductase-like protein	NA	-0.544046	2.16e-06	3.06e-05	-0.404056	0.00035707	0.00406425	0.0857126	0.467341	0.763432	0.0757098	0.541207	0.728942	0.284623	0.0179128	0.107262	-0.766383	4.38e-11	2.11e-09	0.127205	0.266278	0.537149	0.191576	0.120181	0.239735	-0.289677	0.0265776	0.11919	-0.30017	0.0072089	0.0764984	0.214235	0.0639751	0.405841	0.202521	0.0952389	0.275488	0.18511	0.135691	0.356455
Medtr1338s0010	NA	hypothetical protein	NA	-0.483938	0.258441	0.482639	-0.736384	0.0788698	0.240434	0.457756	0.297412	0.613409	-1.13935	0.012275	0.0497548	0.145058	0.757208	0.92139	-0.515326	0.143424	0.358895	-0.169638	0.811097	0.946252	-0.85745	0.0569166	0.135613	-0.0242647	1	1	-0.141858	0.741539	0.944073	-0.0169086	1	1	-0.402781	0.369764	0.624788	0.0266948	1	1
Medtr1395s0010	NA	LRR receptor-like kinase family protein	phosphorylation	0.84384	0.267134	0.492806	0.0705555	1	1	-0.30354	0.857264	0.979167	-0.9643	0.0857629	0.216141	0.0618923	1	1	0.947443	0.224782	0.473102	-0.0198818	1	1	-1.24735	0.0312546	0.0845354	0.282966	0.762236	0.911831	-0.0455468	1	1	-0.796776	0.320532	0.797332	-0.985298	0.0664416	0.218449	-0.26702	0.868477	0.973414
Medtr1396s0010	NA	transmembrane amino acid transporter family protein	NA	-0.226351	0.221084	0.43788	0.0455681	0.832063	0.946741	-0.0169684	0.93388	1	-0.656883	0.000583527	0.00420389	0.182144	0.362262	0.646679	0.0503367	0.811191	0.936685	-0.119842	0.583249	0.816962	-0.843702	1.97e-05	0.000162103	0.174945	0.392615	0.657402	-0.183798	0.322142	0.693469	0.261024	0.167996	0.64586	-0.691667	0.000261165	0.00330239	0.151316	0.45183	0.709274
Medtr1439s0010	NA	NB-ARC domain disease resistance protein	NA	0.262191	0.566628	0.769288	0.424287	0.277021	0.5253	0.891328	0.136079	0.401417	-1.22466	0.0203829	0.0737163	0.512004	0.290397	0.576468	0.62885	0.115439	0.31257	0.931104	0.136079	0.358396	-0.888037	0.110179	0.224689	0.272198	0.607549	0.821091	0.47287	0.207616	0.571607	1.09492	0.0785688	0.454479	-1.35371	0.0123867	0.0683086	0.243487	0.704122	0.885611
Medtr1452s0010	NA	RAB GTPase-like protein G3A	NA	0.181836	0.44567	0.673308	0.028466	0.938251	1	-0.473746	0.0507419	0.224876	-0.059952	0.875664	0.955862	-0.594495	0.012563	0.0849028	0.000529766	0.879556	0.970828	-0.36407	0.126817	0.341901	-0.0653244	0.808785	0.904248	-0.157407	0.551704	0.782389	-0.10954	0.760382	0.951784	-0.169465	0.499187	0.900616	0.0738041	0.819636	0.937362	-0.432154	0.078051	0.250336
Medtr1514s0010	NA	disease resistance protein (CC-NBS-LRR class) family protein	defense response	-0.477287	0.096913	0.251486	-0.858643	0.00393211	0.0274349	-0.157003	0.644333	0.874172	-0.213302	0.486301	0.68426	0.469922	0.156607	0.41415	-0.84733	0.00320668	0.0220732	-0.334599	0.304317	0.576575	-1.39927	0.000114847	0.000754864	0.388485	0.245389	0.50769	-0.102541	0.729736	0.938322	0.231149	0.430691	0.863264	-0.141738	0.650859	0.841479	0.434839	0.174213	0.413564
Medtr1526s0010	NA	transmembrane protein, putative	NA	0.271438	1	1	-1.47843	0.37851	0.627957	-0.0879338	0.889945	0.990335	-0.0819247	0.9185	0.978927	0.229997	0.472621	0.739773	-0.303995	1	1	0.0540636	1	1	-0.36033	0.370359	0.54398	-0.600489	0.0783879	0.247643	0.256386	1	1	-0.215763	0.773863	0.989708	-0.0112537	1	1	-0.261363	0.418124	0.680705
Medtr1588s0010	NA	ATP synthase F1, gamma subunit	ATP synthesis coupled proton transport	-0.464357	0.000847149	0.00578023	-0.366618	0.00766909	0.046034	-0.0398201	0.792358	0.948619	0.35707	0.009789	0.0416332	0.45271	0.0015777	0.0201987	-0.267342	0.0412005	0.155543	0.265462	0.0508129	0.185124	-0.269956	0.0658899	0.15174	-0.143696	0.354352	0.621805	-0.243338	0.0722026	0.339801	0.0706711	0.616394	0.945177	0.151393	0.290497	0.542693	0.417077	0.00397686	0.0318417
Medtr1643s0010	NA	hypothetical protein	NA	-0.0275647	0.775356	0.902835	-0.100308	0.26162	0.507522	0.249134	0.00816544	0.0673619	-0.218348	0.0103407	0.0434963	0.131292	0.135251	0.380927	-0.0250541	0.768413	0.91245	-0.0611611	0.552425	0.794392	-0.406861	4.45e-06	4.39e-05	0.0528771	0.563826	0.791169	-0.0703979	0.404691	0.763554	0.0166129	0.876244	1	-0.264338	0.00182293	0.0157766	0.0590022	0.512713	0.755931
Medtr1663s0010	NA	Rab GTPase-like protein G3A	NA	0.283595	0.246163	0.468084	0.294856	0.253063	0.498003	-0.368945	0.168501	0.452335	1.01885	3.28e-05	0.000357884	-0.111535	0.678166	0.87804	0.419311	0.0710262	0.227459	-0.000856602	1	1	0.765979	0.00407984	0.0160708	-0.346494	0.159054	0.391154	0.402157	0.0990453	0.402512	-0.15971	0.601782	0.940628	0.769495	0.0034964	0.0264823	-0.182961	0.47814	0.73038
Medtr1761s0010	NA	transmembrane protein, putative	NA	-0.603026	0.318895	0.550524	-0.308129	0.688901	0.862855	0.484621	0.446858	0.746948	-0.0752322	1	1	0.125774	0.89691	0.985165	-0.470209	0.429355	0.683571	0.392563	0.64858	0.857743	-0.832935	0.178433	0.322452	-1.21379	0.0679832	0.22496	-0.401461	0.609052	0.883762	0.34078	0.636454	0.950959	-0.11045	0.887173	0.97006	-0.527701	0.36934	0.637582
Medtr1918s0010	NA	transmembrane protein, putative	NA	0.597649	0.0131618	0.055528	-0.425179	0.0784697	0.239695	-0.614511	0.0113055	0.0842163	0.398367	0.0994194	0.240153	-0.211807	0.381528	0.665081	0.194518	0.419659	0.674698	-0.834797	0.000615402	0.00672325	-0.153577	0.525296	0.6866	0.735242	0.0023633	0.0197563	0.393573	0.102186	0.409232	-0.273888	0.257445	0.749103	1.036	1.99e-05	0.00037443	0.0652293	0.788975	0.932793
Medtr1g004990	NA	casein kinase	protein amino acid phosphorylation;phosphorylation	0.0982773	0.655227	0.831948	-0.330926	0.13469	0.338238	-0.209493	0.395725	0.703688	0.252308	0.240584	0.437567	0.061092	0.824125	0.953866	0.100179	0.703363	0.875321	-0.175679	0.46883	0.728055	-0.226805	0.288116	0.455844	-0.115007	0.633188	0.836272	-0.119354	0.591832	0.872969	-0.113277	0.651558	0.956295	-0.253785	0.253476	0.503667	0.158142	0.473435	0.726741
Medtr1g006490	TIP4;1	major intrinsic protein (MIP) family transporter	transport;water transport;cellular water homeostasis;transmembrane transport	-0.290305	0.000127901	0.00115382	-0.230495	0.00231004	0.0182835	-0.267959	0.000421576	0.00753993	-0.328001	1.67e-05	0.000199996	-0.0563519	0.455276	0.726426	-0.138935	0.0671345	0.218815	-0.378889	6.46e-07	2.22e-05	-0.309058	5.23e-05	0.000384312	-0.0714821	0.345584	0.613365	0.108665	0.150243	0.497637	-0.216454	0.00441938	0.0655387	-0.234821	0.00201464	0.0171077	-0.287577	0.000144043	0.00247239
Medtr1g006590	NA	tonoplast intrinsic protein	transport;water transport;cellular water homeostasis;glycerol transport;ion transmembrane transport;transmembrane transport	-0.185418	0.559899	0.76461	0.127639	1	1	0.256175	0.673942	0.88924	0.476922	0.315532	0.522121	-0.16634	0.673942	0.876342	-0.501306	0.151887	0.371751	0.120051	0.886187	0.981844	0.53606	0.305066	0.474185	-0.45136	0.363232	0.630314	0.0689456	1	1	-0.151215	0.87832	1	0.703809	0.136569	0.346076	0.00258282	1	1
Medtr1g006600	NA	exostosin family protein	protein amino acid glycosylation;cell wall organization	0.3578	0.00339962	0.0187199	0.731332	4.84e-10	2.55e-08	0.827694	9.21e-09	8.22e-07	0.487719	0.00151491	0.00929412	-0.155055	0.310873	0.598084	0.592794	4.04e-07	9.8e-06	0.703421	1.36e-06	4.2e-05	0.502781	0.00133312	0.00622493	0.681915	1.52e-06	4.26e-05	-0.274893	0.042289	0.249218	0.359708	0.019948	0.204149	0.381182	0.0149058	0.0779822	0.995618	1.95e-13	3.39e-11
Medtr1g006660	NA	AP2 domain class transcription factor	transcription, DNA-dependent;regulation of transcription, DNA-dependent;ethylene mediated signaling pathway	0.0384931	0.972665	1	0.0655764	0.866927	0.96396	0.593512	0.0150908	0.102842	0.765878	0.00265569	0.014556	-0.583654	0.0286678	0.146328	0.0579758	0.871944	0.967108	0.590135	0.0132904	0.0713215	0.304217	0.277223	0.442831	0.0149334	1	1	-0.125459	0.572123	0.863715	0.300397	0.235359	0.723075	-0.444126	0.112429	0.305296	0.545594	0.0250539	0.118527
Medtr1g006690	NA	Nup85 nucleoporin protein	mRNA export from nucleus;protein import into nucleus;transport;photomorphogenesis;response to abscisic acid stimulus;embryonic development ending in seed dormancy;seed germination;meristem structural organization;vernalization response;maintenance of meristem identity;seed dormancy;sugar mediated signaling pathway;vegetative to reproductive phase transition of meristem;cullin deneddylation;gene e…	0.0375409	0.738245	0.881543	0.0350485	0.757127	0.903429	0.137263	0.156667	0.4342	0.152823	0.105425	0.249927	-0.11478	0.256863	0.540473	-0.100864	0.275176	0.531217	0.112426	0.253345	0.521454	-0.0186481	0.845544	0.927301	0.0644589	0.506762	0.74999	-0.0197362	0.829237	0.976577	0.0161313	0.885907	1	-0.0298317	0.786363	0.920782	0.06511	0.505217	0.750411
Medtr1g006695	NA	E3 ubiquitin-protein ligase HERC2-like protein	NA	-0.959241	1.48e-05	0.000174609	-0.760399	0.000513618	0.00547091	-0.500102	0.0353602	0.180161	-0.535762	0.0266413	0.09018	0.125106	0.612846	0.840354	-0.393633	0.0679782	0.2208	-0.442179	0.0604712	0.21021	-0.0405222	0.891776	0.953429	-0.360021	0.148633	0.375139	-0.747041	0.0005932	0.0113563	0.263016	0.254757	0.745538	0.0897215	0.710066	0.877368	-0.135973	0.579078	0.806169
Medtr1g006975	NA	disease resistance protein (CC-NBS-LRR class) family protein	defense response	0.0467567	0.915597	0.981056	-0.27439	0.655195	0.84084	-0.191159	0.717132	0.910217	-0.384703	0.409553	0.615639	0.0674801	0.906117	0.989164	-0.631699	0.159568	0.383668	-0.226471	0.717132	0.899158	-1.21411	0.0169426	0.0515946	0.495913	0.319171	0.588491	-0.174029	0.755179	0.950131	0.184088	0.735014	0.980692	-0.0571514	0.923119	0.987655	-0.458542	0.42796	0.689028
Medtr1g006990	NA	subtilisin-like serine endopeptidase family protein	proteolysis	-0.117557	0.6832	0.848516	-0.036201	0.916602	0.988547	-0.445257	0.0664477	0.2647	-0.0893102	0.72755	0.865065	-0.67537	0.00420094	0.0405211	0.0226632	0.940787	0.998035	-0.228181	0.350634	0.623919	-0.0143525	0.96275	0.998494	-0.232307	0.31673	0.585977	-0.016918	1	1	-0.49993	0.0403342	0.317982	-0.00712233	0.988313	1	-0.248516	0.287037	0.554021
Medtr1g007060	NA	exosome complex exonuclease RRP46	exonucleolytic trimming to generate mature 3'-end of 5.8S rRNA from tricistronic rRNA transcript (SSU-rRNA, 5.8S rRNA, LSU-rRNA);nuclear-transcribed mRNA catabolic process, exonucleolytic, 3'-5';U1 snRNA 3'-end processing;U4 snRNA 3'-end processing;U5 snRNA 3'-end processing;exonucleolytic nuclear-transcribed mRNA catabolic process involved in deadenylation-dependent decay;nuclear mRNA surveillan…	0.130962	0.330493	0.563866	0.144052	0.273876	0.521746	-0.194208	0.141378	0.410055	0.0848698	0.539302	0.727504	-0.471591	0.000341654	0.00668238	0.116921	0.354499	0.612148	-0.277936	0.0346717	0.142855	0.190158	0.167851	0.308113	-0.16656	0.202724	0.454499	0.0457559	0.758286	0.950874	-0.22332	0.0934149	0.495266	0.243586	0.0640583	0.213065	-0.399164	0.00236323	0.0214563
Medtr1g007120	NA	thioredoxin-related transmembrane protein, putative	cell redox homeostasis	0.105294	0.433783	0.66239	0.225231	0.0782095	0.238969	-0.0891299	0.501671	0.791402	-0.0336413	0.827186	0.928965	0.117484	0.3686	0.652533	-0.00594691	0.976466	1	-0.041755	0.741221	0.911324	0.0200553	0.87327	0.943821	-0.106029	0.449446	0.706831	0.0695154	0.628971	0.894301	-0.0996274	0.455361	0.879354	-0.173534	0.199596	0.43646	-0.168373	0.210771	0.462488
Medtr1g007150	NA	casein kinase I-like protein	regulation of protein amino acid phosphorylation;positive regulation of protein amino acid phosphorylation;protein amino acid phosphorylation;regulation of cell shape;negative regulation of abscisic acid mediated signaling pathway;Wnt receptor signaling pathway;phosphorylation;peptidyl-serine phosphorylation;peptidyl-serine modification	0.0208005	0.764154	0.896965	0.010283	0.895769	0.97806	0.0869285	0.171045	0.455588	0.162586	0.0090252	0.0389722	0.0399621	0.528253	0.780876	-0.0246139	0.671637	0.859237	0.0600634	0.345675	0.618909	-0.0307596	0.619663	0.765457	0.156284	0.0140974	0.0751853	-0.0880252	0.146835	0.491286	-0.0423963	0.513913	0.906993	0.105561	0.090609	0.26678	0.0898486	0.158079	0.389946
Medtr1g007157	NA	hypothetical protein	NA	0.124002	0.826326	0.933589	-0.0376854	1	1	-0.548375	0.282954	0.598227	0.780696	0.206119	0.396279	-0.230782	0.735238	0.910666	-1.08321	0.0451477	0.166562	-0.172731	0.805088	0.942317	0.605177	0.362337	0.536141	-0.45594	0.588792	0.809045	-0.0536128	1	1	-0.0703471	1	1	1.04324	0.0515049	0.183507	0.687271	0.206119	0.45666
Medtr1g007160	NA	ATP-dependent protease LA (lon) domain protein	nuclear-transcribed mRNA catabolic process;proteolysis;protein ubiquitination;proteasomal ubiquitin-dependent protein catabolic process	-0.173367	0.0864676	0.231596	-0.113742	0.254601	0.499778	0.0407885	0.705081	0.904843	0.111321	0.260243	0.460883	0.0124953	0.918669	0.993782	-0.000635712	0.954356	1	-0.111512	0.306904	0.57924	-0.14587	0.175843	0.318869	-0.137546	0.221883	0.479017	-0.00388575	0.932737	1	0.0872783	0.426821	0.861544	0.175599	0.0744986	0.234905	0.00740395	0.972554	1
Medtr1g007170	NA	phosphoribosylglycinamide formyltransferase	purine nucleotide biosynthetic process;'de novo' IMP biosynthetic process;biosynthetic process;purine ribonucleotide biosynthetic process	0.177438	0.247555	0.46947	0.102716	0.546853	0.76677	-0.060521	0.663942	0.884127	0.19698	0.15423	0.326406	-0.171715	0.249289	0.532881	0.00239091	1	1	-0.0651854	0.665423	0.868279	0.206314	0.143492	0.273937	0.00950133	1	1	0.118205	0.39932	0.759491	-0.0163355	0.961315	1	0.0858366	0.575189	0.78986	-0.0636286	0.668328	0.864039
Medtr1g007180	NA	transmembrane amino acid transporter family protein	amino acid transmembrane transport;transport;amino acid transport	-0.114167	0.161815	0.355804	-0.124863	0.124532	0.32142	-0.0860134	0.284323	0.599815	-0.0171277	0.846573	0.939756	0.137889	0.0894853	0.296116	-0.0146148	0.837532	0.950545	0.0822523	0.301186	0.573035	-0.0637533	0.428753	0.599368	0.0612437	0.464936	0.718399	0.0234356	0.738735	0.943353	-0.0339057	0.677676	0.965634	-0.17025	0.0342663	0.140367	-0.00859323	0.935905	1
Medtr1g007240	NA	transmembrane amino acid transporter family protein	amino acid transmembrane transport;transport;amino acid transport;tryptophan transport	0.340699	0.402758	0.63438	0.555178	0.115823	0.308828	-0.300234	0.502289	0.79159	0.0538432	0.918528	0.978927	-0.156941	0.770329	0.928145	0.490836	0.193734	0.433033	-0.257609	0.508945	0.761497	0.632159	0.0954719	0.201809	-0.0500634	1	1	-0.183719	0.694706	0.921974	0.08067	0.857958	1	0.628768	0.0944178	0.274132	-0.516441	0.242444	0.502505
Medtr1g007300	NA	disease resistance protein (TIR-NBS-LRR class)	defense response;signal transduction	0.644087	0.0997902	0.256378	0.0673153	0.902298	0.980813	-0.00215097	1	1	-1.39182	0.00113128	0.00731215	0.630745	0.101654	0.321214	0.54109	0.161885	0.386902	-0.286341	0.638609	0.851039	-0.516082	0.180572	0.325404	0.738604	0.0520455	0.187955	0.162391	0.692293	0.921047	0.107945	0.861295	1	-0.349628	0.360537	0.615325	0.450084	0.26838	0.532162
Medtr1g007320	NA	haloacid dehalogenase-like hydrolase	rRNA processing;proteolysis;chloroplast organization;chloroplast rRNA processing	0.0948654	0.260179	0.484493	-0.0521194	0.606833	0.806984	0.0340572	0.724853	0.915281	-0.00841825	0.954615	1	0.01274	0.928158	0.998068	0.0238186	0.825687	0.944726	0.176592	0.0469117	0.175538	-0.110341	0.232297	0.389422	0.0471848	0.645335	0.844471	0.0342549	0.705256	0.927641	-0.0695289	0.485826	0.895086	-0.188322	0.0401743	0.15526	0.164376	0.0766065	0.247476
Medtr1g007325	NA	tyrosine-tRNA ligase-like protein	translation;tRNA aminoacylation for protein translation	-0.136276	0.637448	0.819866	0.169183	0.596257	0.799555	1.16074	0.000297633	0.00569856	0.333186	0.276906	0.48044	0.234753	0.488452	0.752036	-0.0343273	0.928776	0.99252	1.17163	0.000347617	0.00426185	0.183825	0.631042	0.774514	-0.174286	0.663505	0.854732	-0.118564	0.654884	0.906889	0.596026	0.0982793	0.507493	0.0963668	0.849811	0.952245	0.389806	0.206842	0.457413
Medtr1g007340	NA	tyrosine-tRNA ligase-like protein	translation;tRNA aminoacylation for protein translation	-0.0725763	0.857451	0.951875	0.230015	0.505855	0.736385	0.291435	0.415822	0.722074	0.142613	0.742085	0.874702	-0.159748	0.658906	0.867902	-0.110999	0.728449	0.890524	0.380404	0.286095	0.557398	-0.010417	1	1	-0.551936	0.143035	0.366451	0.205548	0.631939	0.895157	-0.0170817	1	1	-0.164536	0.59836	0.8064	-0.405881	0.263126	0.525739
Medtr1g007360	NA	early nodulin 93	response to ethylene stimulus;nodulation	0.118809	0.356483	0.5906	0.209356	0.0906785	0.263683	0.231584	0.0783903	0.290868	-0.16792	0.215531	0.407603	-0.111135	0.419624	0.697036	0.34009	0.00451055	0.0291726	0.271788	0.0351916	0.144322	-0.16871	0.242617	0.40233	-0.0177559	0.945681	1	0.167085	0.164848	0.51921	0.189713	0.156487	0.625884	-0.370981	0.0058359	0.0391913	0.0177865	0.920746	0.995442
Medtr1g007370	SIGC	RNA polymerase sigma factor	transcription initiation;regulation of transcription, DNA-dependent;regulation of protein complex assembly;cellular response to light stimulus;regulation of RNA biosynthetic process	0.173085	0.0686553	0.1966	0.3134	0.000700137	0.00711134	0.39673	1e-05	0.000370733	0.199648	0.0270608	0.0912854	0.200487	0.0351891	0.166821	0.268352	0.0039481	0.0261194	0.345385	0.000125241	0.00185301	0.0987032	0.299127	0.467303	0.118031	0.224954	0.48256	-0.00164995	0.917456	1	0.0611424	0.514681	0.907709	-0.132589	0.148786	0.365963	0.434149	3.52e-06	0.000120345
Medtr1g007380	NA	transmembrane amino acid transporter family protein	amino acid transmembrane transport;transport;amino acid transport;C4-dicarboxylate transport;acidic amino acid transport;neutral amino acid transport;tryptophan transport;transmembrane transport	-0.343828	0.000272511	0.00221732	-0.382598	5.13e-05	0.000798706	-0.236258	0.0126546	0.0909932	-0.306517	0.00125132	0.00793804	-0.0762016	0.418124	0.695415	-0.193864	0.0393188	0.150344	-0.265898	0.00503607	0.0348893	-0.2777	0.00359942	0.0144406	-0.236457	0.0125224	0.069106	-0.201809	0.0315796	0.206893	-0.135454	0.152684	0.620439	-0.108285	0.251915	0.501793	-0.0226324	0.810938	0.945678
Medtr1g007390	EDA30	auxin-independent growth promoter-like protein	carbohydrate metabolic process;fucose metabolic process;polar nucleus fusion;pollen tube development	0.140796	0.207581	0.419982	0.133453	0.223652	0.460799	0.0905511	0.479545	0.77443	0.124566	0.273078	0.475848	-0.0565702	0.62286	0.846418	0.277368	0.00930306	0.0513558	0.0121878	0.948238	1	0.351883	0.00150287	0.00688895	0.0482925	0.659	0.852243	0.151064	0.179793	0.540288	-0.188008	0.146114	0.609257	0.286445	0.00817563	0.0502675	-0.105698	0.371536	0.63927
Medtr1g007420	ZW18	serine esterase family protein, putative	NA	-0.240721	0.019006	0.0744448	0.00274561	1	1	0.141675	0.187451	0.478887	-0.282209	0.00825324	0.0362672	0.0572451	0.598048	0.830475	-0.0636558	0.439112	0.691942	0.00834704	0.951167	1	-0.559548	7.15e-07	8.67e-06	-0.171411	0.151487	0.379027	-0.0789535	0.384583	0.748047	0.0275292	0.803414	0.996063	-0.158125	0.145542	0.360437	-0.00597744	1	1
Medtr1g007460	NA	hypothetical protein	translational initiation	-0.0491006	0.597412	0.790953	-0.155849	0.109137	0.296929	-0.0778792	0.439469	0.741463	0.061037	0.535608	0.724579	-0.0431636	0.665606	0.871706	-0.0999446	0.326106	0.585751	-0.012071	0.909826	0.99327	-0.227271	0.026437	0.074153	-0.0499555	0.610222	0.822636	0.00815219	1	1	-0.0193912	0.861463	1	-0.0734107	0.453106	0.69835	-0.143802	0.159755	0.392755
Medtr1g007480	NA	ribosomal protein L28	translation	0.127818	0.155262	0.346801	0.0343808	0.741152	0.893411	0.127695	0.147113	0.419835	0.242086	0.00552624	0.0262694	-0.25576	0.00294868	0.0316024	-0.0381432	0.680096	0.863298	0.199563	0.0225695	0.10536	0.0970761	0.269604	0.434194	-0.184611	0.0353106	0.144174	0.0630431	0.491732	0.81798	0.0999819	0.266536	0.756915	0.15168	0.0888894	0.263712	-0.130953	0.128808	0.344878
Medtr1g007490	PRDA1	hypothetical protein	regulation of transcription, DNA-dependent;chloroplast organization	-0.173467	0.144213	0.32988	0.267644	0.0241996	0.106267	0.346672	0.00415184	0.041557	0.301891	0.0132231	0.0527068	0.297455	0.0185906	0.109644	-0.0653755	0.532029	0.765501	0.476366	7.09e-05	0.00115819	0.259654	0.0367272	0.0961348	0.31689	0.0127031	0.0697806	-0.174714	0.131362	0.465531	0.0236666	0.867725	1	-0.0905996	0.464115	0.7069	0.414907	0.000970648	0.0108997
Medtr1g007590	NA	Rab GTPase activator	intracellular protein transport;regulation of vesicle fusion;activation of GTPase activity	-0.016526	0.808051	0.922942	0.0840866	0.176778	0.400045	0.0583647	0.37132	0.682594	0.258861	3.7e-05	0.000395187	-0.0261618	0.699393	0.890496	0.139414	0.0255282	0.110616	0.0437836	0.514255	0.76454	0.20918	0.00108832	0.005241	0.159306	0.0134369	0.0725216	0.216264	0.000407041	0.00835971	0.346113	5.16e-08	2.51e-06	0.370483	2.43e-09	1.25e-07	0.0474354	0.462893	0.719262
Medtr1g007600	NA	pentatricopeptide (PPR) repeat protein	RNA modification;phloem or xylem histogenesis;leaf vascular tissue pattern formation;cotyledon vascular tissue pattern formation;chloroplast RNA processing;microtubule severing;nucleic acid phosphodiester bond hydrolysis	0.208199	0.614837	0.803328	0.00175237	1	1	0.676738	0.0818425	0.299201	0.936476	0.0660883	0.178609	0.69358	0.164294	0.424484	-0.259381	0.603098	0.814735	0.101934	0.889931	0.983337	0.784097	0.14343	0.27392	0.778325	0.117397	0.323973	0.72948	0.0315376	0.206749	1.03115	0.00339114	0.0537134	1.47426	0.000462731	0.00532872	0.799545	0.088538	0.272122
Medtr1g007610	NA	pentatricopeptide (PPR) repeat protein	RNA modification;nucleic acid phosphodiester bond hydrolysis	-0.0745478	0.745322	0.885217	0.199679	0.413421	0.659303	0.199345	0.394055	0.702151	0.213715	0.335677	0.542203	0.23974	0.321789	0.608239	0.0303282	0.940259	0.997753	0.148372	0.546949	0.789801	-0.371672	0.117059	0.235191	0.180977	0.518765	0.759388	-0.288737	0.161362	0.514856	-0.091308	0.742769	0.982352	-0.162668	0.515819	0.747959	0.422056	0.0758743	0.245775
Medtr1g007630	NA	TLC ATP/ADP transporter	transport;nucleotide transport;ADP transport;ATP transport	-0.105495	0.429054	0.658873	-0.244502	0.0566304	0.191577	-0.0660642	0.667737	0.886089	-0.157907	0.221856	0.41515	-0.278559	0.0317549	0.155893	-0.160697	0.178144	0.411374	0.115804	0.389964	0.662109	-0.0997369	0.486223	0.651463	-0.0976989	0.446758	0.704469	-0.240396	0.0513501	0.280092	-0.000422207	1	1	-0.0990775	0.458568	0.702622	-0.331559	0.0128714	0.0744544
Medtr1g007640	NA	appr-1-P processing enzyme family protein	response to DNA damage stimulus;protein amino acid de-ADP-ribosylation	0.0320266	0.810221	0.924251	0.196535	0.0969224	0.275209	0.259007	0.0254091	0.146079	-0.124064	0.305373	0.511623	-0.205269	0.0827796	0.28247	0.0911387	0.442875	0.694655	0.0771189	0.529735	0.776389	0.0382259	0.738399	0.856444	-0.182334	0.130387	0.345982	-0.0955414	0.38669	0.748572	0.124971	0.304431	0.785444	-0.180868	0.134386	0.343202	-0.113762	0.347168	0.615935
Medtr1g007670	SDG34	histone-lysine N-methyltransferase ATXR6-like protein	regulation of DNA replication;protein amino acid alkylation;pollen development;anther dehiscence;covalent chromatin modification;histone modification;peptidyl-lysine modification;methylation;regulation of cell cycle;histone H3-K27 methylation	-0.106893	0.722447	0.872464	-0.512694	0.0817496	0.24645	-0.3887	0.203068	0.501361	-0.121158	0.738356	0.873084	-0.592928	0.0389633	0.17807	-0.506169	0.0782083	0.242145	-0.444561	0.151965	0.383209	0.191215	0.572536	0.727326	-0.476606	0.105688	0.302075	-0.0498681	0.895109	0.996966	0.00310252	1	1	0.315877	0.257136	0.5073	-0.267826	0.383717	0.649193
Medtr1g007700	NA	histone-lysine N-methyltransferase ATXR6, putative	regulation of DNA replication;protein amino acid alkylation;anther dehiscence;covalent chromatin modification;histone modification;peptidyl-lysine modification;methylation;regulation of cell cycle	-0.331085	0.173693	0.373211	0.180671	0.44533	0.686165	0.284814	0.223831	0.529292	0.220106	0.371739	0.578845	-0.207799	0.424673	0.701294	-0.0434334	0.862214	0.962452	0.055266	0.849354	0.966171	-0.0139333	1	1	-0.358961	0.17848	0.421256	0.0757276	0.804565	0.967569	0.116871	0.666582	0.961491	-0.00852342	1	1	-0.174345	0.490988	0.740584
Medtr1g007740	NA	transducin/WD40 repeat protein	translational initiation;methylation	-0.530119	8.35e-06	0.00010401	-0.394371	0.000766661	0.00766695	-0.0373853	0.76911	0.938203	-0.07357	0.514774	0.708258	0.0891691	0.458809	0.728716	-0.229722	0.044294	0.164137	-0.0231941	0.872027	0.976751	-0.35035	0.00240686	0.0102539	0.0834566	0.501335	0.746429	0.0885905	0.441219	0.787132	0.144831	0.200559	0.686208	0.139739	0.213013	0.45354	0.0195158	0.859892	0.970055
Medtr1g007800	NA	enoyl-(acyl carrier) reductase	oxidation reduction	0.418342	5.3e-05	0.000536734	0.0261372	0.787646	0.921185	-0.226509	0.0558949	0.238398	-0.916533	5.77e-18	6.51e-16	0.200368	0.0472109	0.200413	0.4182	3.86e-05	0.000553567	-0.13366	0.264854	0.535378	-0.682176	1.03e-10	2.9e-09	-0.0691443	0.519365	0.759779	0.148706	0.133786	0.469601	0.030608	0.814082	0.999763	-0.431593	2.55e-05	0.000463435	-0.0987561	0.352314	0.620919
Medtr1g007810	NA	glycoside hydrolase family 17 protein	carbohydrate metabolic process;defense response;metabolic process	0.184419	0.620403	0.80774	-0.346369	0.466841	0.704397	-0.692401	0.0802956	0.295557	0.0390213	1	1	0.489948	0.208638	0.483338	0.130895	0.747606	0.901897	-0.767537	0.0408986	0.159159	0.133289	0.780399	0.886303	0.422923	0.298365	0.568017	0.171814	0.641675	0.899844	0.0912655	0.812747	0.999137	0.403771	0.279339	0.531062	0.262175	0.501966	0.748044
Medtr1g007840	NA	transmembrane protein, putative	NA	-0.313052	0.0242858	0.0900595	-0.0785576	0.580313	0.788561	-0.134098	0.337087	0.650958	0.427103	0.00155658	0.00950329	0.349198	0.0128067	0.0859273	0.155005	0.255808	0.508754	0.125239	0.366579	0.639905	0.350136	0.010338	0.0344258	0.216604	0.126745	0.340364	-0.322885	0.0196379	0.151901	-0.0813276	0.571168	0.928339	0.0945264	0.497641	0.733463	0.287417	0.0416495	0.167362
Medtr1g007860	NA	alpha/beta fold hydrolase	NA	0.539016	0.000204868	0.00172476	-0.120889	0.439405	0.68128	0.032441	0.866666	0.982574	-1.2359	8.95e-17	8.52e-15	0.391509	0.00412151	0.0400031	0.355997	0.0151705	0.0749099	0.177542	0.2834	0.554158	-0.766272	1.56e-07	2.21e-06	0.136795	0.321266	0.590145	0.243382	0.0885861	0.378956	0.181743	0.270483	0.760372	-0.819381	1.63e-08	7.11e-07	0.206977	0.13104	0.348696
Medtr1g007870	NA	transcription factor Pcc1	RNA processing;chloroplast organization;methylation	0.0428155	0.653448	0.830854	0.107642	0.279801	0.528175	-0.194544	0.0848126	0.305946	0.0430434	0.713782	0.85542	-0.114319	0.261427	0.545398	0.247951	0.00883748	0.0492886	-0.13972	0.212472	0.470813	0.291121	0.00538821	0.0202464	-0.191953	0.0663916	0.221479	0.2045	0.0376073	0.230787	-0.0300392	0.823202	1	0.0656398	0.545117	0.768173	-0.110062	0.282111	0.5484
Medtr1g007880	NA	ABIL1-like protein	trichome morphogenesis;root development	-0.169901	0.282797	0.510846	0.0145283	0.953855	1	0.328239	0.0451216	0.210006	0.133909	0.434241	0.63956	0.291417	0.0698766	0.255249	-0.316479	0.0419143	0.157596	0.21489	0.194189	0.444691	0.184334	0.255521	0.417743	-0.518004	0.00413503	0.0307721	-0.167638	0.27663	0.647018	0.336836	0.0417913	0.32493	-0.029593	0.865701	0.960835	0.132589	0.412429	0.676147
Medtr1g007905	NA	hypothetical protein	NA	-0.654588	0.000169173	0.00146692	-0.367365	0.0347384	0.136981	-0.62173	4.02e-05	0.0011472	-0.381036	0.00443827	0.0220264	0.631011	2.7e-05	0.00102094	-0.256205	0.10701	0.297772	-0.588792	8.73e-05	0.00137285	-0.354591	0.00929171	0.0316468	-0.0834085	0.707292	0.880399	-0.457888	0.00677912	0.0731063	-0.196556	0.189288	0.671271	-0.158117	0.227268	0.471181	0.0813725	0.646114	0.8499
Medtr1g007920	NA	IQ calmodulin-binding motif protein	DNA repair;nucleic acid phosphodiester bond hydrolysis	0.227	0.0831129	0.225432	-0.0153761	0.883923	0.972272	0.169085	0.218525	0.522658	-0.0351347	0.800701	0.912483	0.140306	0.281984	0.567514	0.126207	0.33833	0.597203	0.386814	0.0036508	0.0271149	0.30287	0.0160697	0.0493953	-0.134136	0.330018	0.597938	0.144769	0.231828	0.602416	0.184634	0.179449	0.660703	-0.0327974	0.823784	0.939689	0.152914	0.241422	0.501323
Medtr1g008050	GMI1	gamma-irradiation and mitomycin C induced protein, putative	double-strand break repair via homologous recombination;RNA-dependent DNA replication;peptide transport;phosphorylation;gene silencing by RNA;macromolecule localization;COPII vesicle coating;regulation of production of siRNA involved in chromatin silencing by small RNA	0.0123035	0.926475	0.987041	-0.38699	0.372855	0.622601	-0.65275	0.0912758	0.320701	-0.395546	0.229329	0.424104	0.197121	0.549431	0.796583	0.595477	0.0353909	0.139945	-0.519406	0.148098	0.376949	-0.615614	0.0709362	0.160388	-0.0171177	1	1	0.837133	0.0032904	0.0433047	-0.417057	0.289581	0.775533	-0.0996668	0.76478	0.909572	-0.342716	0.35143	0.619866
Medtr1g008060	ENBP1	transcription factor jumonji (JmjC) domain protein, putative	covalent chromatin modification;methylation	-0.269735	0.01971	0.0767423	-0.337805	0.00410219	0.0284456	-0.0491782	0.69357	0.899657	0.184671	0.10913	0.256287	-0.026089	0.844734	0.964025	-0.569561	1.26e-06	2.72e-05	-0.193834	0.104789	0.302394	-0.636785	3.12e-07	4.1e-06	-0.253969	0.0404485	0.158178	-0.178019	0.105911	0.417923	0.0748634	0.525883	0.912175	0.0441518	0.704957	0.87439	-0.00960637	0.947473	1
Medtr1g008120	NA	ubiquitin ligase SINAT3	ubiquitin-dependent protein catabolic process;multicellular organismal development;protein ubiquitination;protein ubiquitination during ubiquitin-dependent protein catabolic process;proteasomal ubiquitin-dependent protein catabolic process	0.0492641	0.42809	0.658114	0.0992044	0.112276	0.302644	-0.0366828	0.597745	0.850782	0.102815	0.134873	0.297648	0.0515292	0.451264	0.722826	0.111838	0.0766734	0.239099	0.0700697	0.301055	0.572944	0.174745	0.011119	0.0365467	0.0244261	0.725321	0.890224	-0.00770498	0.914155	1	0.05511	0.428223	0.862206	-0.00181539	0.968288	1	0.0973183	0.154133	0.384285
Medtr1g008140	PMEPCRF	pectinesterase/pectinesterase inhibitor	cell wall modification;negative regulation of catalytic activity;pectin catabolic process;cell wall organization	-0.0272464	0.77423	0.902414	-0.198877	0.0368084	0.142389	-0.309573	0.00129503	0.0176404	0.00216857	0.983848	1	-0.148653	0.129363	0.371765	-0.00481592	0.974482	1	-0.35545	0.000222991	0.00296589	-0.157745	0.104728	0.216725	0.0704514	0.468778	0.722188	0.0356932	0.708508	0.92856	-0.347449	0.000319468	0.00749555	0.125828	0.189362	0.423808	-0.259664	0.00821172	0.0541475
Medtr1g008160	WSD11	O-acyltransferase (WSD1-like) family protein	triglyceride metabolic process;wax biosynthetic process;triglyceride biosynthetic process;glycerolipid biosynthetic process;neutral lipid biosynthetic process;petal morphogenesis	0.0231564	0.765244	0.89727	0.196894	0.0138591	0.0713207	0.0376053	0.649262	0.876317	0.189663	0.0200825	0.0729686	-0.0397342	0.642404	0.858724	0.317083	5.72e-05	0.000770033	-0.0627157	0.443841	0.709459	0.233777	0.00437987	0.0170327	0.125999	0.136685	0.356578	0.0335003	0.679086	0.915765	-0.0135913	0.876389	1	0.0681144	0.412772	0.66525	0.233744	0.00487164	0.0369855
Medtr1g008170	NA	nuclear movement family protein	protein folding;multicellular organismal development	0.666966	0.0814653	0.222313	0.722438	0.0634295	0.207931	0.1334	0.77932	0.942449	0.111157	0.789095	0.90483	-0.150682	0.767804	0.927141	0.618937	0.109605	0.302543	-0.0822687	0.921616	0.996875	0.259466	0.459052	0.627569	-0.791025	0.10756	0.305452	0.47923	0.25052	0.62001	-0.138637	0.839681	1	-0.166447	0.666795	0.85083	0.208946	0.645935	0.849763
Medtr1g008200	BOB1	nuclear movement family protein	reproductive developmental process;protein folding;multicellular organismal development;response to heat;pollen development;response to cytokinin stimulus;embryonic pattern specification;leaf morphogenesis;heat acclimation;inflorescence meristem growth;developmental process;meristem growth;stamen morphogenesis;specification of floral organ number;regulation of developmental process;post-embryonic…	0.436401	5.4e-09	1.23e-07	0.314261	2.95e-05	0.000499554	0.112922	0.136587	0.40252	0.32222	1.88e-05	0.000220682	-0.153194	0.04286	0.188465	0.219878	0.0031786	0.02192	0.0672582	0.381181	0.653711	0.507376	1.41e-11	4.67e-10	0.106789	0.159507	0.391713	0.153649	0.0445928	0.25722	0.00558108	0.947998	1	0.217586	0.00397773	0.0292639	-0.0888021	0.241323	0.501279
Medtr1g008220	NA	CCT motif protein	NA	-0.074602	0.499425	0.7191	-0.269768	0.0151111	0.075676	0.135816	0.202936	0.501147	0.204759	0.0572819	0.16109	0.00959647	0.932421	1	-0.220173	0.0477118	0.17308	0.0430966	0.687311	0.880635	-0.224436	0.0397483	0.102553	-0.0696954	0.529603	0.76685	0.261158	0.016358	0.135194	-0.0878696	0.413448	0.855294	-0.162213	0.133694	0.341995	-0.196918	0.0741737	0.241653
Medtr1g008230	NA	histone-lysine N-methyltransferase ATX3	covalent chromatin modification;methylation;histone lysine methylation;positive regulation of histone H3-K4 methylation	-0.198992	0.0222187	0.0841299	-0.213986	0.013982	0.071806	-0.098478	0.287695	0.603108	-0.0141689	0.878953	0.957196	0.1496	0.104619	0.32751	-0.0783921	0.35554	0.613195	-0.13673	0.133369	0.353899	-0.288331	0.0015228	0.00696758	0.0813322	0.386762	0.651658	-0.124182	0.138077	0.476605	-0.0476317	0.614501	0.944488	0.0499173	0.573353	0.788662	0.0696879	0.459437	0.71586
Medtr1g008240	NA	NB-ARC domain disease resistance protein	defense response;plant-type hypersensitive response	-0.209645	0.328988	0.561991	-0.271402	0.186175	0.412786	-0.000217246	1	1	0.439984	0.0690425	0.184165	-0.185253	0.463096	0.732432	-0.567154	0.00528041	0.0330516	0.0978442	0.703534	0.890754	-0.0731649	0.858262	0.934709	0.0983079	0.749974	0.905097	-0.279955	0.137633	0.476387	0.053809	0.875745	1	0.327232	0.19915	0.436031	-0.0534767	0.8726	0.974733
Medtr1g008280	NA	signal peptide peptidase-like protein	signal peptide processing;proteolysis;pollen development;pollen germination;membrane protein proteolysis	0.681828	7.56e-18	5.08e-16	0.123829	0.127876	0.326356	0.0261673	0.763398	0.935127	0.0472276	0.572366	0.754733	0.0499276	0.544601	0.793042	0.296578	0.000199516	0.00222165	0.20097	0.0169483	0.0856754	0.327747	6.46e-05	0.000460988	0.209047	0.0102718	0.0599394	0.2044	0.011475	0.106269	0.18686	0.0267622	0.25002	0.188401	0.0216676	0.101908	-0.00684799	0.938299	1
Medtr1g008300	RBL9	rhomboid protease YdcA-like protein, putative	proteolysis;protein processing;regulation of jasmonic acid metabolic process	0.20788	0.25356	0.476845	0.337916	0.0465566	0.167864	0.418495	0.0305052	0.164658	-0.0622401	0.751941	0.881162	-0.0833177	0.723319	0.90446	0.257422	0.120174	0.320092	0.439758	0.0181068	0.0900753	-0.211138	0.288656	0.456474	-0.087833	0.670822	0.858932	0.306292	0.0694742	0.332719	-0.0414889	0.898988	1	-0.292952	0.125634	0.328859	0.226425	0.238993	0.498923
Medtr1g008310	NA	PPR containing plant-like protein	protein amino acid phosphorylation;proteolysis;RNA modification;microtubule severing;mitochondrial mRNA modification;nucleic acid phosphodiester bond hydrolysis	-0.133478	0.238568	0.459694	0.134985	0.239652	0.480773	0.0731263	0.523737	0.803675	0.111974	0.307613	0.514002	0.411717	0.000354679	0.00684813	-0.191566	0.074818	0.235493	0.109095	0.335506	0.609082	0.0352172	0.778321	0.884746	0.243947	0.0418469	0.161762	-0.00811192	0.931972	1	0.0340886	0.779017	0.991442	-0.243166	0.0297055	0.127275	0.222171	0.0645666	0.221816
Medtr1g008350	NA	peroxisomal membrane 22 kDa (Mpv17/PMP22) family protein	NA	0.163277	0.0906741	0.239537	0.105925	0.277127	0.52537	0.199742	0.0622657	0.254826	-0.287768	0.00759968	0.0339332	-0.0168213	0.878939	0.978548	0.132296	0.155812	0.37787	0.165849	0.124276	0.337235	-0.422487	0.00014606	0.000929497	-0.123479	0.249376	0.51207	-0.044909	0.686156	0.918538	0.15894	0.143623	0.605025	-0.462523	2.02e-05	0.000379718	-0.166419	0.117917	0.326444
Medtr1g008360	NA	PPR containing plant-like protein	intracellular protein transport;RNA modification;vesicle-mediated transport;nucleic acid phosphodiester bond hydrolysis	-0.0103518	1	1	0.0924444	0.370526	0.620458	0.111688	0.326258	0.640903	0.0847087	0.469505	0.670412	-0.0388228	0.763893	0.925289	0.21785	0.0375455	0.145909	0.115445	0.305287	0.577617	0.0747972	0.536187	0.695613	-0.145318	0.213076	0.468471	0.00623834	0.866401	0.987742	0.0469695	0.689123	0.969109	-0.0369023	0.750782	0.900995	0.00105592	1	1
Medtr1g008370	NA	diphthamide biosynthesis protein	proline transport;peptidyl-diphthamide metabolic process;peptidyl-diphthamide biosynthetic process from peptidyl-histidine;cellular biosynthetic process;regulation of cytoplasmic translational elongation	0.0460396	0.68731	0.851417	0.244241	0.0198759	0.0922137	0.130115	0.241675	0.550831	0.12597	0.253958	0.453667	0.0107679	0.955672	1	0.0302899	0.757269	0.907236	-0.00234353	0.977752	1	0.208085	0.0625765	0.14579	0.0566768	0.62932	0.833957	-0.00740687	0.979664	1	-0.0294027	0.818444	1	0.140177	0.188838	0.423155	0.0719734	0.523488	0.764746
Medtr1g008380	YUC6	indole-3-pyruvate monooxygenase	drought recovery;auxin biosynthetic process;oxidation reduction	-0.131981	0.400758	0.632452	-0.0981384	0.527739	0.752625	0.170874	0.330006	0.643651	-0.445151	0.0101202	0.0427837	-0.401781	0.0162595	0.100656	0.038333	0.8596	0.961353	0.110994	0.527746	0.775058	-0.932359	3.77e-07	4.84e-06	-0.156388	0.339737	0.607857	0.186237	0.267145	0.637953	-0.352437	0.0546734	0.373045	-0.509566	0.00315412	0.0244645	-0.284703	0.0893306	0.27381
Medtr1g008600	NA	ATP-binding; ATP-dependent helicase; DNA helicase	DNA replication;DNA-dependent DNA replication;DNA repair;DNA recombination;response to DNA damage stimulus;photomorphogenesis;meristem structural organization;regulation of gene expression;cell division;DNA biosynthetic process;regulation of cell cycle G2/M phase transition;intrachromosomal DNA recombination;regulation of adaxial/abaxial pattern formation	-0.150261	0.114173	0.281085	-0.250213	0.00995062	0.0560228	-0.089677	0.394333	0.70243	0.101716	0.326377	0.532658	-0.117766	0.299413	0.586126	-0.26404	0.00798039	0.0454977	-0.254065	0.0145874	0.0764813	-0.513916	5.17e-06	4.99e-05	-0.316089	0.0059979	0.0401836	-0.0546788	0.518238	0.833001	-0.0907644	0.401482	0.848683	0.0154104	0.875158	0.965124	-0.0216095	0.841469	0.961418
Medtr1g008610	NA	bromo-adjacent-like (BAH) domain protein	chromatin silencing;regulation of transcription, DNA-dependent;covalent chromatin modification;heterochromatin formation	0.0666869	0.61717	0.805165	-0.016926	0.875233	0.967251	0.148628	0.230331	0.537096	-0.155316	0.214631	0.406651	0.134904	0.263025	0.547367	-0.116809	0.304274	0.563116	0.0857994	0.48983	0.74533	-0.0100738	0.973208	1	-0.0715683	0.571338	0.796476	-0.152313	0.146887	0.491388	0.23874	0.0476744	0.348589	0.0458783	0.701399	0.872055	-0.1608	0.191579	0.437841
Medtr1g008620	TED6	transmembrane protein, putative	secondary cell wall biogenesis	-0.0129078	0.931414	0.989658	-0.18766	0.207336	0.440907	-0.231942	0.121845	0.376528	-0.315212	0.0361036	0.113892	-0.109538	0.475009	0.741573	0.14541	0.34555	0.603689	-0.195807	0.191484	0.440974	-0.670084	1.4e-05	0.000119866	0.138041	0.36641	0.633499	0.0668758	0.661796	0.90909	-0.145047	0.339049	0.81218	-0.0499823	0.755312	0.903931	0.101923	0.505485	0.750562
Medtr1g008670	NA	bromo-adjacent-like (BAH) domain protein	transcription, DNA-dependent;regulation of transcription, DNA-dependent;covalent chromatin modification;heterochromatin formation	0.128152	0.213838	0.428417	-0.113781	0.322212	0.573718	0.121288	0.272609	0.585671	-0.309789	0.00667941	0.0305958	-0.134243	0.225496	0.504228	-0.212055	0.0601568	0.203051	0.0204412	0.867068	0.974583	-0.479594	6.93e-05	0.000489544	-0.0606088	0.586211	0.807579	0.00647324	0.95931	1	-0.149372	0.203666	0.687755	-0.21085	0.0588291	0.2014	-0.0655365	0.574298	0.802432
Medtr1g008675	NA	transmembrane protein, putative	NA	0.0869253	0.55988	0.76461	-0.134412	0.340964	0.593132	-0.283197	0.0483016	0.218261	0.0552481	0.703753	0.849615	-0.0473783	0.758955	0.921582	0.367468	0.00957701	0.0523904	-0.10702	0.464936	0.725518	-0.321063	0.0285246	0.0786499	0.203873	0.158715	0.390745	0.0459818	0.762113	0.952439	-0.0969497	0.503498	0.902314	0.0987283	0.497559	0.733438	0.214341	0.140679	0.364053
Medtr1g008700	GLB3	2-on-2 hemoglobin	response to hypoxia;response to auxin stimulus;oxygen transport	-0.267895	0.0863964	0.231488	-0.11486	0.454035	0.693699	0.0112429	1	1	-0.213428	0.194055	0.381468	-0.0857849	0.595416	0.828809	-0.303407	0.0474436	0.172413	-0.00142872	1	1	0.185923	0.234363	0.391839	-0.00280858	1	1	-0.196788	0.214847	0.581312	0.017295	0.933707	1	-0.0559631	0.733858	0.891395	-0.0354245	0.849404	0.964818
Medtr1g008740	NAC038	NAC transcription factor-like protein	transcription, DNA-dependent;regulation of transcription, DNA-dependent	1.12632	0.0184398	0.0726995	-0.531566	0.501854	0.733066	-1.96191	0.00378887	0.0390674	1.09308	0.0345193	0.110268	-0.383368	0.525754	0.779377	0.131831	1	1	-1.59763	0.0151178	0.0786228	-0.047901	1	1	-0.16693	0.899145	0.982287	-0.811872	0.228222	0.598002	-1.19019	0.0588242	0.389475	0.219793	0.77186	0.91224	0.985295	0.0250353	0.118464
Medtr1g008980	NA	ABC1 family protein	ubiquinone biosynthetic process;lipopolysaccharide core region biosynthetic process;phosphorylation;cadmium ion transmembrane transport	0.867435	4.86e-26	6.9e-24	0.548283	3.56e-11	2.28e-09	0.312155	0.00039549	0.00717573	0.397568	3.7e-06	5.29e-05	0.133591	0.116269	0.349768	0.851446	2.12e-25	6.07e-23	0.372291	2.22e-05	0.000434853	0.594507	4.16e-12	1.59e-10	0.889117	9.69e-27	5.08e-24	0.0429878	0.601742	0.879259	0.136631	0.127225	0.572717	0.295663	0.00061172	0.00664763	0.630762	4.22e-14	8.33e-12
Medtr1g008990	BZO2H2	BZIP transcription factor	regulation of transcription, DNA-dependent;cellular response to glucose stimulus	0.0663451	0.448141	0.675819	0.079554	0.360561	0.611277	0.0316469	0.715065	0.909332	0.209044	0.0151588	0.0585469	-0.154002	0.0799082	0.276797	0.0506343	0.548028	0.776396	0.236162	0.00387703	0.0283291	0.0601828	0.492475	0.657303	0.105318	0.220118	0.477077	-0.0195184	0.823706	0.974344	-0.0927756	0.269848	0.75965	0.0173116	0.849506	0.952205	0.00761294	0.93802	1
Medtr1g009010	NA	26S proteasome non-ATPase regulatory subunit-like protein	ubiquitin-dependent protein catabolic process;proteasome assembly;response to cadmium ion	0.190893	0.00263284	0.0151172	0.145758	0.0222926	0.100413	0.063495	0.325975	0.64059	0.15182	0.0166943	0.0629482	-0.0200411	0.755661	0.920638	0.168482	0.00656112	0.0391258	0.0675264	0.298342	0.570474	0.128734	0.0446082	0.112263	0.230769	0.000257671	0.00336948	0.0414989	0.53676	0.844179	-0.00132746	0.989927	1	0.00603203	0.918977	0.986483	0.0281348	0.66368	0.861757
Medtr1g009030	NA	plant/F12B17-70 protein	NA	-0.124986	0.135982	0.317795	-0.0356036	0.673099	0.852452	0.0194672	0.81739	0.961365	-0.338742	5.9e-05	0.000594751	0.172964	0.0394794	0.179294	-0.103253	0.21289	0.458768	0.224523	0.00707588	0.0447058	-0.0853674	0.315653	0.485691	0.00742501	0.932505	0.997562	0.0166217	0.833549	0.978079	0.129838	0.121011	0.559472	-0.113325	0.175197	0.403836	-0.00144034	0.994255	1
Medtr1g009150	NA	SAUR-like auxin-responsive family protein	response to auxin stimulus	0.536729	0.144708	0.330587	-0.615152	0.135899	0.340312	-0.542636	0.162534	0.442848	-0.382375	0.376588	0.583709	-1.71935	5.97e-05	0.00184293	0.669022	0.0602677	0.203278	-1.94471	6.13e-06	0.000149651	0.526842	0.191416	0.339001	0.247856	0.528108	0.765767	0.722638	0.0500157	0.275881	-0.451688	0.250966	0.741046	0.643588	0.100575	0.284899	-0.0618911	0.893179	0.984421
Medtr1g009170	NA	peptide/nitrate transporter	transport;oligopeptide transport;transmembrane transport	0.0823929	0.714715	0.867489	0.123686	0.537711	0.759758	-0.157058	0.365593	0.678379	-0.0846354	0.610758	0.783618	0.149989	0.429407	0.70555	0.0396674	0.918922	0.98776	0.00272133	1	1	0.284095	0.0712864	0.161029	0.237514	0.188488	0.435675	-0.166811	0.275626	0.646286	-0.112776	0.521096	0.910641	-0.0954431	0.577228	0.791299	0.191361	0.307854	0.577483
Medtr1g009180	NA	nucleotide-diphospho-sugar transferase-like protein	glycosaminoglycan biosynthetic process;protein modification process;glycoprotein biosynthetic process;heparan sulfate proteoglycan biosynthetic process;heparan sulfate proteoglycan metabolic process;macromolecule glycosylation	0.149991	0.461755	0.687551	0.222445	0.261449	0.507365	0.530177	0.00670353	0.0586227	0.586299	0.00327257	0.017234	-0.232029	0.318489	0.60521	0.0512395	0.719076	0.884557	0.416531	0.0359469	0.146534	0.527114	0.00913019	0.0312333	0.355723	0.0989803	0.28942	0.0645919	0.724272	0.93617	0.249923	0.225342	0.712145	0.468648	0.020447	0.0980485	0.102372	0.677242	0.869463
Medtr1g009190	ISA1	arabinose kinase-like protein	carbohydrate metabolic process;phosphorylation;arabinose metabolic process;cellular carbohydrate metabolic process;carbohydrate phosphorylation	-0.254134	0.00544651	0.0275142	-0.023761	0.803073	0.92948	-0.000993734	0.996291	1	0.0366897	0.68112	0.835307	0.199726	0.0299287	0.150283	-0.0649296	0.455592	0.70534	0.131022	0.149154	0.378693	-0.206363	0.0233544	0.0670342	-0.0116641	0.910773	0.987181	-0.273716	0.00253607	0.0352473	0.00853932	0.929569	1	-0.257002	0.00460065	0.0327857	0.0498564	0.593164	0.815564
Medtr1g009200	NA	peptide/nitrate transporter plant	transport;oligopeptide transport;root morphogenesis;nitrate transport;nitrate assimilation;transmembrane transport;low affinity nitrate transport	-0.0397304	0.547793	0.755672	0.114086	0.064924	0.211275	0.10467	0.105993	0.348385	0.340708	5.54e-08	1.23e-06	0.000402739	1	1	-0.0456803	0.465205	0.712258	0.312162	7.83e-07	2.61e-05	0.425668	1.37e-11	4.55e-10	0.190295	0.00344447	0.0266246	-0.113394	0.0637451	0.315802	0.0461294	0.489514	0.89705	0.109535	0.0845447	0.255115	0.202741	0.00164802	0.0162292
Medtr1g009220	NA	Myb/SANT-like DNA-binding domain protein	regulation of transcription, DNA-dependent;regulation of chromatin silencing;post-translational protein modification;DNA demethylation	0.0443678	0.782241	0.906522	0.118843	0.42117	0.666262	0.00310075	1	1	0.221176	0.113901	0.264383	0.0114038	0.946905	1	0.132365	0.33182	0.591078	0.0975188	0.522769	0.771154	0.259015	0.0630943	0.146754	0.0737894	0.634584	0.836978	0.185846	0.197577	0.560733	0.000131947	1	1	0.237094	0.0789371	0.244354	-0.0868709	0.558251	0.790036
Medtr1g009230	NA	extracellular ligand-gated ion channel protein	malate transport	-0.288872	0.336676	0.570761	0.116133	1	1	-0.612404	0.089003	0.315714	-0.590869	0.108525	0.255372	0.276614	0.444655	0.717803	0.147437	0.924381	0.98999	-0.566216	0.0931306	0.27945	-0.356221	0.34349	0.516379	-0.338968	0.375759	0.642178	-0.047396	0.770516	0.954866	-0.287696	0.444655	0.872265	-0.389701	0.259635	0.510028	-0.211474	0.593832	0.816036
Medtr1g009260	NA	hypothetical protein	protein amino acid phosphorylation	-1.33695	0.00128754	0.00831026	-1.47317	0.000603366	0.00628068	-0.0886599	0.911714	0.997951	-0.48529	0.307431	0.51394	0.681238	0.122896	0.361154	-0.608087	0.0893325	0.263331	-0.315423	0.563298	0.801898	-0.337032	0.427741	0.59855	-0.0788687	1	1	-0.847511	0.0224855	0.166255	-0.38164	0.473613	0.888235	-0.0772429	0.918105	0.98613	0.046811	1	1
Medtr1g009270	NA	LRR receptor-like kinase	protein amino acid phosphorylation;phosphorylation;regulation of pollen tube growth	-0.540983	0.0561939	0.169317	-0.548995	0.0507074	0.177783	-0.427488	0.132039	0.395259	-0.58074	0.0374784	0.117408	0.249279	0.381247	0.664885	-0.143177	0.633286	0.835723	-0.751094	0.00866471	0.051986	0.0733244	0.801619	0.899808	-0.190424	0.507351	0.750384	-0.279749	0.313077	0.685664	-0.325867	0.253507	0.744072	-0.36804	0.180842	0.411706	-0.0948392	0.735397	0.904854
Medtr1g009310	NA	adenine nucleotide alpha hydrolase-like domain kinase	protein amino acid phosphorylation;response to stress;root epidermal cell differentiation;phosphorylation;cell redox homeostasis	1.09593	0.109306	0.273033	1.2789	0.0366052	0.141913	0.198374	0.750933	0.92822	0.0221775	1	1	0.438799	0.586669	0.823265	1.51589	0.00478405	0.0305375	0.101901	1	1	-0.847285	0.0747259	0.167173	-0.869716	0.360915	0.627984	0.94584	0.12386	0.451566	-0.369935	0.598703	0.939011	-0.176207	0.796923	0.926013	0.312138	0.573506	0.801896
Medtr1g009315	NA	DNA topoisomerase I, bacterial protein	DNA topological change	0.145225	0.657764	0.833411	0.479729	0.0920983	0.266041	0.318185	0.346535	0.660752	0.0378911	0.949414	0.998271	-0.0596314	0.872839	0.975524	0.103888	0.885867	0.973002	0.462379	0.131223	0.349602	-0.498843	0.0900054	0.192506	0.137014	0.751422	0.90576	0.0568492	0.887913	0.995064	0.213659	0.512756	0.906833	-0.35957	0.215959	0.456706	0.183317	0.588968	0.812971
Medtr1g009570	NA	DNA topoisomerase I, bacterial protein	DNA topological change	-0.688353	0.152571	0.342792	-0.260216	0.596813	0.799968	-0.62027	0.296337	0.612342	-0.0323128	0.930229	0.9865	0.558004	0.148197	0.401507	-0.605362	0.169162	0.398057	-0.359174	0.499683	0.753924	-0.379019	0.180057	0.324606	-1.17586	0.0501616	0.183233	-0.583094	0.133845	0.469612	0.0565769	1	1	0.217076	0.403651	0.657061	-0.376492	0.532847	0.77051
Medtr1g009610	NA	viral A-type inclusion protein, putative	NA	0.0238502	0.797124	0.916317	-0.174275	0.054667	0.186918	0.0564358	0.540974	0.816306	0.0632052	0.490429	0.687459	-0.00896648	0.928384	0.998169	-0.00806465	0.932458	0.993774	-0.0412355	0.66097	0.865658	-0.272759	0.00294636	0.0122045	0.067702	0.466628	0.720253	-0.0225833	0.799948	0.965892	0.0172139	0.854622	1	0.22656	0.0122946	0.0680254	0.236344	0.00975253	0.0611626
Medtr1g009613	WRKY11	WRKY family transcription factor	transcription, DNA-dependent;regulation of transcription, DNA-dependent	0.125545	0.108066	0.271077	0.270375	0.000532462	0.00564488	-0.0772038	0.361013	0.674245	0.114088	0.158486	0.332416	-0.0361924	0.656926	0.866659	0.262396	0.000723997	0.00653109	0.148564	0.0718464	0.235189	0.560713	2.57e-12	1.02e-10	0.0138613	0.863168	0.96632	0.071076	0.352831	0.721943	0.162101	0.0502057	0.3578	0.422186	1.34e-07	4.76e-06	0.0396409	0.620086	0.834385
Medtr1g009617	NA	DEAD-box ATP-dependent RNA helicase-like protein	NA	-0.0618169	0.663282	0.836085	-0.10025	0.447949	0.688362	0.0141031	0.936542	1	-0.183242	0.151675	0.322907	0.154518	0.24884	0.532224	-0.082111	0.527136	0.761519	0.0303999	0.843565	0.96397	-0.351404	0.00999812	0.0335416	0.0180385	0.930624	0.996495	-0.111148	0.386033	0.748254	-0.0423281	0.775178	0.989708	-0.051256	0.728333	0.88754	-0.114804	0.405486	0.670077
Medtr1g009620	EXO70G1	exocyst complex exo70-like protein	exocytosis;protein transport	0.0721756	0.523038	0.736054	0.0116399	0.918558	0.989631	-0.0174329	0.895622	0.992035	0.0700614	0.584293	0.763243	0.127389	0.307302	0.593998	-0.0386706	0.821803	0.942431	-0.0534902	0.674387	0.872998	-0.40784	0.00113107	0.00541114	0.167611	0.171736	0.411448	0.0941556	0.367096	0.73378	-0.210736	0.0842965	0.472006	0.0851536	0.486086	0.724266	0.0769073	0.522832	0.764053
Medtr1g009640	NA	hypothetical protein	exocytosis;phosphorylation	-0.284412	0.0220804	0.0837607	-0.097607	0.441439	0.682699	-0.206831	0.105256	0.347176	-0.16037	0.217892	0.41059	-0.0365665	0.783398	0.934165	-0.0914094	0.460618	0.709375	0.0564192	0.655158	0.861848	0.221042	0.0863732	0.187004	0.0512854	0.701985	0.877233	-0.54994	7.76e-06	0.000272259	0.0385898	0.760477	0.986143	0.0841805	0.525126	0.754463	0.203567	0.115756	0.322558
Medtr1g009650	NA	pentatricopeptide (PPR) repeat protein	RNA modification;mRNA modification;nucleic acid phosphodiester bond hydrolysis	-0.155401	0.261451	0.485844	0.11893	0.408033	0.654471	0.311222	0.0207622	0.128352	0.113338	0.435705	0.640964	0.304167	0.041239	0.184026	-0.171983	0.228633	0.477821	0.292954	0.0287965	0.125476	0.065453	0.670049	0.80439	0.136263	0.411369	0.674	-0.112891	0.339424	0.709131	-0.0596697	0.685221	0.967847	-0.0693855	0.673487	0.855638	0.359268	0.0146688	0.0820551
Medtr1g009660	NA	hypothetical protein	NA	0.173607	0.452817	0.679662	0.520239	0.0189026	0.0889533	0.202504	0.468111	0.764249	0.0252572	0.91603	0.977472	0.328367	0.161738	0.42077	1.13563	6.42e-08	1.85e-06	0.0741095	0.863359	0.973887	1.87876	3.86e-17	3.56e-15	0.873621	8.86e-05	0.00140042	1.86641	4.31e-20	1.16e-17	1.91135	3.86e-17	4.37e-15	2.0114	4.75e-20	1.02e-17	0.479406	0.0371294	0.154964
Medtr1g009680	NA	zinc finger, C3HC4 type (RING finger) protein, putative	NA	0.127643	0.323347	0.555106	0.406488	0.00141737	0.0124938	0.137902	0.293331	0.609312	0.316014	0.011925	0.0486112	0.0879685	0.526537	0.77965	0.350338	0.00545201	0.0338907	0.315789	0.0137917	0.0733832	0.39594	0.00172782	0.00774551	0.490074	0.000144944	0.00209579	0.720783	3.08e-09	2.34e-07	0.486268	0.00013017	0.0034457	0.431514	0.000483815	0.00551525	0.208907	0.119383	0.328809
Medtr1g009690	NA	transcriptional regulator of RNA polII, SAGA, subunit	regulation of transcription from RNA polymerase II promoter;histone H3 acetylation;positive regulation of nucleic acid-templated transcription	-0.246209	0.0428808	0.138722	0.0672278	0.634326	0.826161	-0.125105	0.31673	0.63192	0.0459374	0.697622	0.845878	-0.119563	0.367807	0.651836	-0.0240446	0.777436	0.918765	-0.291861	0.0173928	0.0872256	-0.146207	0.233251	0.390441	0.066913	0.596274	0.813842	-0.175718	0.114312	0.433443	-0.188102	0.127208	0.572717	-0.0687848	0.602114	0.808899	-0.115283	0.39372	0.658709
Medtr1g009710	NA	transcriptional regulator of RNA polII, SAGA, subunit	NA	0.238056	0.0177692	0.0704989	0.0103308	0.914223	0.98779	-0.107978	0.349524	0.663173	0.0660698	0.530073	0.72003	0.0305169	0.779125	0.932547	-0.0619756	0.569938	0.791782	0.0162652	0.912954	0.994419	-0.234364	0.0340589	0.0906109	0.0147514	0.913768	0.988671	0.122292	0.176799	0.53625	0.0509309	0.658642	0.959296	0.101681	0.334055	0.588232	-0.0795512	0.493383	0.742066
Medtr1g009720	NA	plasma membrane H+-ATPase	ATP biosynthetic process;ion transport;proton transport	0	1	1	0	1	1	-5.13e-15	1	1	-0.120721	0.910175	0.974374	0	1	1	0	1	1	0	1	1	-0.81038	0.180014	0.324606	0	1	1	0	1	1	5.13e-15	1	1	0.548918	0.304326	0.557134	5.13e-15	1	1
Medtr1g009730	NA	H(+)-ATPase, putative	NA	-0.364479	0.691703	0.854089	-0.0570286	1	1	-0.301353	0.84592	0.975141	-0.817019	0.187702	0.373501	1.27474	0.0211053	0.11954	-0.00737493	0.856504	0.959364	-0.219631	0.851489	0.967528	-0.542965	0.347976	0.520972	1.11335	0.0517472	0.187327	0.819385	0.0686101	0.32991	0.338173	0.599264	0.939407	-0.00340588	1	1	0.34433	0.543456	0.77907
Medtr1g009750	NA	class III peroxidase	response to oxidative stress;hydrogen peroxide catabolic process;oxidation reduction	0.187073	0.190934	0.397928	-0.259953	0.0707925	0.223539	-0.381779	0.00975449	0.0761554	-0.220142	0.152529	0.324101	-0.152809	0.291325	0.577152	-0.261032	0.0702796	0.226104	-0.414715	0.00513743	0.0353743	-0.0596461	0.717266	0.841798	0.109537	0.436579	0.694973	0.165054	0.236696	0.606898	-0.182571	0.2116	0.696202	0.0657406	0.675063	0.856674	-0.506326	0.000472476	0.00618936
Medtr1g009760	HA5	plasma membrane H+-ATPase	ATP biosynthetic process;ion transport;proton transport	0.476729	0.379696	0.613817	-0.329349	0.588457	0.794755	0.170278	0.770658	0.939101	-0.351314	0.494638	0.690856	0.463823	0.490726	0.753822	1.16948	0.0163533	0.0794296	0.280123	0.575202	0.81072	-0.308578	0.610184	0.758312	0.0131361	1	1	0.4183	0.412772	0.769019	0.154306	0.764296	0.987092	-0.609573	0.262726	0.513731	0.0963105	0.922709	0.996077
Medtr1g009770	REIL1	C2H2-type zinc finger protein	NA	0.151985	0.019138	0.0748767	0.222472	0.000554265	0.00585415	0.10438	0.126652	0.385627	0.328925	8.03e-07	1.36e-05	-0.163487	0.0145737	0.09358	0.222935	0.000502728	0.00483677	0.170851	0.0113478	0.0633672	0.276996	4.47e-05	0.000334506	0.193105	0.00341519	0.0264412	0.0393923	0.560091	0.857608	-0.0347958	0.615853	0.945145	0.206341	0.00215693	0.0180311	0.0558556	0.403437	0.668476
Medtr1g009780	NA	hypothetical protein	NA	0.142649	0.214162	0.428799	0.149767	0.191175	0.419781	-0.0338233	0.79993	0.952884	0.167542	0.182884	0.366858	0.149581	0.207899	0.482524	0.0703791	0.563711	0.787017	0.0499612	0.710775	0.895578	0.395447	0.000982585	0.00479834	0.169495	0.165245	0.401061	0.119158	0.286879	0.657442	0.0143829	0.923965	1	0.109528	0.39299	0.647884	0.0705684	0.557426	0.789512
Medtr1g009790	NA	DUF1644 family protein	NA	0.0802742	0.21998	0.436441	0.0572086	0.36713	0.617197	0.0841098	0.260951	0.573547	-0.14613	0.0418153	0.127422	0.0302689	0.689788	0.885067	0.15299	0.0185777	0.087294	0.130025	0.0763191	0.244618	-0.148312	0.0403579	0.103667	-0.037925	0.6169	0.826489	0.0264871	0.656852	0.907554	0.130905	0.0790475	0.455613	-0.108987	0.124988	0.327767	-0.0377242	0.616397	0.831557
Medtr1g009830	NA	hypothetical protein	NA	0.158205	0.72046	0.871392	-0.112109	0.901296	0.980498	-0.0866616	0.87412	0.98515	0.538788	0.375029	0.582149	0.242565	0.684851	0.882042	-0.208091	0.805996	0.933936	0.291924	0.662079	0.866607	1.57922	0.000260131	0.00152842	-0.338067	0.531995	0.768786	-0.153414	0.905073	0.99974	0.268862	0.653479	0.956962	1.14151	0.0111147	0.0631119	0.236798	0.677714	0.869664
Medtr1g009860	PGR6	Serine/Threonine kinase, ABC1 family protein	protein amino acid phosphorylation;phosphorylation	0.348823	0.00352633	0.019314	0.37616	0.00164297	0.0140467	0.489114	3.59e-05	0.0010434	0.447068	0.000154839	0.00136732	0.307527	0.0128427	0.086071	0.525298	9.75e-06	0.000165991	0.721055	7.43e-10	5.92e-08	0.393596	0.000998843	0.004863	0.559549	5.08e-06	0.000122175	0.0690546	0.5593	0.857348	0.125018	0.305475	0.786198	-0.155014	0.196472	0.432726	0.619837	3.2e-07	1.55e-05
Medtr1g009890	RPA32A	replication protein A 32 kDa subunit-like protein	DNA replication;DNA repair;DNA recombination;gene silencing	0.25044	0.0238839	0.0888404	0.124259	0.274211	0.522341	0.138229	0.224381	0.529837	0.181718	0.0975071	0.237082	-0.179333	0.10671	0.331438	0.145278	0.185107	0.420639	0.0415006	0.744127	0.913207	0.376119	0.000492369	0.00264475	-0.223054	0.0494983	0.18181	0.10998	0.349391	0.718756	0.0130926	0.923343	1	0.11425	0.292167	0.544314	-0.284746	0.0109632	0.0665902
Medtr1g009900	NA	flowering-promoting factor-like protein	NA	1.50212	0.134207	0.314958	2.20301	0.0177511	0.0848675	0.885565	0.286913	0.602019	-1.19489	0.244957	0.443201	-0.254299	0.741851	0.914012	0.991078	0.406747	0.663249	-0.129019	0.938103	1	-5.73954	0.000489409	0.00263011	0.357548	0.631095	0.834913	1.57177	0.116927	0.438066	-2.14501	0.0328655	0.282271	-3.3059	0.00693592	0.0446992	-0.772812	0.305499	0.575049
Medtr1g009960	NA	core-2/I-branching enzyme	NA	0.0821498	0.336675	0.570761	0.0375387	0.654674	0.840298	-0.0692123	0.443112	0.743771	0.0449269	0.618948	0.789754	-0.145643	0.100325	0.318575	0.172013	0.0403952	0.153314	-0.130186	0.149649	0.379767	0.0627874	0.50283	0.666549	-0.00982045	0.913918	0.988786	0.203949	0.0167306	0.137319	0.00685571	0.95025	1	0.245991	0.00551485	0.0376173	-0.097614	0.271412	0.535748
Medtr1g009980	NA	plastid lipid-associated protein	NA	-0.111169	0.409806	0.641005	0.152771	0.216524	0.452599	0.171984	0.176726	0.4635	0.123741	0.334435	0.541113	-0.0815309	0.55775	0.801846	0.0629212	0.63653	0.837941	0.434708	0.000348434	0.00426954	0.110822	0.395675	0.568477	-0.0251647	0.900688	0.982903	0.0396626	0.79983	0.965812	0.0255027	0.853566	1	-0.101398	0.431344	0.67963	0.180794	0.15817	0.390127
Medtr1g010000	NA	SPOUT methyltransferase, putative	rRNA processing;methylation	-0.304671	0.480593	0.703597	-0.224808	0.626075	0.82048	0.326074	0.396118	0.703948	-0.161259	0.712028	0.854353	-0.135975	0.744392	0.915549	-0.246438	0.501802	0.742798	-0.302781	0.438973	0.705861	-0.204123	0.631544	0.774832	-0.486118	0.208451	0.462344	0.0881373	0.931072	1	-0.449752	0.309015	0.78794	-0.588736	0.160628	0.38318	-0.453877	0.253132	0.51444
Medtr1g010010	NA	transmembrane protein, putative	NA	0.153241	0.272063	0.49876	0.0124717	0.933038	0.997436	0.315128	0.0355961	0.180886	0.257966	0.0760399	0.197612	0.108851	0.482606	0.747625	0.0415067	0.747419	0.901801	0.313038	0.0368603	0.149047	0.35889	0.0139884	0.0440905	0.0215745	0.922703	0.992756	0.0593697	0.694501	0.921824	0.167944	0.281671	0.770275	0.159216	0.27732	0.528576	0.0417204	0.801417	0.940373
Medtr1g010020	NA	PPR containing plant-like protein	NA	0.0598707	0.674953	0.842749	-0.160097	0.254103	0.499362	0.00471471	1	1	-0.0280212	0.898519	0.968319	-0.257093	0.0789611	0.274612	-0.269561	0.046134	0.169316	-0.0387613	0.795569	0.936908	-0.332139	0.0325544	0.087302	-0.309704	0.0365543	0.147413	0.0462074	0.772393	0.955362	-0.00409869	1	1	-0.0878609	0.548372	0.770404	-0.226536	0.121659	0.332483
Medtr1g010030	NA	pre-mRNA-splicing factor ATP-dependent RNA helicase DHX16, putative	NA	-0.363507	0.0312199	0.108929	-0.0367057	0.814625	0.936387	0.0077699	0.974056	1	0.0269956	0.88583	0.961207	0.0767425	0.691297	0.885508	-0.444648	0.00572916	0.0352063	-0.0182798	0.94821	1	-0.0763705	0.689919	0.820105	-0.034905	0.877866	0.973198	-0.142961	0.361925	0.729375	-0.155427	0.389516	0.84296	-0.0530527	0.793179	0.924105	-0.107387	0.566296	0.796527
Medtr1g010040	NA	ubiquitin carboxyl-terminal hydrolase	ubiquitin-dependent protein catabolic process;protein deubiquitination	-0.0675498	0.538309	0.748993	-0.0988924	0.344331	0.596324	-0.175463	0.0801731	0.295202	0.181604	0.0647102	0.175888	0.095998	0.336081	0.62107	-0.20764	0.0354934	0.140203	-0.176587	0.0769946	0.246119	-0.258319	0.0141494	0.0444861	-0.241541	0.0231278	0.107499	-0.0631374	0.562086	0.858438	-0.0320074	0.76346	0.986838	0.0999768	0.33552	0.589282	-0.00872991	0.954709	1
Medtr1g010050	NA	GGL domain protein	G-protein coupled receptor protein signaling pathway	0.300353	0.0274856	0.0990544	0.0763803	0.566154	0.779235	-0.163228	0.263045	0.575364	-0.794667	5.12e-09	1.44e-07	0.284143	0.0282062	0.144658	0.368451	0.00660525	0.0393577	-0.129614	0.384669	0.657009	-0.318839	0.0180247	0.05431	-0.129306	0.33369	0.602393	0.320286	0.0170799	0.139324	-0.28087	0.0595036	0.391333	-0.342022	0.010239	0.0594996	-0.191272	0.149352	0.377367
Medtr1g010070	NA	16S rRNA (cytosine(1402)-N(4))-methyltransferase	methylation	-0.351022	0.00601044	0.0297243	0.0864956	0.460424	0.698872	-0.187779	0.134891	0.39961	0.114574	0.32792	0.534059	-0.0957413	0.456846	0.727515	-0.0967696	0.437461	0.69092	-0.146372	0.249282	0.516267	0.153093	0.209506	0.361388	-0.103115	0.46495	0.718399	-0.15147	0.225283	0.594027	0.0139119	0.924481	1	-0.124673	0.369455	0.624455	-0.192158	0.154466	0.384854
Medtr1g010080	NA	DUF1997 family protein	NA	-0.642779	0.00831121	0.0385698	0.0341561	0.9431	1	0.185737	0.33822	0.652354	-0.366639	0.106557	0.251948	0.113506	0.646113	0.860952	-0.271117	0.185423	0.421088	0.53293	0.00301229	0.0232844	-0.358006	0.134569	0.261259	-0.383242	0.125225	0.337809	-0.01366	1	1	0.132701	0.513393	0.906993	-0.324086	0.149155	0.366411	0.606886	0.00489592	0.0371448
Medtr1g010090	NA	hypothetical protein	NA	-0.0772307	0.311619	0.542621	-0.0680311	0.371648	0.621321	-0.0903813	0.233889	0.541281	0.281295	0.00011628	0.00106982	-0.109466	0.152529	0.407784	-0.103555	0.16003	0.384198	-0.0367538	0.632319	0.846957	0.275103	0.000203865	0.001238	-0.032575	0.679804	0.864203	-0.0533384	0.475012	0.807916	-0.116173	0.127397	0.573097	0.350296	1.45e-06	3.99e-05	-0.00803433	0.93284	1
Medtr1g010100	NA	pre-mRNA-splicing factor cwc-21, putative	NA	0.0277815	0.96402	1	0.0797442	0.725036	0.884966	-0.0442303	0.858214	0.979514	0.126629	0.533341	0.722962	-0.0152982	1	1	0.0185136	1	1	0.0404521	0.861998	0.973003	-0.261115	0.20665	0.35783	0.242352	0.249548	0.512236	0.030878	0.966303	1	-0.190776	0.347893	0.817733	0.208111	0.298538	0.550492	0.102154	0.633687	0.8429
Medtr1g010120	NA	glucan endo-1,3-beta-glucosidase-like protein	carbohydrate metabolic process;metabolic process	-0.0674785	0.607883	0.798289	-0.0848126	0.491265	0.72367	-0.194835	0.110348	0.356113	0.0649684	0.598364	0.77414	-0.290467	0.0175049	0.105544	0.124375	0.305469	0.564402	-0.204661	0.0924637	0.278415	0.249237	0.0402842	0.103536	-0.118162	0.344385	0.612395	-0.0909894	0.462811	0.800208	-0.0684059	0.586954	0.93431	0.322402	0.0065371	0.0428423	-0.300807	0.0148993	0.082888
Medtr1g010130	NA	endonuclease V-like protein	DNA repair	-0.351102	0.000752631	0.00523179	-0.181008	0.0818085	0.246463	-0.0334041	0.805459	0.955482	-0.224748	0.046251	0.13751	0.062914	0.591142	0.826244	-0.17339	0.0740164	0.234046	0.0865431	0.451436	0.716015	-0.31107	0.0066133	0.0239597	-0.260932	0.0352461	0.144051	-0.312016	0.00224517	0.0320732	0.0454447	0.69915	0.971514	-0.258473	0.020395	0.0978603	-0.10136	0.412441	0.676147
Medtr1g010140	NA	DUF581 family protein	NA	-0.0642499	0.925634	0.98656	-0.220049	0.636826	0.82777	-0.0234122	1	1	-0.430689	0.179262	0.362117	-0.122004	0.722098	0.904094	0.0501283	1	1	0.0946852	0.847635	0.965486	-0.454586	0.192971	0.341156	-0.360179	0.292871	0.562061	0.400141	0.174972	0.534724	0.223071	0.503586	0.902314	-0.546291	0.081813	0.249661	0.037231	1	1
Medtr1g010150	NA	CHY and CTCHY and RING-type zinc finger protein	NA	-0.322243	0.00691633	0.033328	-0.117287	0.327508	0.579824	-0.0645068	0.595012	0.84898	-0.00291398	0.994314	1	0.232914	0.0531974	0.215763	0.0272413	0.852721	0.95731	0.0910846	0.444639	0.710057	0.0296095	0.80045	0.899214	0.0334213	0.781983	0.92139	-0.179917	0.1257	0.455333	-0.0105797	0.940592	1	-0.368933	0.00165804	0.0146858	-0.0476831	0.713302	0.891016
Medtr1g010170	NA	hypothetical protein	NA	-0.61587	7.82e-05	0.000754302	-0.206475	0.169473	0.389648	0.0722334	0.644542	0.874218	0.273392	0.0626026	0.171773	0.189395	0.214634	0.49113	-0.189313	0.186124	0.422212	0.254395	0.0998696	0.292608	0.0751125	0.639843	0.780976	-0.353963	0.0309095	0.132063	-0.198855	0.205077	0.569871	0.0423558	0.812775	0.999137	-0.221636	0.147424	0.363701	-0.188249	0.254955	0.516431
Medtr1g010210	MOT1	sulfate transporter-like protein	molybdate ion transport	-0.0491206	0.794993	0.915179	-0.151663	0.413768	0.659638	0.468362	0.0114622	0.0850073	0.260123	0.156018	0.328802	0.293197	0.116535	0.350328	0.0600063	0.748194	0.902158	0.833945	6.75e-06	0.00016186	-0.615284	0.000880657	0.00436768	-0.00920585	0.965881	1	-0.333522	0.0722866	0.339876	-0.0662706	0.725219	0.977843	-0.716671	0.000106785	0.00158987	0.1894	0.312812	0.582452
Medtr1g010220	NA	wall-associated receptor kinase-like protein	protein amino acid phosphorylation;phosphorylation	-0.365556	0.171258	0.369599	-0.118556	0.696354	0.867349	-0.0592424	0.860484	0.980567	0.749167	0.00887199	0.0384403	-0.112419	0.807088	0.946579	-0.149183	0.567345	0.790116	-0.636651	0.0972955	0.287856	1.04958	0.000167042	0.0010417	0.0299118	1	1	-0.502196	0.0628328	0.313206	-0.171037	0.714883	0.974966	0.647684	0.021813	0.102358	-0.329091	0.390677	0.655758
Medtr1g010230	NA	wall-associated receptor kinase galacturonan-binding protein	phosphorylation	-0.360895	0.44721	0.674866	-0.183613	0.807715	0.932147	-0.8908	0.0767754	0.287824	0.381953	0.484543	0.682856	1.35069	0.0213622	0.120481	-0.576387	0.204318	0.447517	-0.544528	0.290151	0.561953	0.323233	0.561907	0.71849	0.770372	0.24314	0.505195	0.399294	0.301971	0.674664	-0.443012	0.450537	0.875839	0.142586	0.88332	0.968038	1.21943	0.0423465	0.169238
Medtr1g010240	NA	wall associated kinase-like protein, putative	protein amino acid phosphorylation;phosphorylation	-0.402091	0.0320976	0.111252	-0.211442	0.24893	0.493223	-0.229705	0.362203	0.675446	-0.108258	0.574436	0.755879	0.449449	0.0428	0.188312	-0.127404	0.445978	0.697538	-0.524645	0.0406944	0.15871	-0.0622227	0.757688	0.870895	-0.0616635	0.808721	0.935932	-0.237312	0.233395	0.603828	0.164772	0.496511	0.899685	-0.0147294	0.942022	0.99725	-0.200535	0.464727	0.720373
Medtr1g010250	NA	wall-associated receptor kinase-like protein, putative	protein amino acid phosphorylation;phosphorylation	0.604073	1.8e-05	0.000206818	0.331141	0.0191811	0.0898954	-0.271186	0.155254	0.431861	0.401566	0.00670734	0.0306833	0.0465186	0.764533	0.925347	1.29292	1.56e-20	2.53e-18	-0.383809	0.0522785	0.188887	0.930192	2.7e-10	7.01e-09	0.525383	0.000442813	0.00527149	-0.377702	0.0104158	0.0991128	-0.00442626	1	1	0.366452	0.0138981	0.0741093	-0.0310339	0.858763	0.969717
Medtr1g010260	NA	wall-associated receptor kinase-like protein	protein amino acid phosphorylation;phosphorylation	-0.111048	0.710755	0.86599	0.0234363	0.894291	0.977673	-0.0403617	0.93557	1	0.469383	0.0571514	0.160863	-0.129968	0.628989	0.849994	0.478319	0.0182442	0.0861682	-0.272796	0.447863	0.713481	0.74647	0.00268121	0.0112465	-0.119553	0.662707	0.854256	-0.333184	0.157154	0.508256	0.188153	0.531952	0.914035	0.558934	0.0218305	0.102397	-0.405545	0.1365	0.357292
Medtr1g010290	NA	enhancer of polycomb-like transcription factor protein	NA	-0.0679034	0.41024	0.641241	-0.144966	0.0874092	0.257325	0.0309959	0.729544	0.917049	0.198703	0.0201579	0.0731487	0.0594816	0.510162	0.767453	-0.0963854	0.248874	0.501324	-0.0641109	0.476368	0.734734	-0.110282	0.21563	0.36846	0.078826	0.393316	0.658019	-0.093997	0.247457	0.617302	-0.0343987	0.710613	0.973772	0.165775	0.0522514	0.185202	0.156481	0.081293	0.257561
Medtr1g010300	emb2410	embryo defective 2410 protein	NA	-0.213364	0.0244172	0.090392	-0.286424	0.00245363	0.01911	0.117757	0.217852	0.521989	0.0829563	0.386448	0.593369	0.259301	0.00716058	0.0579418	-0.280439	0.00275701	0.0195872	0.139625	0.142009	0.36762	-0.484498	5.37e-07	6.69e-06	0.19258	0.0487686	0.17998	-0.214009	0.0215457	0.161511	0.00692556	0.948314	1	-0.0727937	0.444617	0.690725	0.331019	0.000592583	0.00739779
Medtr1g011280	CID6	CTC-interacting domain protein, putative	NA	0.181292	0.00530556	0.0269325	0.0573126	0.383936	0.632872	-0.029614	0.681847	0.893052	-0.264551	0.000145193	0.00129378	0.203453	0.00237377	0.0271834	0.050624	0.454404	0.704527	-0.0604565	0.382799	0.655054	-0.177812	0.0109194	0.0360148	0.0702487	0.311041	0.58006	0.0795122	0.208562	0.572823	-0.0391279	0.586928	0.93431	-0.110584	0.105879	0.2946	0.101591	0.133497	0.353159
Medtr1g011380	NA	zinc finger, C3HC4 type (RING finger) protein	protein ubiquitination;proteasomal ubiquitin-dependent protein catabolic process	-0.0444749	0.573369	0.773183	0.00415364	0.978733	1	0.046111	0.597628	0.850782	0.0550569	0.496625	0.693073	-0.0141425	0.884068	0.980041	0.125627	0.10128	0.286502	0.116619	0.17741	0.420887	0.0114419	0.927498	0.974642	0.0750125	0.350222	0.618196	-0.0994209	0.210704	0.575774	0.177088	0.0392344	0.312903	0.00460828	0.974588	1	-0.0718995	0.398362	0.662987
Medtr1g011460	NA	protein phosphatase 2A regulatory B subunit family protein	signal transduction;regulation of phosphoprotein phosphatase activity;regulation of catalytic activity	-0.235452	0.00666099	0.0323045	-0.346158	7.07e-05	0.0010559	-0.0736009	0.410245	0.717523	-0.112616	0.212234	0.403974	-0.25451	0.00520054	0.0466669	-0.0624392	0.448223	0.699332	-0.0431075	0.630827	0.846114	-0.176975	0.0515555	0.125774	-0.167316	0.0684385	0.225903	-0.0664072	0.43871	0.78533	0.0118277	0.905043	1	-0.0561705	0.544714	0.767749	-0.123114	0.184752	0.428219
Medtr1g011470	NA	carboxy-terminal domain cyclin	cell cycle;mitosis;cell proliferation;cell division;positive regulation of stomatal complex development	-0.475095	0.217381	0.43286	-0.409023	0.304388	0.554149	-0.470511	0.300806	0.616555	-0.292564	0.687073	0.838991	-1.47744	0.0182492	0.108481	-0.477694	0.200658	0.442939	-1.4779	0.00283359	0.0221534	-0.0222239	1	1	-0.588503	0.328869	0.59708	-0.283811	0.434564	0.782891	0.0624438	0.916832	1	0.537953	0.223539	0.466522	-0.189733	0.880911	0.978014
Medtr1g011510	NA	2Fe-2S iron-sulfur cluster-binding domain protein	photosynthetic electron transport in photosystem I;electron transport chain	-0.178408	0.397704	0.629371	0.303635	0.121472	0.317774	0.381909	0.0594062	0.247184	0.382389	0.0603613	0.167167	0.221387	0.293954	0.580102	-0.096482	0.622824	0.828633	0.453782	0.0251182	0.11373	0.149505	0.479325	0.644938	-0.163594	0.474594	0.726685	0.0115158	0.971423	1	0.186205	0.372696	0.833943	-0.101528	0.671553	0.854239	0.451107	0.0275731	0.126468
Medtr1g011520	NA	PPR containing plant-like protein	negative regulation of mitochondrial RNA catabolic process;RNA modification;negative regulation of abscisic acid mediated signaling pathway;seed germination;regulation of seed germination;regulation of mitochondrial translation;nucleic acid phosphodiester bond hydrolysis	-0.411321	0.00998963	0.0446086	-0.511529	0.00148691	0.012978	0.0584751	0.713672	0.908892	0.0901276	0.585967	0.764429	-0.218514	0.192976	0.462237	-0.507361	0.00162757	0.0127999	-0.0935946	0.559432	0.799679	-0.336859	0.038567	0.100069	-0.109622	0.550737	0.781804	-0.0276048	0.875627	0.990806	-0.000192524	1	1	-0.132303	0.390373	0.645408	-0.23436	0.161127	0.394832
Medtr1g011580	NA	gibberellin 2-beta-dioxygenase	response to light stimulus;gibberellin biosynthetic process;gibberellic acid mediated signaling pathway;oxidation reduction	-0.121978	0.895116	0.970724	0.274501	0.633293	0.825431	-0.737249	0.0814748	0.298199	0.235423	0.523175	0.715195	-0.729685	0.157978	0.415592	0.0703153	1	1	-1.1384	0.00812	0.049494	-0.0149912	1	1	-0.586964	0.259602	0.52387	0.552568	0.200581	0.564548	-0.125642	0.844837	1	-0.525069	0.189264	0.423798	-1.48253	0.0126489	0.0736581
Medtr1g011610	NA	transcriptional corepressor leunig-like protein	flower development;cell differentiation;peptidyl-tyrosine dephosphorylation;mucilage extrusion from seed coat	-0.112375	0.177824	0.379327	-0.0582193	0.488253	0.721747	0.122456	0.148099	0.421372	0.191316	0.0208146	0.0748574	0.0656338	0.439518	0.713444	-0.0379805	0.639435	0.839919	0.131431	0.12241	0.333874	0.01164	0.903768	0.96004	0.160682	0.0575749	0.201339	-0.197622	0.0162402	0.134566	0.0360372	0.675207	0.964808	0.0061341	0.948958	1	0.0740161	0.38093	0.647058
Medtr1g011640	NA	drug resistance transporter-like ABC domain protein	transport;transmembrane transport	-0.685627	0.0465251	0.147571	0.619415	0.0646713	0.210717	0.403378	0.265418	0.577795	0.589453	0.0769139	0.199374	1.31285	0.000168025	0.00398566	0.907803	0.00672757	0.039985	-0.510778	0.17647	0.419406	0.82504	0.0131829	0.0420545	1.57847	5.59e-06	0.000132892	1.80223	8.59e-08	4.9e-06	2.72774	1.99e-14	1.91e-12	0.984723	0.00303919	0.0237526	0.188896	0.621503	0.835396
Medtr1g011650	NA	ABC-2 and plant PDR ABC-type transporter family protein	transport;multidrug transport;transmembrane transport	-0.0498037	0.621992	0.808898	-0.403532	6.99e-05	0.00104691	-0.0464758	0.653798	0.878908	-0.548322	8.59e-08	1.82e-06	0.398666	5.75e-05	0.0017995	-0.313309	0.00156191	0.0123828	-0.131023	0.201038	0.454869	-0.715068	7.97e-12	2.86e-10	0.0653504	0.522403	0.7619	-0.109328	0.281741	0.651955	-0.0665975	0.520071	0.909895	-0.239443	0.0167377	0.0849343	0.313031	0.00175947	0.0170105
Medtr1g011690	NA	FAD/NAD(P)-binding oxidoreductase family protein	secondary metabolite biosynthetic process;oxidation reduction	0.0341926	0.74908	0.888116	-0.00369628	1	1	0.0249321	0.816366	0.961304	0.129389	0.199441	0.387666	0.196807	0.0607266	0.233582	0.130628	0.239479	0.490408	0.0922657	0.376041	0.648801	0.0907538	0.382641	0.555693	0.0366438	0.756881	0.908872	-0.0688156	0.492864	0.818441	0.0103207	0.943323	1	0.0620847	0.538723	0.763733	0.268794	0.0104393	0.064238
Medtr1g011700	NA	FAD/NAD(P)-binding oxidoreductase family protein	secondary metabolite biosynthetic process;oxidation reduction	-0.369896	0.137674	0.320257	-0.202091	0.429425	0.673382	-0.0522894	0.896043	0.992129	0.383432	0.241366	0.438284	-0.138932	0.717285	0.901283	-0.284875	0.240072	0.491044	-0.206958	0.503442	0.756777	0.698697	0.0203811	0.060016	-0.257322	0.399718	0.664069	-0.486779	0.0527946	0.284738	-0.141908	0.685805	0.96788	0.733176	0.0129611	0.070425	0.13187	0.678456	0.869834
Medtr1g011710	NA	pre-mRNA splicing factor-like protein	assembly of spliceosomal tri-snRNP;nuclear mRNA splicing, via spliceosome;RNA processing;mRNA processing;RNA splicing;response to cold;seed germination;ribonucleoprotein complex assembly;RNA-directed DNA methylation;positive regulation of miRNA metabolic process;positive regulation of primary miRNA processing	0.209743	0.492593	0.713994	-0.0729742	0.858022	0.959344	0.380765	0.302645	0.617806	0.0352581	1	1	0.161129	0.673727	0.876214	0.0341676	1	1	0.621588	0.0641035	0.217886	-0.444193	0.213734	0.366274	0.240204	0.522602	0.761992	0.0548921	0.933016	1	0.0730823	0.901931	1	0.325433	0.256068	0.506149	0.0786134	0.82925	0.955192
Medtr1g011720	NA	carbon catabolite repressor-like protein	carbohydrate metabolic process;regulation of transcription, DNA-dependent;RNA metabolic process;terpenoid biosynthetic process;nucleic acid phosphodiester bond hydrolysis;RNA phosphodiester bond hydrolysis, exonucleolytic	-0.150344	0.197448	0.407032	-0.112624	0.341659	0.593564	0.00747459	0.958107	1	0.0830123	0.464868	0.666173	0.0932877	0.429353	0.70555	-0.171214	0.129095	0.335731	-0.0358885	0.771852	0.92637	-0.0961418	0.428246	0.598993	-0.051676	0.693176	0.872111	-0.0866473	0.446076	0.790702	0.0842014	0.495265	0.899456	-0.0374895	0.772085	0.91224	0.0444719	0.705807	0.886372
Medtr1g011750	HTA9	core histone H2A/H2B/H3/H4	chromatin silencing	0.0431473	0.668533	0.839002	0.10123	0.290414	0.539954	-0.171253	0.0633342	0.257431	-0.670165	5.92e-12	2.76e-10	-0.121868	0.191616	0.461103	0.0832162	0.371433	0.629392	-0.181881	0.0473965	0.176678	-0.383519	8.09e-05	0.000559178	-0.126803	0.180374	0.424485	0.0575936	0.545699	0.850495	-0.202058	0.0292136	0.265237	-0.589362	9.19e-10	5.11e-08	-0.130826	0.165263	0.401481
Medtr1g011755	NA	inwardly rectifying potassium channel subunit	ion transport;potassium ion transport;regulation of ion transmembrane transport;transmembrane transport	0	1	1	1.97149	1	1	-1.90926	1	1	-5.13e-15	1	1	0	1	1	5.57142	0.000231414	0.0025148	-0.091682	1	1	4.00689	0.0455518	0.114099	0	1	1	7.24485	3.44e-09	2.61e-07	3.93929	0.000360475	0.00838514	5.63808	0.000103409	0.00154847	1.91697	1	1
Medtr1g011800	NA	plant/F18G18-200 protein	nucleocytoplasmic transport;embryonic development ending in seed dormancy;root morphogenesis;pectin biosynthetic process;response to karrikin	-0.145203	0.809091	0.923517	-1.2332	0.0362575	0.141049	-1.37342	0.0183295	0.1178	-0.238679	0.688582	0.840098	-1.6937	0.00457506	0.0426863	0.132428	0.816776	0.939387	-1.83873	0.0019919	0.0168892	-0.111795	0.858457	0.934825	-0.273234	0.639992	0.841205	0.383022	0.507013	0.826716	-0.840771	0.144507	0.605809	0.0910376	0.886402	0.969563	-0.520799	0.367518	0.635943
Medtr1g011850	HTA9	core histone H2A/H2B/H3/H4	chromatin silencing;response to temperature stimulus;regulation of flower development;regulation of gene expression;defense response to bacterium;regulation of DNA methylation	0.0318979	0.642794	0.823877	0.0556363	0.421307	0.666423	-0.0279526	0.696518	0.9011	0.0574148	0.418615	0.624441	-0.152573	0.0310801	0.153835	0.127454	0.0564328	0.194524	-0.0466031	0.510402	0.762741	0.262567	0.00017855	0.00110564	-0.0746084	0.295878	0.565332	-0.0234751	0.715545	0.932481	-0.0506679	0.478442	0.891883	0.0955272	0.174467	0.402692	-0.14755	0.0377672	0.15667
Medtr1g011880	NA	cytochrome B-c1 complex subunit 7	mitochondrial electron transport, ubiquinol to cytochrome c;photorespiration;respiratory chain complex III assembly;mitochondrial respiratory chain complex assembly;mitochondrial respiratory chain complex III assembly;response to cadmium ion;response to misfolded protein;oxidation reduction;proteasome core complex assembly	0.216694	0.000435299	0.00331318	0.131036	0.0341421	0.135213	0.00275025	0.972021	1	-0.0793637	0.207583	0.398312	-0.143892	0.0196907	0.114135	0.214626	0.00043264	0.00426609	0.0461517	0.46914	0.728214	0.210184	0.000726627	0.00369802	-0.00996331	0.87166	0.97023	0.0540543	0.391214	0.752262	0.0354019	0.579182	0.931808	0.0117793	0.851161	0.953212	-0.101835	0.100243	0.295101
Medtr1g011980	NA	peptidyl-prolyl cis-trans isomerase	protein peptidyl-prolyl isomerization;protein folding	0.0725613	0.417453	0.648161	0.117198	0.170864	0.391734	0.199274	0.0165395	0.1095	0.241146	0.00325061	0.0171384	-0.0814692	0.34549	0.629892	-0.0209769	0.782413	0.922343	0.107803	0.200853	0.454665	0.155058	0.0665663	0.152939	-0.00067781	1	1	-0.000835231	0.946423	1	0.0183182	0.836879	1	0.20689	0.0114434	0.0645334	0.0147828	0.860867	0.970098
Medtr1g012020	NA	cysteine-rich polycomb-like protein	regulation of transcription, DNA-dependent;multicellular organismal development	-0.0574982	0.621354	0.80852	-0.230729	0.0381824	0.146219	-0.02739	0.819915	0.963072	0.265985	0.0151492	0.0585199	-0.243686	0.0244541	0.131574	-0.182057	0.0889587	0.262589	-0.068902	0.559635	0.799782	0.115975	0.314907	0.484841	-0.0774977	0.477565	0.729009	-0.24979	0.0187078	0.147487	0.189225	0.0919218	0.490953	0.247756	0.0208338	0.0992916	-0.363606	0.00101534	0.0113004
Medtr1g012030	NA	substrate carrier family protein	mitochondrial transport;transmembrane transport	0.170935	0.0796504	0.218949	0.19612	0.0412787	0.154179	0.0913914	0.382397	0.691538	-0.48216	2.43e-08	5.85e-07	0.134468	0.0972115	0.312025	-0.00793239	1	1	-0.139935	0.189826	0.438901	-0.227499	0.00844255	0.0292636	-0.164062	0.0567896	0.199657	0.214846	0.0238239	0.171687	0.0422302	0.715689	0.975168	-0.416392	1.3e-06	3.65e-05	0.0637119	0.43782	0.697711
Medtr1g012330	NA	hypothetical protein	regulation of transcription, DNA-dependent	0.564919	0.0296279	0.104702	1.08231	2.88e-06	6.65e-05	0.425467	0.0769144	0.287853	0.0864182	0.796146	0.909818	-0.351349	0.207242	0.481737	0.757785	0.00204289	0.0153598	0.447653	0.0621116	0.21374	-0.388129	0.162975	0.301394	0.261967	0.351546	0.618952	0.584336	0.0192418	0.149864	-0.222529	0.447753	0.874392	-0.306779	0.263966	0.514895	-0.00689856	1	1
Medtr1g012335	NA	hypothetical protein	NA	0.498932	0.0326516	0.112756	0.68154	0.00218758	0.0174781	0.624461	0.00714504	0.0613663	-0.0386557	0.905984	0.972443	-0.138073	0.671198	0.875053	0.149049	0.615388	0.823081	0.445012	0.0578132	0.203509	-0.711624	0.00774608	0.0273097	0.449289	0.0711568	0.231823	0.218745	0.36387	0.731367	-0.197856	0.508385	0.904735	-0.360164	0.14818	0.364889	0.546733	0.0266552	0.123617
Medtr1g012360	ABAP1	kinesin-associated protein	translation	-0.538459	0.683876	0.849053	-0.414741	0.843625	0.952993	-0.147076	0.81998	0.963072	-0.132968	0.89164	0.964081	0.244548	0.814601	0.950118	-0.542538	0.553173	0.780059	-1.21146	0.0719208	0.235333	-0.132822	0.887518	0.951466	-1.33753	0.0726649	0.23521	0.650211	0.365507	0.732074	-0.138447	0.908075	1	0.369456	0.551075	0.772234	-1.08439	0.112035	0.316091
Medtr1g012370	NA	AFG1-family ATPase	NA	0.412111	1.5e-05	0.000176491	0.428382	5.68e-06	0.00012147	0.388383	3.12e-05	0.000929817	0.280558	0.00330252	0.0173554	0.169628	0.0871998	0.291626	0.376498	5.67e-05	0.000764116	0.346694	0.000210179	0.0028339	0.110029	0.275441	0.440984	0.52583	5.53e-08	2.17e-06	0.0742333	0.459079	0.798523	-0.012075	0.917115	1	0.0287866	0.791797	0.923398	0.577374	1.66e-09	1.45e-07
Medtr1g012380	NA	PPR containing plant-like protein	RNA modification;nucleic acid phosphodiester bond hydrolysis	-0.0283829	0.939335	0.993428	0.309414	0.177477	0.400941	0.518117	0.0131683	0.0936498	0.467629	0.035394	0.112375	-0.238065	0.347933	0.632709	-0.175347	0.405068	0.661515	0.282058	0.19798	0.450193	0.149632	0.578232	0.731706	-0.0165608	1	1	0.00201708	1	1	0.318004	0.146149	0.609257	0.356245	0.119866	0.318951	0.221173	0.306665	0.576188
Medtr1g012420	UAP56a	DEAD-box ATP-dependent RNA helicase-like protein	nuclear mRNA splicing, via spliceosome;mRNA processing;mRNA export from nucleus;transport;response to DNA damage stimulus;RNA secondary structure unwinding;response to cadmium ion;mRNA transport;mRNA-containing ribonucleoprotein complex export from nucleus	-0.0520734	0.450128	0.677593	-0.0260134	0.717744	0.881068	-0.211388	0.00184456	0.0230529	0.0204757	0.767765	0.891034	-0.292794	2.02e-05	0.00081652	-0.043514	0.548919	0.77717	-0.119944	0.0751005	0.242295	0.0294672	0.668064	0.803035	-0.0584228	0.397982	0.662298	0.0610791	0.376971	0.741167	-0.166279	0.014621	0.165668	0.082717	0.220651	0.462854	-0.189229	0.00561324	0.0410952
Medtr1g012430	NA	alpha/beta hydrolase fold protein	metabolic process;catabolic process	0.830159	0.165814	0.361673	0.0042909	1	1	0.0221993	1	1	0.607652	0.199421	0.38766	1.37306	0.0613609	0.234874	-0.257718	0.618652	0.825613	0.0500065	1	1	0.240996	0.692189	0.822025	1.3446	0.0855116	0.262304	1.08865	0.0407358	0.243176	-1.11855	0.0658241	0.412673	-0.405025	0.557454	0.776621	1.5731	0.0217851	0.107935
Medtr1g012440	NA	IDS4-like protein	cellular response to phosphate starvation;cellular response to cold;positive regulation of cellular response to phosphate starvation	0.149787	0.10146	0.259377	0.0828369	0.353544	0.604808	0.109075	0.263658	0.575812	0.204531	0.0322265	0.104359	0.145453	0.146563	0.399092	0.0652942	0.437319	0.690769	0.121609	0.197899	0.450144	0.223646	0.0212826	0.062216	0.127748	0.204985	0.457577	0.0652777	0.471179	0.805863	0.0640134	0.526786	0.912241	0.240327	0.01159	0.0652139	0.0541313	0.617072	0.832102
Medtr1g012480	NA	DUF4050 family protein	NA	0.117997	0.429838	0.659418	-0.0219683	0.944252	1	0.160725	0.288931	0.604735	0.455414	0.00365641	0.018809	0.232992	0.157042	0.414822	0.0875254	0.531261	0.764692	0.186255	0.205165	0.461094	0.488879	0.00191782	0.0084727	0.0259295	0.90117	0.983099	0.113739	0.459924	0.798964	-0.0680354	0.678596	0.965634	0.0226347	0.940162	0.996075	0.146277	0.407385	0.671924
Medtr1g012520	FBL6	EIN3-binding F-box-like protein	two-component signal transduction system (phosphorelay);ubiquitin-dependent protein catabolic process;response to ethylene stimulus;hormone-mediated signaling pathway;ethylene mediated signaling pathway;negative regulation of ethylene mediated signaling pathway;protein ubiquitination	0.473284	0.0019588	0.0117804	-0.169046	0.270165	0.51721	0.874176	1.04e-08	9.11e-07	1.16919	2.86e-14	1.91e-12	0.502891	0.000975283	0.0143595	0.372845	0.0145945	0.0728147	0.824604	6.52e-08	3.01e-06	0.450484	0.0031289	0.0128568	-0.0755958	0.621538	0.829317	0.439956	0.00396176	0.0497059	0.230918	0.128514	0.57599	0.125785	0.409062	0.662277	-0.366435	0.0165797	0.0890789
Medtr1g012530	NA	TPX2 (targeting protein for Xklp2) family protein	translational initiation;cellular response to ethylene stimulus	0.345313	4.61e-09	1.07e-07	0.138349	0.0190818	0.0895916	0.277948	4.03e-06	0.000177039	0.27271	5.16e-06	7.08e-05	0.0221719	0.719392	0.902714	-0.0388892	0.541424	0.771412	0.32401	7.04e-08	3.2e-06	0.191867	0.00159646	0.00724298	0.196899	0.00111588	0.0111052	0.0176169	0.76405	0.952828	0.0966204	0.113914	0.542668	0.194773	0.00120347	0.0113941	0.195374	0.001164	0.0124929
Medtr1g012540	NA	N-acetyl-gamma-glutamyl-phosphate reductase	arginine biosynthetic process;cellular amino acid biosynthetic process;response to cadmium ion;ovule development;oxidation reduction	-0.139969	0.188057	0.394081	-0.038528	0.701388	0.870938	0.0439086	0.698674	0.901971	0.055793	0.60827	0.781682	-0.170264	0.102254	0.322567	-0.171959	0.107524	0.298525	-0.0991676	0.357981	0.631447	-0.167298	0.134034	0.260513	-0.433484	5.63e-05	0.000956209	-0.0296124	0.764559	0.952847	0.0498742	0.656011	0.958061	-0.124968	0.247943	0.497133	-0.314147	0.00298928	0.0257228
Medtr1g012550	NA	G-type lectin S-receptor-like Serine/Threonine-kinase SD2-5	protein amino acid phosphorylation;phosphorylation	-0.805708	0.0319416	0.110848	-0.0947445	0.929178	0.995135	0.731435	0.0295038	0.160891	0.011967	1	1	0.586942	0.0796438	0.276262	-0.582712	0.108566	0.300374	0.556622	0.11946	0.329263	-0.455186	0.229485	0.385825	0.705348	0.0256199	0.115932	0.109385	0.742082	0.944188	0.342901	0.347029	0.817733	0.357878	0.282909	0.534893	0.754047	0.0193905	0.0994691
Medtr1g012590	NA	UDP-sugar transporter-like protein	carbohydrate transport;pyrimidine nucleotide-sugar transmembrane transport	0.121581	0.283795	0.512197	-0.181391	0.125276	0.322601	-0.0515013	0.699196	0.902009	-0.881213	1.59e-13	9.58e-12	0.046579	0.678691	0.878436	0.0982742	0.386155	0.643525	0.141225	0.250916	0.518345	-0.905444	7.1e-14	3.78e-12	-0.226826	0.0490399	0.180695	0.122329	0.267203	0.637953	0.0877541	0.487397	0.895478	-0.674572	8.37e-09	3.85e-07	-0.139235	0.228563	0.485034
Medtr1g012600	NA	hypothetical protein	ATP biosynthetic process;energy coupled proton transport, down electrochemical gradient	-0.205025	0.298985	0.529202	-0.23488	0.237835	0.478576	0.191842	0.328509	0.642574	-0.091894	0.698968	0.846305	-0.0198286	1	1	-0.384079	0.0553156	0.19217	-0.139457	0.510136	0.762637	0.034973	0.867788	0.941042	-0.347407	0.092083	0.275468	-0.127218	0.490218	0.817066	0.0163305	0.956715	1	-0.0221549	0.913744	0.984484	-0.406985	0.0366422	0.153641
Medtr1g012610	NA	tyrosine kinase family protein	protein amino acid phosphorylation;de-etiolation;organ senescence;phosphorylation;positive regulation of protein import into chloroplast stroma	-0.359805	0.000186091	0.00159221	-0.244522	0.00945743	0.0540688	-0.0656762	0.500827	0.790833	-0.00805324	0.971787	1	0.0379627	0.713975	0.899242	-0.139571	0.131489	0.339143	-0.15892	0.109249	0.310365	-0.0903752	0.366876	0.540499	0.0393841	0.703927	0.878343	0.124044	0.162988	0.516558	0.27413	0.00369255	0.0569882	0.231393	0.0147473	0.0774198	-0.0694402	0.507934	0.752418
Medtr1g012620	NA	myosin heavy chain-like protein	response to reactive oxygen species;reciprocal meiotic recombination;response to iron ion;regulation of starch biosynthetic process;phosphorylation;starch biosynthetic process;iron ion homeostasis	-0.0213456	0.862084	0.953977	-0.0125749	0.927165	0.994017	0.242994	0.0168596	0.111041	0.598226	2.17e-09	6.52e-08	0.253644	0.0175719	0.105849	-0.0330848	0.71492	0.881987	0.174902	0.0874636	0.268262	0.424886	3.68e-05	0.000282024	0.165358	0.127042	0.340756	-0.104376	0.325083	0.695823	0.105987	0.307413	0.787567	0.274246	0.00728751	0.0461781	0.073276	0.506731	0.751523
Medtr1g012710	NA	protease inhibitor/seed storage/LTP family protein	proteolysis;response to cold;plant-type hypersensitive response;systemic acquired resistance;response to salt stress;induced systemic resistance;response to abscisic acid stimulus;leaf development;defense response to fungus	-1.24814	3.02e-09	7.2e-08	-0.146021	0.478072	0.713709	0.367378	0.0747061	0.28306	-0.350692	0.0912542	0.225795	-0.882883	2.1e-05	0.000844787	-0.3585	0.0822145	0.250392	-0.0999077	0.629674	0.845691	-1.24174	4.65e-09	9.28e-08	-0.969764	3.21e-06	8.27e-05	-0.234562	0.253836	0.623812	-0.887705	2.15e-05	0.000696581	-1.19425	1.52e-08	6.65e-07	-0.571151	0.0056752	0.0414145
Medtr1g012760	NA	FAR1 DNA-binding domain protein	regulation of transcription, DNA-dependent;cellular response to iron ion starvation;positive regulation of gene expression;oxidation reduction;positive regulation of nucleic acid-templated transcription	0.173062	0.390226	0.623901	0.0969382	0.644603	0.832932	0.0774636	0.724522	0.915221	0.218723	0.251481	0.450763	-0.0517692	0.816786	0.950657	-0.118919	0.639986	0.84011	0.182948	0.392366	0.664283	0.130541	0.526827	0.687715	-0.224553	0.295374	0.56475	0.103352	0.620302	0.889394	0.00864206	1	1	0.123069	0.541351	0.765447	-0.54111	0.0152882	0.084266
Medtr1g012790	NA	nodulin MtN21/EamA-like transporter family protein	NA	0.0273713	0.708515	0.864521	0.00249742	0.958078	1	-0.0548892	0.518866	0.800532	-0.131793	0.117383	0.27038	-0.0184209	0.826442	0.954805	-0.0150586	0.878238	0.970445	0.0403129	0.636166	0.849633	-0.182667	0.0299441	0.0816364	0.0929904	0.263176	0.528059	0.0300149	0.654366	0.906818	-0.145739	0.0868359	0.478626	-0.0704352	0.392065	0.647114	-0.0239074	0.786738	0.931958
Medtr1g012800	NA	beta-1,3-galactosyltransferase-like protein	protein amino acid glycosylation	0.112232	0.147821	0.335492	0.0105452	0.960074	1	0.161759	0.0402721	0.195396	0.0885454	0.239723	0.436658	0.144704	0.0551263	0.220417	0.0258834	0.80222	0.932241	0.156591	0.0464019	0.174283	0.17119	0.0248241	0.070452	0.130834	0.0887663	0.268932	0.150866	0.0419573	0.247911	0.0506639	0.537305	0.917291	0.108271	0.145153	0.359592	0.0501068	0.516742	0.759138
Medtr1g012830	NA	AmmeMemoRadiSam system protein B	NA	0.00216111	0.991844	1	0.0797212	0.197631	0.428669	-0.0544806	0.382973	0.691975	-0.0600449	0.326513	0.532706	-0.0593183	0.343185	0.627616	0.036325	0.55721	0.782868	0.00622429	0.94362	1	0.0153706	0.777746	0.884224	0.0300561	0.627279	0.833283	0.0190274	0.845313	0.981543	0.0178718	0.7837	0.992292	-0.102349	0.0923903	0.270157	-0.113697	0.0686949	0.230524
Medtr1g012840	Phox1	octicosapeptide/phox/Bem1p domain protein	NA	0.217732	0.00213425	0.0126469	0.143421	0.0431737	0.159228	0.185892	0.0125455	0.0904788	0.105837	0.147692	0.317271	0.154159	0.0368727	0.171755	0.132642	0.059802	0.202004	0.173391	0.0198851	0.0960879	-0.0474236	0.514113	0.676936	0.397926	5.77e-08	2.24e-06	-0.0142306	0.846724	0.982325	-0.0114115	0.887249	1	0.108204	0.140113	0.351701	0.273058	0.00020061	0.0032136
Medtr1g012850	NA	calcium-binding EF hand protein	NA	-0.0634412	0.393459	0.626078	-0.103462	0.160048	0.376609	-0.157542	0.0478925	0.217239	0.0949676	0.224808	0.418686	-0.0813184	0.301072	0.587845	-0.176971	0.0133725	0.0679951	-0.00896748	0.947354	1	0.0025219	1	1	0.00525936	0.97135	1	-0.055421	0.439563	0.785933	-0.00233227	0.999221	1	0.140656	0.0674853	0.220371	-0.095599	0.230246	0.487147
Medtr1g012870	NA	hypothetical protein	NA	-0.438766	0.00339462	0.0186969	-0.431193	0.00364567	0.0259825	0.00140016	1	1	-0.424121	0.00333025	0.0174685	-0.0471134	0.764482	0.925347	-0.644618	1.52e-05	0.000244792	-0.199589	0.200914	0.454756	-1.07319	6.94e-12	2.53e-10	-0.257336	0.0960055	0.283297	-0.0366197	0.847081	0.982497	0.00537158	0.978362	1	-0.543736	0.000208021	0.00274415	-0.216363	0.158781	0.391122
Medtr1g012890	NA	mixed-lineage leukemia protein, mll protein, putative	methylation	-0.169242	0.252376	0.475253	0.0598098	0.663688	0.846299	-0.0621076	0.683222	0.893712	0.036514	0.793737	0.90803	0.120149	0.413821	0.691536	-0.154558	0.27002	0.525081	-0.112608	0.438626	0.705861	-0.0833937	0.613759	0.761371	-0.0237079	0.923639	0.993	0.202988	0.11395	0.432771	-0.0290459	0.891041	1	0.125903	0.348011	0.602419	-0.11009	0.503307	0.749152
Medtr1g012910	NA	PHD-zinc-finger-like domain protein	methylation	-0.411468	0.33255	0.566321	-0.0404561	0.920654	0.990565	0.240808	0.636027	0.86962	0.100013	0.903128	0.97112	-0.806339	0.0975843	0.31298	0.26768	0.470741	0.717027	0.16664	0.720162	0.901124	-0.683153	0.187757	0.334684	0.361835	0.340298	0.608385	-0.0868609	0.923902	1	-0.0180243	1	1	0.241726	0.636027	0.831062	-0.205161	0.642214	0.847586
Medtr1g012920	NA	transmembrane protein, putative	NA	0.254693	4.7e-07	7.66e-06	0.115957	0.0224446	0.100896	-0.0202763	0.696818	0.9011	0.114504	0.0259841	0.088513	0.00821243	0.872098	0.975204	0.208452	3.43e-05	0.000500402	0.15999	0.00184115	0.0159465	0.331483	9.88e-11	2.82e-09	0.292213	9.23e-09	4.19e-07	0.0622766	0.215416	0.581706	0.0334373	0.522704	0.910905	0.247591	1.24e-06	3.51e-05	0.107881	0.0343197	0.146433
Medtr1g012960	KNAT3	class II knotted-like homeobox protein	regulation of transcription, DNA-dependent	0.511888	2.39e-07	4.14e-06	0.820479	6.87e-18	1.04e-15	0.67093	8.74e-11	1.3e-08	0.0984672	0.314838	0.521479	0.400137	2.17e-05	0.00086642	0.632376	3.15e-11	1.55e-09	0.480542	4.78e-06	0.000121349	0.0990453	0.321454	0.492335	0.598143	1.63e-10	1.07e-08	0.534208	3.21e-08	1.99e-06	0.557812	1.13e-07	5.28e-06	0.0957335	0.33458	0.588539	0.521355	2.31e-08	1.57e-06
Medtr1g012980	VAN4	transporter TRS120	cytokinesis by cell plate formation;cell plate assembly	-0.033343	0.716045	0.868154	-0.164597	0.0484222	0.172469	-0.112962	0.17796	0.46544	0.20603	0.0123204	0.0499158	-0.0860486	0.308808	0.595633	-0.0260857	0.789979	0.926125	-0.0532709	0.526307	0.773844	-0.148909	0.0796766	0.175298	-0.0496374	0.562168	0.789999	0.00877775	0.900441	0.998693	-0.0417824	0.624909	0.947519	0.192837	0.0186978	0.0918451	-0.0978706	0.247308	0.508262
Medtr1g012990	NA	ribosomal RNA processing brix domain protein	NA	0.0295055	0.704641	0.86175	0.257658	0.000180789	0.00229118	0.0986383	0.15768	0.435197	0.28794	2.78e-05	0.000309216	-0.234779	0.00093965	0.0139257	0.0388797	0.577942	0.797648	0.0864572	0.214036	0.473349	0.262156	0.000158355	0.000994776	-0.185389	0.0097705	0.0578363	0.0810585	0.231634	0.602276	0.0211984	0.771461	0.988871	0.13164	0.0565921	0.195734	-0.142981	0.0452597	0.177384
Medtr1g013040	NA	Serine/Threonine kinase family protein	protein amino acid phosphorylation;phosphorylation	0.0299311	1	1	-0.186732	0.44857	0.688753	-0.211	0.409143	0.716429	-0.192765	0.505409	0.700195	-0.308423	0.171517	0.435124	0.141137	0.578303	0.797805	-0.242133	0.329246	0.603391	-0.43376	0.153918	0.289241	-0.343015	0.138329	0.359125	0.000922449	1	1	-0.275011	0.282045	0.770335	-0.238739	0.357759	0.612288	-0.0671314	0.791427	0.93456
Medtr1g013050	ATAAT1	aspartate aminotransferase	cellular amino acid metabolic process;biosynthetic process	-0.148871	0.0247675	0.0915388	-0.0260082	0.695215	0.866656	-0.108381	0.10185	0.340776	0.336653	2.22e-07	4.25e-06	0.0202791	0.763888	0.925289	-0.0736818	0.258287	0.511855	-0.119369	0.0741974	0.240239	0.117489	0.0794651	0.174969	-0.0867143	0.197161	0.447563	-0.0910535	0.158954	0.511076	-0.120511	0.0707353	0.429041	0.175648	0.00723097	0.0459301	0.0835107	0.205907	0.456637
Medtr1g013070	NA	60S ribosomal protein L39-3	translation	0.189032	0.0310545	0.10852	0.181517	0.0381669	0.146219	-0.0446438	0.613532	0.859691	0.321038	0.000230309	0.00192174	-0.296114	0.000729152	0.0114369	0.146443	0.0914884	0.267728	0.0394747	0.65577	0.86215	0.732465	3.33e-17	3.13e-15	-0.224413	0.0105701	0.061158	0.184374	0.0347911	0.220062	-0.0705562	0.424917	0.86078	0.311344	0.00035015	0.00422994	-0.263115	0.00271185	0.0239279
Medtr1g013090	NA	ubiquitin family protein	NA	0.30444	0.288744	0.517815	0.271439	0.340232	0.592453	0.54597	0.0470918	0.215294	0.666263	0.00761182	0.0339807	0.16622	0.578723	0.817934	0.142418	0.651675	0.847414	0.169523	0.57482	0.810537	0.919522	0.000193164	0.00118379	-0.187352	0.531408	0.768331	0.00950003	0.959503	1	0.142982	0.700437	0.971514	0.632754	0.0106946	0.0613282	0.144878	0.611058	0.827912
Medtr1g013100	NA	DUF868 family protein	NA	-0.339995	0.544141	0.753208	-0.588305	0.2683	0.515223	0.61894	0.125021	0.382779	-0.0852129	1	1	-0.0142467	1	1	0.423632	0.435995	0.689618	0.0957457	0.895798	0.985911	-0.0640671	1	1	0.475999	0.374469	0.64074	0.177785	0.893693	0.996686	0.463317	0.264283	0.755272	-0.244045	0.755687	0.904089	0.112204	0.874711	0.975453
Medtr1g013110	NA	PPPDE thiol peptidase family protein, putative	NA	-0.0293718	0.786187	0.909228	0.108891	0.214201	0.449449	0.0925582	0.311768	0.626492	-0.0141902	0.889528	0.96315	0.0710719	0.441836	0.715195	0.0825049	0.358233	0.615908	0.193195	0.0325253	0.136404	0.0335738	0.727166	0.848079	0.0218726	0.825623	0.944508	-0.0173189	0.822693	0.974231	-0.0142948	0.888529	1	-0.0868464	0.344258	0.597968	0.0529177	0.581311	0.807681
Medtr1g013120	NA	glycoprotein family protein	NA	0.253064	0.22745	0.446417	0.254518	0.234744	0.474471	0.334035	0.0998358	0.33683	0.0786999	0.728348	0.865546	-0.379865	0.0563481	0.223442	0.147385	0.527043	0.761484	0.337798	0.0856331	0.264408	0.161791	0.426983	0.597987	-0.188677	0.354361	0.621805	0.241654	0.227006	0.59648	0.315099	0.121309	0.559703	0.197436	0.335662	0.589406	-0.137902	0.463874	0.719842
Medtr1g013130	NA	zinc finger-like protein	NA	0.205524	0.107203	0.269441	0.320559	0.0115489	0.0623465	0.160796	0.247297	0.557059	-0.575015	9.82e-05	0.000922673	0.0183368	0.903706	0.988056	0.337625	0.00787458	0.0450538	0.272722	0.0462867	0.174036	-0.0692896	0.656111	0.79364	0.252837	0.0685707	0.226075	0.0231161	0.789365	0.962049	0.131123	0.359637	0.825322	-0.357578	0.0123347	0.0681701	0.429656	0.00146391	0.0148106
Medtr1g013150	NA	glycoside hydrolase family 18 protein	carbohydrate metabolic process;metabolic process	1.30573	5.76e-32	1.27e-29	0.690818	2.05e-09	9.74e-08	0.475034	9.88e-05	0.00238349	0.273615	0.0257345	0.0877556	-0.0894742	0.480167	0.745997	0.701941	7.22e-10	2.97e-08	0.561521	3.49e-06	9.21e-05	0.503322	3.99e-05	0.000303117	0.687856	3.34e-09	1.66e-07	0.569977	6.15e-07	2.86e-05	0.520209	2.21e-05	0.000714253	0.48856	5.82e-05	0.000948076	0.282086	0.0181195	0.0947577
Medtr1g013350	NA	transmembrane protein, putative	NA	-0.0993747	0.513472	0.729639	0.0484257	0.742257	0.894315	0.00177622	1	1	0.275893	0.0526208	0.151349	0.0478609	0.757446	0.921476	-0.128114	0.353142	0.6106	0.129801	0.376385	0.649057	0.253857	0.0773368	0.171429	-0.259333	0.0891332	0.269573	0.0678742	0.61896	0.888711	0.0934014	0.559464	0.923441	0.181159	0.217507	0.459161	-0.145911	0.32849	0.597449
Medtr1g013360	NA	histidine kinase cytokinin receptor	two-component signal transduction system (phosphorelay);signal transduction;cytokinin mediated signaling pathway;phosphorylation;peptidyl-histidine phosphorylation;signal transmission via phosphorylation event	0.129915	0.53919	0.749812	-0.676563	0.00149688	0.0130429	-0.229398	0.264285	0.576458	-0.0891783	0.691684	0.842294	-0.56813	0.00766421	0.0605491	0.162097	0.420697	0.675312	-0.476044	0.0204649	0.0980499	-0.149822	0.487914	0.653147	-0.034306	0.878705	0.973319	0.386157	0.0595029	0.304001	0.0929972	0.655491	0.957719	0.410765	0.0475848	0.173989	-0.333692	0.113463	0.318845
Medtr1g013440	NA	39S ribosomal protein L53/MRP-L53	RNA splicing, via endonucleolytic cleavage and ligation	-0.0364973	0.851514	0.948597	-0.100489	0.556715	0.772688	0.070902	0.708909	0.906956	0.428992	0.0104138	0.0437302	-0.22997	0.172831	0.436498	-0.0110248	1	1	0.105234	0.592994	0.822596	0.516768	0.00219554	0.00948796	-0.0347599	0.857159	0.963013	-0.159768	0.329869	0.699828	0.174283	0.329025	0.803292	0.412439	0.0146082	0.0768582	-0.41937	0.0146322	0.0819308
Medtr1g013450	COL4	zinc finger constans-like protein	regulation of transcription, DNA-dependent;response to light stimulus;regulation of flower development;regulation of post-embryonic development;regulation of reproductive process	-0.913078	9.29e-13	3.69e-11	-0.311726	0.0114146	0.0618135	0.0223896	0.854719	0.978127	0.704089	8.58e-09	2.3e-07	0.158797	0.217042	0.494353	-0.383561	0.0015109	0.0120534	0.150237	0.199526	0.452659	0.429596	0.000586096	0.00307217	-0.136703	0.301386	0.570686	-0.390751	0.00129511	0.0207171	0.0521824	0.660935	0.95991	0.489851	7.49e-05	0.00118124	0.274266	0.0312554	0.137384
Medtr1g013560	NA	F-box/RNI/FBD-like domain protein	protein ubiquitination	-0.494884	0.0056694	0.0283671	0.0142069	0.944344	1	0.228087	0.184465	0.47502	-0.28633	0.11678	0.26947	-0.119299	0.517778	0.772679	-0.100023	0.578543	0.797867	0.0896454	0.612536	0.835604	-0.44834	0.0166263	0.0508154	0.105663	0.551431	0.782336	-0.0345347	0.893851	0.996686	0.146284	0.408778	0.852802	-0.403102	0.0283105	0.12305	0.0916073	0.612536	0.828885
Medtr1g013580	NA	F-box/FBD-like domain protein	NA	0.114844	1	1	-0.148255	0.86008	0.960414	-0.686854	0.129986	0.39145	-0.450543	0.635422	0.801728	0.805371	0.261548	0.545551	0.67081	0.230989	0.480387	-1.36398	0.00621797	0.0408101	-0.938016	0.309694	0.479464	0.333594	0.670791	0.858932	0.643469	0.194441	0.557583	-1.51771	0.00485691	0.0710009	0.653214	0.340473	0.593926	0.110601	1	1
Medtr1g013640	NA	hypothetical protein	chromosome segregation;cell division	0.309351	0.122	0.294919	0.117713	0.604331	0.805216	0.0168237	0.965208	1	-0.0393304	0.832756	0.932035	-0.259778	0.18719	0.455877	0.286847	0.128475	0.334735	0.183611	0.361075	0.63487	-0.0536403	0.825938	0.915182	-0.423054	0.0382218	0.151992	0.220637	0.281304	0.65143	0.184574	0.371113	0.833098	-0.0278187	0.899966	0.977392	-0.339014	0.0899779	0.275226
Medtr1g013650	NA	monogalactosyldiacylglycerol synthase	glycolipid biosynthetic process;embryonic development ending in seed dormancy;thylakoid membrane organization;galactolipid biosynthetic process	-0.0451648	0.754493	0.89109	-0.0687418	0.59175	0.796751	0.115089	0.268475	0.58155	0.288937	0.00499774	0.0241864	-0.111916	0.300488	0.587111	0.0811387	0.39385	0.650537	0.157827	0.128508	0.344702	0.178765	0.0921873	0.196206	0.0522955	0.658086	0.851832	0.074119	0.417149	0.770749	-0.025613	0.831274	1	0.250102	0.0155943	0.080526	-0.111304	0.295519	0.563787
Medtr1g013660	NA	ER membrane protein complex subunit-like protein	programmed cell death;protein folding in endoplasmic reticulum	0.164128	0.0373665	0.124879	0.113254	0.1519	0.36497	0.00846702	0.930428	1	0.169503	0.030758	0.100717	-0.202768	0.0107753	0.0762905	0.101622	0.185787	0.42171	0.0744049	0.364267	0.637998	0.344365	1.08e-05	9.53e-05	-0.0789674	0.319841	0.589028	0.0633212	0.423647	0.775835	0.0480298	0.563379	0.925707	0.118151	0.131099	0.338022	-0.181115	0.0233919	0.11321
Medtr1g013680	NA	GTP-binding elongation factor Tu family protein	translation;translational elongation;seed trichome initiation	-0.0650177	1	1	-0.203728	0.662681	0.84567	-0.25531	0.517857	0.800107	-0.260454	0.502205	0.697641	-0.370834	0.202797	0.476359	0.22062	0.429337	0.683571	-1.34485	0.000651165	0.00701548	-0.105282	0.823086	0.913395	0.0303787	1	1	0.13857	0.689875	0.920335	-1.17117	0.00274135	0.0453629	0.00388568	1	1	-0.238104	0.419147	0.681794
Medtr1g013700	SnRK3.25	CBL-interacting kinase	protein amino acid phosphorylation;signal transduction;phosphorylation;peptidyl-serine phosphorylation;peptidyl-threonine phosphorylation;peptidyl-serine modification;peptidyl-threonine modification;intracellular signal transduction;hyperosmotic salinity response;defense response to fungus	0.521336	0.0394604	0.130042	0.230996	0.371274	0.620967	0.149601	0.549396	0.821702	0.126427	0.654013	0.8145	-0.392074	0.125164	0.364502	-0.177634	0.524536	0.759426	0.0479716	0.852929	0.968237	0.149028	0.588966	0.740959	0.343183	0.17702	0.419601	0.3035	0.23616	0.60662	0.12205	0.63555	0.950959	0.49749	0.0588791	0.201449	-0.0335639	0.909281	0.991035
Medtr1g013760	NA	WRKY family transcription factor	transcription, DNA-dependent;regulation of transcription, DNA-dependent;response to bacterium;response to fungus;response to salicylic acid stimulus;response to chitin;negative regulation of defense response to bacterium	3.12903	3.16e-07	5.3e-06	-0.60086	0.435838	0.678903	2.53031	0.0650461	0.261984	0.378093	0.511969	0.705731	-2.54122	0.0165828	0.101921	0.285791	0.67367	0.86024	-1.91922	1	1	-0.154537	0.801982	0.899902	-1.9011	0.0557043	0.196853	-0.198814	0.850934	0.983633	3.36689	0.00502853	0.0730837	1.26853	0.0190097	0.0930168	-0.845737	0.375507	0.641991
Medtr1g013790	NA	WRKY family transcription factor	response to molecule of bacterial origin;response to molecule of fungal origin;transcription, DNA-dependent;regulation of transcription, DNA-dependent;response to cold;response to water deprivation;response to wounding;response to parasitic fungus;response to salt stress;response to ethylene stimulus;response to abscisic acid stimulus;response to gibberellin stimulus;response to salicylic acid st…	3.15391	2.11e-14	1.03e-12	0.943849	0.0497222	0.17526	1.84523	0.000513074	0.00886044	-0.132424	0.772238	0.893672	0.260886	0.523939	0.777829	0.846529	0.0799242	0.245405	1.21145	0.0541386	0.193685	0.322381	0.462176	0.629781	-0.541166	0.213127	0.468494	0.700015	0.145904	0.489768	1.49231	0.00894715	0.1152	0.897439	0.0203406	0.0976619	-0.313553	0.494817	0.742797
Medtr1g013800	NA	actin-binding FH2 (formin 2) family protein	protein amino acid dephosphorylation;actin filament organization;microsporogenesis;cellular component assembly;positive regulation of actin filament polymerization	-0.129527	0.560662	0.765126	-0.221576	0.299518	0.548824	0.138122	0.506524	0.794548	-0.168999	0.445933	0.650329	-0.124384	0.622973	0.846418	-0.155932	0.492284	0.734537	0.0165505	1	1	-0.495383	0.0263888	0.0740545	-0.13883	0.612275	0.823923	0.152281	0.523421	0.835903	-0.0289118	0.89944	1	-0.297158	0.174252	0.402399	-0.270454	0.274176	0.539344
Medtr1g013820	CM2	chorismate mutase	cellular amino acid biosynthetic process;aromatic amino acid family biosynthetic process;chorismate metabolic process	0.32648	0.000414242	0.00317698	0.0212091	0.83543	0.948554	-0.0184483	0.868091	0.983125	-0.168869	0.0859203	0.216416	0.0521236	0.622131	0.845964	0.571309	2.53e-10	1.13e-08	-0.0682018	0.508318	0.761129	0.270115	0.00541179	0.0203143	0.456422	3.41e-06	8.67e-05	0.590089	7.19e-11	7.34e-09	0.605318	2.79e-10	1.78e-08	0.596972	2.24e-10	1.44e-08	0.444182	5.54e-06	0.000173342
Medtr1g014040	NA	enoyl-CoA hydratase/isomerase	fatty acid beta-oxidation;branched chain family amino acid catabolic process;pyrimidine ribonucleotide biosynthetic process;photomorphogenesis;cullin deneddylation	0.143061	0.112168	0.277755	0.18425	0.0385026	0.146849	0.0365334	0.687879	0.896946	0.1147	0.197878	0.385758	-0.0421932	0.648409	0.862023	0.109439	0.217789	0.464579	-0.0718972	0.421546	0.690323	0.0563859	0.535546	0.695225	-0.0463235	0.615869	0.825805	0.0709275	0.464886	0.801294	-0.123402	0.176519	0.65826	-0.0606764	0.521337	0.752229	-0.069321	0.452094	0.709457
Medtr1g014070	NPY1	phototropic-responsive NPH3 family protein	signal transduction;flower development;positive regulation of flower development;positive gravitropism;inflorescence development;basipetal auxin transport;protein ubiquitination;apical protein localization;cotyledon development;phyllome development;auxin transport;plant organ development	0.269892	0.398089	0.629696	-0.32618	0.233542	0.47276	-0.598092	0.0642295	0.26005	0.695059	0.0350461	0.111585	-0.607024	0.0674366	0.249977	-0.0369364	1	1	-0.295304	0.381169	0.653711	0.268428	0.515624	0.678213	-0.119947	0.785479	0.923003	0.338319	0.253202	0.623163	-0.0399811	1	1	0.832334	0.0127013	0.0695489	-0.479413	0.154124	0.384285
Medtr1g014080	EMP1	endomembrane protein 70 family protein	endocytosis;cell adhesion;protein exit from endoplasmic reticulum;positive regulation of intracellular protein transport;positive regulation of protein localization to cell surface	0.136348	0.18686	0.392592	-0.0576798	0.574615	0.785419	-0.0675023	0.514578	0.798251	0.202377	0.0503952	0.146492	-0.0488667	0.637693	0.855841	0.0594078	0.561734	0.785314	-0.185245	0.0741265	0.240113	0.0749326	0.473533	0.640057	0.0461629	0.659458	0.852554	0.14962	0.147353	0.49229	-0.168229	0.105436	0.524766	0.124363	0.229254	0.47376	-0.0896501	0.387628	0.65318
Medtr1g014120	NA	plastocyanin-like domain protein	nodulation;electron transport chain	-0.281586	0.0663769	0.192027	-0.517231	0.000907857	0.00883169	-0.379729	0.0100124	0.0775795	-0.0754486	0.622263	0.792345	-0.405926	0.00679895	0.0559865	-0.0820625	0.620456	0.827305	-0.269361	0.0649067	0.219609	0.183544	0.209291	0.361128	-0.630527	4.14e-05	0.000736623	0.028205	0.867107	0.987742	-0.0327962	0.822646	1	0.0321345	0.846783	0.950736	-0.620831	4.4e-05	0.000975119
Medtr1g014130	NA	Sas10/Utp3/C1D family protein	maturation of 5.8S rRNA	0.00844972	1	1	0.0313684	0.928499	0.994833	-0.0732817	0.69722	0.901469	-0.0293826	0.900831	0.969561	0.119814	0.536894	0.787217	0.0800524	0.666009	0.855895	-0.00749051	0.966261	1	0.0668702	0.705144	0.831986	-0.069087	0.720953	0.887596	0.142373	0.405302	0.763616	-0.107798	0.565442	0.926453	-0.181929	0.285648	0.537765	-0.0151653	0.960551	1
Medtr1g014140	NA	aspartate-tRNA ligase	translation;tRNA aminoacylation for protein translation;aspartyl-tRNA aminoacylation;response to cadmium ion;defense response to fungus	0.240103	8.89e-05	0.000842797	0.199933	0.00111004	0.0103446	0.151104	0.0148244	0.101731	0.282674	4.28e-06	5.99e-05	-0.158392	0.00999182	0.0727267	0.108813	0.0732945	0.231991	0.103258	0.0985381	0.290197	0.244056	8.56e-05	0.000586086	0.00622414	0.92291	0.992756	0.0885013	0.159734	0.512051	-0.00127966	0.989778	1	0.205859	0.000815203	0.00835601	-0.100802	0.101844	0.297568
Medtr1g014180	NA	tubby C 2 protein	defense response;DNA integration	1.55722	0.0001566	0.0013732	0.510423	0.310997	0.561157	0.172337	0.866821	0.982673	-1.00394	0.167272	0.345299	0.354527	0.723413	0.90446	0.407608	0.469848	0.716211	-0.431405	0.461297	0.722998	-1.01533	0.105257	0.217462	1.18622	0.0240862	0.110768	-0.0266586	1	1	0.391744	0.522528	0.910905	0.281943	0.756703	0.904398	1.2488	0.0126231	0.073591
Medtr1g014190	NA	protein phosphatase 2C-like protein	protein amino acid dephosphorylation	-0.336541	0.00136444	0.00870947	-0.190587	0.0650821	0.211609	-0.182726	0.100914	0.338881	0.201251	0.0507177	0.14714	0.0566747	0.595373	0.828809	-0.0789473	0.390328	0.64742	-0.00152539	1	1	0.126324	0.235109	0.392765	-0.12154	0.276947	0.545223	-0.0320014	0.759237	0.951301	0.0506465	0.656951	0.958749	-0.0496336	0.641509	0.835392	-0.185945	0.0951646	0.285639
Medtr1g014210	GPX1	phospholipid hydroperoxide glutathione peroxidase	response to oxidative stress;oxidation reduction;cellular oxidant detoxification	-0.179153	0.124487	0.298818	0.0404745	0.719452	0.882445	0.0360001	0.76296	0.934943	-0.486768	2.33e-05	0.000266456	0.338836	0.00388104	0.0383894	0.0729679	0.550767	0.778295	0.137927	0.237045	0.502832	-0.438443	0.000161268	0.00101026	-0.0814337	0.517679	0.758391	-0.253426	0.0259741	0.181956	0.074775	0.526941	0.912241	-0.732861	2.56e-10	1.6e-08	0.216945	0.0671365	0.22728
Medtr1g014220	NA	folate/biopterin transporter	transport;brassinosteroid biosynthetic process	0.117167	0.20379	0.414586	-0.0294399	0.801215	0.9283	-0.145346	0.166211	0.448857	-0.307505	0.0013006	0.00819769	0.232995	0.0119564	0.0820513	0.0777488	0.390897	0.64798	-0.129334	0.20913	0.466292	-0.381094	9.1e-05	0.000618069	0.112906	0.23377	0.493829	0.14258	0.117752	0.439159	-0.210322	0.0430402	0.330067	-0.046914	0.619203	0.820285	-0.0057505	0.983811	1
Medtr1g014230	ER	enhancer of rudimentary-like protein	pyrimidine nucleotide biosynthetic process;cell cycle;positive regulation of Notch signaling pathway	0.13763	0.156308	0.347973	-0.0751835	0.511294	0.739913	0.120919	0.268707	0.581661	0.0158785	0.913701	0.976152	-0.0385069	0.72998	0.907789	0.208538	0.0288658	0.120945	0.163745	0.131853	0.350949	0.269766	0.010307	0.0343582	0.0629302	0.555052	0.784489	0.0722462	0.429046	0.779203	0.18359	0.093763	0.495859	0.191331	0.0702554	0.225374	-0.147701	0.177909	0.418203
Medtr1g014240	LecRK1;1	lectin receptor kinase	defense response to oomycetes;protein amino acid phosphorylation;defense response;phosphorylation	-0.476361	0.000175706	0.00151369	-0.630611	7.65e-07	2.05e-05	-0.344347	0.00498253	0.0475722	-0.0693197	0.583526	0.762727	-0.0250022	0.860114	0.971062	-0.556505	8.67e-06	0.000150491	0.0446399	0.713224	0.8971	-0.579403	6.37e-06	5.98e-05	-0.394692	0.00233297	0.01958	-0.173705	0.164369	0.518942	-0.339237	0.00610001	0.0848849	-0.182978	0.139682	0.350965	-0.459322	0.000406705	0.00555674
Medtr1g014250	NA	folate/biopterin transporter	transport	0.0796806	0.542488	0.752057	0.175976	0.161853	0.379277	-0.287922	0.0354591	0.180466	-0.413032	0.00150536	0.009247	0.142955	0.271805	0.556657	0.0984998	0.49631	0.738154	-0.208574	0.121357	0.332142	-0.271426	0.0360842	0.0947815	0.0783881	0.545932	0.777827	0.153133	0.242322	0.612129	-0.209377	0.124075	0.565871	-0.278438	0.0307184	0.130255	-0.0857864	0.539	0.774905
Medtr1g014260	UBP22	ubiquitin carboxyl-terminal hydrolase	proteolysis;ubiquitin-dependent protein catabolic process;protein deubiquitination	-0.0292475	0.840593	0.942444	-0.0982886	0.372445	0.622239	-0.0270846	0.821124	0.963728	-0.451459	2.69e-05	0.000300704	-0.0467282	0.727228	0.906414	-0.0482655	0.657361	0.851153	0.000536976	1	1	-0.468607	2.54e-05	0.00020362	-0.00970362	0.974121	1	-0.0816903	0.493911	0.818901	-0.0421355	0.742567	0.982352	-0.219542	0.0371429	0.148407	-0.000157302	1	1
Medtr1g014270	NA	lamin-B receptor of tudor domain protein	DNA repair;mitotic sister chromatid cohesion;microsporogenesis	-0.00361805	0.956958	1	-0.0283065	0.630101	0.823304	0.0135857	0.824741	0.965494	0.207453	0.000364245	0.00284378	-0.0349909	0.559794	0.803147	0.0136044	0.811055	0.936576	0.05613	0.346056	0.619367	0.107296	0.070923	0.160388	0.00969706	0.888966	0.978176	-0.0426337	0.466255	0.802204	-0.0496318	0.408818	0.852802	0.145045	0.0125172	0.0688483	-0.0133177	0.823979	0.952291
Medtr1g014320	NA	NADP-dependent glyceraldehyde-3-phosphate dehydrogenase	metabolic process;oxidation reduction	1.68322	0.000845944	0.00577375	-0.385094	0.733627	0.889822	-0.281327	0.600641	0.852216	-0.234397	0.706827	0.851641	-0.455821	0.287864	0.573673	0.602118	0.291941	0.549391	-0.0427188	1	1	-0.987332	0.100283	0.209641	0.178167	0.681961	0.865634	0.877274	0.120539	0.444413	-1.23447	0.0179571	0.190137	-0.457747	0.430183	0.678936	0.565458	0.140273	0.363461
Medtr1g014330	NA	hypothetical protein	NA	-0.0856601	0.764931	0.89713	0.0833237	1	1	0.323622	0.463764	0.760175	-0.295511	0.481272	0.680243	-0.371905	0.36616	0.650653	-0.305953	0.315561	0.575403	0.0316125	1	1	-0.140483	0.888088	0.951554	-0.534422	0.18926	0.436476	-0.56063	0.0992461	0.402893	0.0853233	0.896706	1	0.293981	0.531084	0.758725	-0.232217	0.504304	0.749686
Medtr1g014340	NA	PPR containing plant-like protein	RNA modification;phloem or xylem histogenesis;leaf vascular tissue pattern formation;cotyledon vascular tissue pattern formation;nucleic acid phosphodiester bond hydrolysis	-0.236998	0.16012	0.353455	-0.445037	0.00799509	0.0474014	0.342553	0.0567758	0.240609	-0.357938	0.0725278	0.191085	-0.173848	0.378488	0.662256	-0.381325	0.0195958	0.0909327	-0.107397	0.612337	0.835604	-0.57322	0.00584299	0.0216236	-0.0856282	0.695936	0.8736	-0.14768	0.354613	0.723425	0.116126	0.583633	0.933251	-0.269751	0.177717	0.407233	0.212312	0.256873	0.518276
Medtr1g014420	NA	armadillo/beta-catenin-like repeat protein	protein ubiquitination	-0.14479	0.160861	0.354431	0.0272062	0.806002	0.931173	0.0273265	0.807483	0.956077	0.00125144	1	1	-0.302131	0.00416101	0.0402737	-0.024387	0.83131	0.947411	-0.286892	0.00776664	0.0478571	-0.231013	0.02921	0.0800606	-0.287769	0.00683341	0.044423	0.268821	0.0079033	0.0814546	-0.0117128	0.920129	1	0.0698081	0.500076	0.735658	-0.310551	0.00339116	0.0282965
Medtr1g014510	NA	nodulin MtN21/EamA-like transporter family protein	transmembrane transport	-0.569054	1.17e-07	2.16e-06	-0.170036	0.108326	0.295401	-0.0105112	0.926477	1	-0.483434	5.48e-06	7.45e-05	0.0856144	0.44156	0.715004	-0.401805	0.000138476	0.00162704	-0.0287539	0.78984	0.934511	-0.333619	0.00177485	0.0079233	-0.314249	0.0054926	0.0376618	-0.0909087	0.39305	0.753299	0.19913	0.0587914	0.389372	-0.395552	0.000189023	0.00253955	-0.141295	0.209293	0.46047
Medtr1g014650	NA	hypothetical protein	NA	0.32206	0.293691	0.523403	-0.206894	0.505769	0.736307	-0.793854	0.0135328	0.0954456	-0.824013	0.00610428	0.0285554	-0.211284	0.530916	0.78305	0.0312586	1	1	-0.217862	0.530916	0.777146	-0.799779	0.00907038	0.0310523	-0.273913	0.458566	0.714602	0.436955	0.124911	0.453924	-0.196788	0.585848	0.934057	-0.818613	0.00610428	0.040643	-0.133434	0.721626	0.896736
Medtr1g014670	NA	histidine kinase cytokinin receptor	two-component signal transduction system (phosphorelay);signal transduction;phosphorylation;signal transmission via phosphorylation event	-0.441044	0.456329	0.683193	-1.01415	0.0866383	0.25577	-1.40934	0.0161072	0.107451	0.348684	0.598752	0.774378	-1.87077	0.00306036	0.0324755	-0.16272	0.80926	0.935583	-1.41057	0.0172724	0.0868274	0.106729	0.894692	0.954668	-0.414944	0.495038	0.742509	-0.0544186	0.93945	1	-0.431812	0.456629	0.880204	1.19691	0.0470958	0.172789	-1.14616	0.0521115	0.193998
Medtr1g014680	UBP19	ubiquitin carboxy-terminal hydrolase	ubiquitin-dependent protein catabolic process;protein deubiquitination	0.0534165	0.510073	0.72704	0.100754	0.233	0.472044	-0.0341126	0.711628	0.908073	0.000996081	1	1	-0.0680959	0.473623	0.740561	0.00133053	0.920993	0.98895	-0.0655708	0.470797	0.729581	-0.162148	0.0736626	0.165239	-0.00132368	0.983813	1	0.0988058	0.21162	0.577288	-0.080894	0.381546	0.839008	0.0934055	0.291195	0.543374	0.0482	0.624075	0.837505
Medtr1g014690	VTE4	gamma-tocopherol methyltransferase	metabolic process;vitamin E biosynthetic process;methylation	-0.071744	0.341821	0.575991	0.0816121	0.21062	0.445039	0.0104906	0.89548	0.992035	0.021699	0.762805	0.887991	0.123542	0.0780332	0.272856	-0.0196144	0.816432	0.93927	0.0237263	0.752688	0.918103	0.12541	0.0787445	0.173823	-0.0288114	0.700052	0.876277	-0.199858	0.00441853	0.0537094	-0.130445	0.0667063	0.41569	-0.173209	0.015439	0.079925	0.169726	0.0157935	0.0860748
Medtr1g014700	NA	F-box only protein	NA	-0.0688492	0.699122	0.858665	0.304353	0.045837	0.166254	0.20555	0.171532	0.456303	0.383903	0.00685542	0.03119	0.230376	0.152525	0.407784	0.0302815	0.86715	0.964788	-0.0733177	0.640893	0.852572	0.0914395	0.542051	0.700724	0.0960888	0.56069	0.788691	-0.144741	0.366986	0.73378	-0.337442	0.0297306	0.268277	0.117041	0.424961	0.674814	-0.037553	0.860112	0.970055
Medtr1g014710	AIP2	RING-finger ubiquitin ligase	NA	0.209816	0.0225119	0.0849407	0.257386	0.00468295	0.0314861	0.0411043	0.687142	0.896318	0.216559	0.0203737	0.0736948	0.0432592	0.651405	0.864011	0.266842	0.0032528	0.0223158	0.147076	0.136938	0.359774	0.394948	2.01e-05	0.000164681	0.428618	4.05e-06	0.000100718	-0.147522	0.114079	0.4329	-0.0309909	0.765171	0.987516	-0.0327812	0.736254	0.892641	0.308449	0.000956621	0.010779
Medtr1g014720	NA	2OG-Fe(II) oxygenase family oxidoreductase	oxidation reduction	0.181379	0.0317759	0.110443	0.0665491	0.438657	0.680804	0.17003	0.0497958	0.222475	0.261012	0.00187133	0.011008	0.201234	0.0184755	0.109235	0.0121657	0.884898	0.972903	0.0604046	0.496672	0.750639	0.207063	0.0163034	0.0499687	0.226199	0.00863579	0.0527662	0.0674008	0.405973	0.764261	-0.0778644	0.385424	0.840495	0.237516	0.00463114	0.0329434	0.273546	0.00131623	0.0136904
Medtr1g014730	NA	DUF1350 family protein	NA	0.312246	0.00166356	0.0102759	0.447984	4.28e-06	9.42e-05	0.540168	9.77e-09	8.62e-07	0.320098	0.00166804	0.0100398	0.1873	0.0652262	0.244677	0.313757	0.00159008	0.0125576	0.562999	2.15e-09	1.49e-07	0.326082	0.00157091	0.00715293	0.414754	3.14e-05	0.000580139	-0.0509233	0.599266	0.877005	-0.0579152	0.582668	0.933053	-0.0858524	0.411196	0.663919	0.626068	1.04e-10	1.12e-08
Medtr1g014880	CID7	Smr (small MutS-related) domain protein	NA	0.136708	0.00282446	0.0160339	0.0661399	0.145804	0.355585	0.0833603	0.0768754	0.287824	0.036474	0.435534	0.640914	0.0222105	0.638843	0.856458	0.0687061	0.123945	0.326895	0.0763248	0.105482	0.303447	-0.0676704	0.149919	0.283475	0.0561384	0.236804	0.497466	0.0599146	0.186117	0.548196	-0.0159152	0.743497	0.982474	0.0245237	0.602343	0.809063	0.0572168	0.22604	0.482192
Medtr1g014930	NA	DUF1677 family protein	NA	0.00741168	1	1	-0.0531204	0.846709	0.95459	0.0474336	0.925764	1	0.349617	0.204755	0.394505	0.151172	0.695848	0.888235	-0.178333	0.561828	0.785398	0.0405082	1	1	0.196875	0.498967	0.663144	-0.639027	0.0848112	0.260759	0.112966	0.92793	1	-0.260087	0.486457	0.895434	-0.250303	0.372252	0.627257	-0.30879	0.389134	0.654042
Medtr1g015010	GCR1	G-protein coupled receptor, putative	mitotic cell cycle;tyrosine biosynthetic process;cell surface receptor linked signaling pathway;activation of phospholipase C activity;L-phenylalanine biosynthetic process;response to cytokinin stimulus;cytokinin mediated signaling pathway;abscisic acid mediated signaling pathway;gibberellic acid mediated signaling pathway;brassinosteroid mediated signaling pathway;blue light signaling pathway;ne…	-0.263691	0.0317059	0.110233	-0.133922	0.286534	0.535643	-0.0558631	0.686288	0.896017	0.171845	0.174383	0.355556	-0.0935548	0.468495	0.736419	-0.0525897	0.706509	0.876946	0.203544	0.100406	0.293597	0.144878	0.273877	0.438977	-0.0604523	0.667533	0.857243	-0.130836	0.239191	0.609237	0.00857143	0.953913	1	0.171745	0.167976	0.393297	-0.211866	0.0984793	0.291512
Medtr1g015020	NA	kinase 1B	protein amino acid phosphorylation;defense response;cell surface receptor linked signaling pathway;transmembrane receptor protein serine/threonine kinase signaling pathway;phosphorylation	0.327263	0.00022366	0.00186282	0.12727	0.154156	0.368117	0.239029	0.0167787	0.110653	0.473436	6.34e-06	8.45e-05	-0.306071	0.00196983	0.0237506	0.455034	1.74e-07	4.6e-06	0.211491	0.0342729	0.141784	0.608251	6.44e-09	1.25e-07	0.199025	0.0408577	0.15911	-0.198727	0.0285386	0.193437	0.278563	0.00541995	0.0772356	0.673532	7.09e-11	5.08e-09	0.226561	0.0182998	0.0953034
Medtr1g015040	NA	transmembrane protein, putative	plant-type cell wall organization	-0.295096	0.0670907	0.19362	0.0176971	0.833759	0.947715	0.120138	0.429187	0.733501	-0.165932	0.247308	0.446096	0.384124	0.00865117	0.0655033	0.0626946	0.666029	0.855895	-0.126078	0.404401	0.674566	-0.236759	0.107712	0.220894	0.216556	0.160412	0.393371	0.0362864	0.73425	0.94095	-0.0487029	0.771648	0.988871	-0.452337	0.00199197	0.0169343	0.0839754	0.597811	0.819059
Medtr1g015050	NA	adenine nucleotide alpha hydrolase-like domain kinase	protein amino acid phosphorylation;response to stress;phosphorylation	-2.5499	0.50203	0.720501	0.194478	1	1	2.62664	0.50203	0.791426	0.554084	1	1	0.218766	0.312693	0.599542	0.0612515	1	1	1.83311	1	1	1.17992	0.628027	0.772237	0.798765	0.000180973	0.00251834	1.38657	0.459706	0.798833	2.65628	0.50203	0.901457	1.0328	0.628027	0.826445	0.377284	0.0821163	0.259255
Medtr1g015110	NA	protein phosphatase 2C family protein	protein amino acid dephosphorylation;response to abscisic acid stimulus;abscisic acid mediated signaling pathway	-0.071378	0.379756	0.613871	-0.0784891	0.328275	0.580682	0.102382	0.209285	0.510623	-0.130346	0.109359	0.256745	0.0800072	0.340862	0.625954	-0.115219	0.152879	0.373646	0.00679362	0.933854	1	-0.310624	0.000180471	0.001116	-0.154228	0.0694335	0.227788	-0.0718208	0.358699	0.727422	0.0410169	0.619512	0.945781	-0.212495	0.0090712	0.0543526	-0.0770021	0.356025	0.624726
Medtr1g015120	NA	hypothetical protein	response to blue light;chloroplast relocation;chloroplast avoidance movement;actin filament-based movement;nuclear migration along microfilament	0.0135037	0.86051	0.953188	-0.0843235	0.408206	0.654562	0.0469007	0.667412	0.885813	-0.045949	0.668115	0.825873	0.0395991	0.691109	0.885465	-0.0281468	0.82145	0.942218	-0.0159098	0.904293	0.990625	-0.295216	0.00610025	0.0224139	0.0151348	0.890379	0.978507	-0.0937316	0.330483	0.700472	0.12778	0.224629	0.711394	0.0894885	0.383693	0.63895	0.121916	0.220039	0.474429
Medtr1g015165	HSP17.6II	cytosolic class II small heat-shock protein	NA	0.61847	0.033819	0.11606	0.675312	0.0235319	0.104247	0.19008	0.643115	0.873574	0.130691	0.644106	0.807585	0.12192	0.770177	0.928145	0.616809	0.036671	0.143474	0.0403613	1	1	-0.233534	0.433995	0.604673	0.80022	0.00402958	0.0300766	0.25497	0.427969	0.778945	0.174494	0.638693	0.951019	-0.240588	0.380328	0.635598	-0.00190361	1	1
Medtr1g015185	NA	PHD finger alfin-like protein	regulation of transcription, DNA-dependent	-0.0444969	0.565236	0.768616	0.0404788	0.58784	0.794298	-0.0378291	0.624017	0.865673	0.122771	0.092716	0.22856	-0.126426	0.0969539	0.311465	-0.131623	0.065027	0.214017	-0.0840938	0.269581	0.540911	0.195981	0.0072691	0.0259114	-0.11929	0.124762	0.337012	-0.00717686	0.971078	1	-0.0451545	0.563644	0.925802	0.0549895	0.444799	0.690858	-0.253297	0.00106377	0.0116896
Medtr1g015275	NA	hypothetical protein	NA	0.209667	0.713707	0.867155	0.406823	0.295486	0.545304	-0.027639	1	1	-0.0678384	0.924367	0.982848	0.503082	0.179453	0.445005	0.14438	0.858247	0.960571	0.0761144	0.865143	0.973971	0.3144	0.37129	0.544995	0.124344	0.828399	0.946217	0.0906448	0.860048	0.98617	0.0707576	0.861796	1	0.154322	0.720895	0.883255	-0.0529542	0.912956	0.992359
Medtr1g015290	PSBX	ultraviolet-B-repressible protein	photosynthesis	-0.282125	0.197722	0.407336	-0.277869	0.204936	0.437907	-0.161823	0.445413	0.745594	-0.0752873	0.752087	0.881196	0.401665	0.0645644	0.243152	0.324018	0.13882	0.350795	0.252294	0.204479	0.459921	-0.441134	0.0544918	0.131137	-0.220133	0.343477	0.611545	0.0891822	0.717154	0.933015	0.098329	0.648282	0.954989	-0.199093	0.348642	0.602734	0.531128	0.0124599	0.0729716
Medtr1g015300	ACL5	thermospermine synthase ACAULIS protein	polyamine biosynthetic process;spermidine biosynthetic process;auxin polar transport;vessel member cell differentiation	-0.576904	1.29e-05	0.000153671	0.0522874	0.681706	0.857681	-0.207881	0.135472	0.400437	-0.0223205	0.880196	0.957995	0.162365	0.228458	0.507831	0.00498238	0.98004	1	0.10985	0.424766	0.693818	0.40718	0.00351789	0.0141688	-0.0924283	0.509008	0.751443	-0.383278	0.00341045	0.0443673	0.060126	0.662493	0.960324	0.0173414	0.905887	0.980285	0.107082	0.427018	0.688007
Medtr1g015390	PEX10	peroxisome biogenesis factor 10	protein monoubiquitination;fatty acid beta-oxidation;peroxisome organization;embryonic development ending in seed dormancy;photorespiration;attachment of peroxisome to chloroplast;protein import into peroxisome matrix	-0.0413536	0.69974	0.858734	-0.0192081	0.860964	0.960926	-0.0216215	0.875714	0.985774	0.168816	0.09622	0.234787	-0.122966	0.2591	0.54265	0.0501597	0.694287	0.870114	0.134033	0.205697	0.461694	0.190022	0.0671861	0.154049	-0.0352646	0.775125	0.918172	-0.210502	0.0252749	0.178483	-0.24302	0.0313643	0.275796	-0.0255332	0.832268	0.943644	0.014258	0.90177	0.988147
Medtr1g015410	CKX7	cytokinin oxidase/dehydrogenase-like protein	cytokinin metabolic process;cytokinin catabolic process;oxidation reduction	-0.206418	0.0693649	0.198089	0.155023	0.176315	0.399298	-0.0569643	0.676779	0.89061	0.0758412	0.522416	0.714417	0.468566	0.000165152	0.00393626	-0.266637	0.0151258	0.0747709	0.235287	0.061035	0.211584	0.101267	0.39259	0.56534	0.135835	0.302628	0.571791	-0.442045	0.000109211	0.00272979	0.130511	0.30146	0.783535	-0.331414	0.0051469	0.0358109	0.0647634	0.634607	0.843713
Medtr1g015450	SLOMO	F-box-like protein	ubiquitin-dependent protein catabolic process;auxin homeostasis;plant organ formation	-0.209605	0.00449029	0.0235315	-0.214836	0.00343225	0.0247902	-0.0149796	0.845185	0.974898	0.0372479	0.614117	0.78632	-0.00208514	0.991201	1	-0.186624	0.0104633	0.0559591	-0.00434205	0.960412	1	-0.356306	1.85e-06	2.03e-05	0.07001	0.351856	0.619239	-0.163859	0.0240715	0.172866	-0.0280233	0.713504	0.974679	-0.025688	0.732805	0.890743	0.0203671	0.78503	0.931084
Medtr1g015470	NA	transmembrane protein, putative	NA	0.0845468	0.933455	0.990784	-0.00364926	1	1	0.737318	0.0583375	0.244474	-0.452019	0.270214	0.472331	0.0367703	1	1	-0.377499	0.330766	0.590223	0.951729	0.0118651	0.0656388	-0.420828	0.359121	0.53285	-0.42502	0.316512	0.585828	-0.0713192	0.807228	0.96896	0.562972	0.151717	0.619266	-0.154935	0.709879	0.877234	-0.320499	0.433042	0.693993
Medtr1g015490	NA	transmembrane protein, putative	NA	-0.532321	0.345039	0.579498	-0.902572	0.107823	0.294635	0.00528301	1	1	-1.80183	0.0118312	0.0483239	0.978946	0.089622	0.296346	-0.0868232	0.864204	0.963257	0.487804	0.417837	0.687003	-0.851955	0.15167	0.286208	-0.0528157	1	1	-0.026486	1	1	0.39022	0.499683	0.900616	-0.62971	0.247893	0.497104	0.757941	0.149715	0.37799
Medtr1g015500	NA	50S ribosomal protein L33	translation	0.162291	0.171735	0.370326	0.286157	0.0132657	0.0689748	0.0141681	0.907699	0.996579	0.029235	0.830804	0.931179	-0.193026	0.105995	0.330074	0.151183	0.206848	0.450827	0.0427795	0.731833	0.906424	0.244716	0.0377869	0.0983384	-0.0510318	0.664654	0.855444	0.134377	0.265104	0.636628	-0.0567693	0.648225	0.954989	0.0452644	0.724344	0.885558	-0.00678284	0.964851	1
Medtr1g015530	QRP1	LRR receptor-like kinase family protein	regulation of cell growth;protein amino acid phosphorylation;plant-type cell wall organization;polarity specification of adaxial/abaxial axis;leaf morphogenesis;regulation of meristem growth;phloem or xylem histogenesis;stomatal complex morphogenesis;transpiration;phosphorylation;regulation of cell adhesion;regulation of anthocyanin biosynthetic process;defense response to bacterium;inflorescence…	-0.165804	0.536587	0.747704	-0.489406	0.0833139	0.249207	-0.162915	0.483882	0.778009	-0.671188	0.0230785	0.0806728	-0.36337	0.218939	0.496601	-0.0323657	0.949399	1	-0.381334	0.100981	0.294725	-0.747944	0.0134632	0.0427815	-0.385624	0.232951	0.492639	0.27663	0.381448	0.745103	-0.193353	0.395551	0.845911	-0.362142	0.191427	0.426484	-0.119217	0.710491	0.889344
Medtr1g015620	NA	myosin heavy chain	actin filament organization;microtubule-based movement	0.234983	0.000947802	0.00637071	-0.00266651	0.997418	1	0.126621	0.0961515	0.329923	-0.111216	0.141116	0.307326	0.132727	0.090454	0.298423	0.0343238	0.644909	0.842613	0.180965	0.0165497	0.0842089	-0.463598	6.31e-09	1.23e-07	0.128621	0.105619	0.302075	-0.12584	0.0828952	0.365792	-0.0698461	0.386366	0.841033	-0.0866291	0.257023	0.50728	0.194876	0.0123099	0.0724001
Medtr1g015650	NA	hypothetical protein	phosphorylation	-0.45001	0.0222515	0.084226	-0.403143	0.0399553	0.150732	-0.571226	0.00562838	0.05181	9.79e-05	1	1	-0.274475	0.187615	0.456497	-0.0582675	0.762543	0.90974	-0.172348	0.395867	0.667419	0.610881	0.00286478	0.0119125	-0.352237	0.0916509	0.274503	-1.26545	2.81e-10	2.6e-08	-0.157024	0.444576	0.872189	0.240356	0.241096	0.489137	-0.265489	0.205912	0.456637
Medtr1g015700	FAP2	chalcone-flavanone isomerase family protein	fatty acid metabolic process;flavonoid biosynthetic process	-0.212719	0.0534819	0.163281	-0.123445	0.253	0.498003	-0.119488	0.314811	0.629593	0.0311427	0.838523	0.935536	-0.113803	0.322116	0.608365	0.0123349	0.798427	0.93031	-0.169439	0.150825	0.381432	0.0469336	0.738102	0.856143	0.048904	0.714481	0.88447	-0.0150865	0.899216	0.998141	-0.162673	0.179764	0.660703	0.292735	0.0152107	0.0791426	-0.259009	0.0277936	0.127023
Medtr1g015750	GPA1	heterotrimeric GTP-binding protein alpha subunit, putative	tyrosine biosynthetic process;signal transduction;G-protein coupled receptor protein signaling pathway;cell death;L-phenylalanine biosynthetic process;abscisic acid mediated signaling pathway;gibberellic acid mediated signaling pathway;response to glucose stimulus;blue light signaling pathway;negative regulation of abscisic acid mediated signaling pathway;positive regulation of abscisic acid medi…	0.504871	1.24e-08	2.65e-07	0.0335346	0.701673	0.871161	-0.00436091	0.985178	1	-0.0561901	0.569528	0.752933	-0.141286	0.118674	0.353953	0.107763	0.209278	0.454064	0.0394074	0.701912	0.889724	0.175827	0.0708007	0.160253	0.0476841	0.596905	0.814056	0.126216	0.159171	0.511194	0.127584	0.200492	0.686171	0.128557	0.176011	0.40494	0.0213093	0.814863	0.947839
Medtr1g015770	NA	S-adenosyl-L-methionine-dependent methyltransferase	tRNA methylation;methylation	0.345082	0.00279648	0.0159031	0.0949271	0.413902	0.659712	0.0177518	0.91016	0.997604	-0.328011	0.00860015	0.0375027	-0.0306773	0.813153	0.949947	0.0664791	0.574047	0.794653	-0.0196231	0.909997	0.993353	-0.337832	0.00712758	0.0254794	0.00329729	0.983807	1	-0.0804585	0.515914	0.831466	0.247491	0.0616592	0.398885	-0.290757	0.0182733	0.0904936	0.0910835	0.42785	0.6889
Medtr1g015780	NA	hypothetical protein	NA	0.793962	0.000258881	0.00211941	0.833553	0.000116751	0.00160584	0.528708	0.0216253	0.131565	-1.15931	7.39e-06	9.71e-05	-0.195301	0.413322	0.691249	0.441725	0.0454067	0.167354	0.385939	0.0993671	0.291771	-0.551368	0.0255207	0.0720575	-0.0392343	0.87849	0.973319	-0.21313	0.36147	0.729239	-0.333523	0.21429	0.699557	-1.35048	3.11e-07	1.02e-05	0.27584	0.212073	0.464142
Medtr1g015810	NA	DUF3511 domain protein	NA	-0.418873	0.0470748	0.148751	-0.46595	0.0233229	0.103658	-0.312367	0.186954	0.478319	-0.684696	0.00273591	0.0149196	0.600143	0.00501893	0.0456231	-0.280353	0.16127	0.386002	-0.314884	0.171244	0.411457	-0.327708	0.149961	0.283505	-0.0485706	0.897643	0.981766	-0.604648	0.00402079	0.0502509	0.0326951	0.954851	1	-0.337557	0.11893	0.317226	-0.210843	0.361584	0.630267
Medtr1g015820	NA	magnesium transporter NIPA protein	ion transport;magnesium ion transport;magnesium ion transmembrane transport	0.0799766	0.243318	0.464668	0.166433	0.0135004	0.0699534	-0.136062	0.0600398	0.248977	0.0486582	0.48768	0.685481	0.00987067	0.897019	0.985189	0.20807	0.00166811	0.0130506	-0.0779266	0.274247	0.545606	0.0912069	0.203177	0.35366	-0.0504185	0.513254	0.755223	0.0269843	0.751282	0.948706	-0.0107719	0.8945	1	0.0489754	0.488975	0.726861	-0.105401	0.153557	0.383698
Medtr1g015830	LOG6	lysine decarboxylase family protein	cytokinin biosynthetic process	-0.072759	0.372127	0.60648	0.0344257	0.654207	0.840034	0.0520576	0.521077	0.801822	-0.134239	0.0893542	0.222489	0.037185	0.646279	0.860957	0.02983	0.695504	0.87072	0.108765	0.177188	0.420669	-0.0361711	0.643827	0.783946	-0.0732781	0.372281	0.638507	-0.0901789	0.248748	0.618403	-0.120262	0.144428	0.605792	-0.138721	0.0777472	0.241581	0.0199971	0.805727	0.942743
Medtr1g015860	NA	cytochrome P450 family protein	auxin polar transport;regulation of meristem structural organization;positive regulation of flavonoid biosynthetic process;shoot formation;arbuscular mycorrhizal association;oxidation reduction	0.905028	0.0133855	0.05623	-0.0166705	0.968963	1	1.10976	0.00203053	0.0248541	0.157604	0.687111	0.838993	-0.541243	0.127067	0.367688	0.500514	0.171627	0.401971	0.948376	0.00828222	0.0503198	-0.339697	0.38581	0.558396	0.0405842	0.933155	0.997832	0.339953	0.363136	0.730513	0.225252	0.571831	0.928948	-0.400917	0.293194	0.545277	0.36385	0.288951	0.556524
Medtr1g015890	NA	glutaredoxin-like protein, putative	electron transport chain;cell redox homeostasis;oxidation reduction	0.640567	0.00642557	0.0313989	0.507551	0.0317074	0.128394	0.346892	0.13975	0.407585	0.313149	0.169291	0.34851	-0.0188645	0.93691	1	0.354099	0.130227	0.33716	-0.00615228	0.983064	1	-0.114545	0.635142	0.777533	0.179472	0.448064	0.705494	0.217516	0.372024	0.737027	-0.104955	0.668945	0.962522	-0.0775074	0.748989	0.900089	0.0983694	0.683869	0.873301
Medtr1g015910	NA	fructan exohydrolase	carbohydrate metabolic process;metabolic process	-0.117019	0.240144	0.460974	-0.391431	0.0001	0.00141289	-0.491239	2.84e-06	0.000131065	0.0346205	0.752271	0.88132	-0.213452	0.0381601	0.175535	-0.239729	0.0173226	0.0831715	-0.647985	8.86e-10	6.87e-08	0.016314	0.881805	0.94816	-0.263666	0.0110046	0.0629638	-0.142001	0.157354	0.508611	-0.330598	0.00157907	0.0288827	0.454781	7.82e-06	0.000169673	-0.498375	1.76e-06	6.67e-05
Medtr1g015920	NA	glycoside hydrolase family 32 amine-terminal domain protein	carbohydrate metabolic process	-0.356791	0.614669	0.803223	0.204005	0.65871	0.84313	0.186878	0.871543	0.983982	-0.386117	0.525316	0.716989	-0.476511	0.468513	0.736419	-0.111492	0.908833	0.98378	0.751065	0.220075	0.480943	0.241497	0.775967	0.883225	-0.898013	0.201546	0.453256	-0.655599	0.312696	0.685497	0.414518	0.54093	0.918375	-0.00609214	1	1	-1.13984	0.0711455	0.235637
Medtr1g015930	NA	C2H2 type zinc finger protein	regulation of transcription, DNA-dependent	-0.486314	1.53e-06	2.26e-05	-0.0136904	0.896934	0.978544	0.00043862	1	1	0.270358	0.0060536	0.0283608	0.252012	0.0145302	0.0933989	-0.293393	0.00188519	0.0144044	0.070031	0.478604	0.736422	0.00651993	0.982334	1	-0.125684	0.25617	0.519957	-0.195058	0.0350957	0.221208	-0.139963	0.158935	0.630684	0.174868	0.0777477	0.241581	0.0113121	0.94398	1
Medtr1g015970	NA	fructan exohydrolase	carbohydrate metabolic process;metabolic process	0.0775292	0.43137	0.660601	-0.17417	0.0734497	0.229366	-0.200785	0.109739	0.35491	-0.0480816	0.643298	0.807019	0.281281	0.0071291	0.057757	0.340708	0.000324104	0.00332516	-0.444368	0.000530897	0.00600044	0.598013	2.54e-09	5.35e-08	0.296499	0.00476625	0.0338938	-0.499608	3.74e-07	1.84e-05	0.304771	0.0112897	0.137369	0.471803	2.71e-06	6.79e-05	-0.390297	0.000476634	0.00623297
Medtr1g015980	NA	fructan exohydrolase	carbohydrate metabolic process;metabolic process	0.0222487	0.800728	0.918216	-0.0792132	0.391777	0.639947	-0.27532	0.00468871	0.0455178	-0.0395047	0.674796	0.830742	0.368044	7.91e-05	0.00225397	0.241116	0.00757873	0.0438614	-0.416341	2.07e-05	0.000408933	0.315165	0.000662141	0.00341292	0.244478	0.00930785	0.0557853	-0.373197	4.62e-05	0.00131124	0.0444399	0.647655	0.954944	0.241075	0.00903373	0.054173	-0.0467364	0.633032	0.842641
Medtr1g016010	NA	C2H2-type zinc finger protein	NA	0.209002	0.861888	0.953977	-0.25678	0.852275	0.956995	-0.233824	0.58366	0.842799	-0.223792	0.759226	0.885561	0.179308	0.779829	0.932651	0.627875	0.218773	0.465798	-0.713513	0.0602025	0.209567	-1.11159	0.0743898	0.166507	0.484194	0.342076	0.610017	-0.297693	0.72355	0.935812	-0.51063	0.200924	0.686208	-0.184059	0.759226	0.905926	1.16058	0.00176912	0.0170644
Medtr1g016050	NA	BAAT/acyl-CoA thioester hydrolase carboxy-terminal protein	NA	0.0932516	0.650233	0.82893	0.0136641	1	1	-0.00158899	1	1	0.144445	0.462405	0.664221	-0.18645	0.304173	0.591393	-0.0743399	0.652466	0.847684	-0.0576441	0.76124	0.921669	0.306253	0.104052	0.215699	-0.442608	0.0202728	0.0979195	0.191685	0.304334	0.676456	0.035843	0.879039	1	0.125222	0.528776	0.756821	0.0127429	0.960231	1
Medtr1g016060	NA	fatty acid/sphingolipid desaturase	lipid metabolic process;sphingolipid metabolic process;oxidation reduction	-0.769783	0.164423	0.359611	0.212678	0.736614	0.891241	0.473989	0.356256	0.669753	0.224177	0.65763	0.817385	0.476232	0.310312	0.59731	0.14793	0.912868	0.985429	-0.299353	0.623419	0.842485	-0.735244	0.203989	0.354674	-0.216047	0.806183	0.934392	-0.19703	0.815975	0.970887	0.0405308	1	1	0.0133776	1	1	-0.459599	0.44833	0.706384
Medtr1g016070	NA	fatty acid/sphingolipid desaturase	lipid metabolic process;fatty acid metabolic process;fatty acid biosynthetic process;unsaturated fatty acid biosynthetic process;sphingolipid metabolic process;oxidation reduction	-0.0492693	0.888265	0.967664	-0.577798	0.0473368	0.169525	-0.271342	0.338397	0.652538	0.113131	0.69857	0.846073	-0.844304	0.00430555	0.0410045	0.110991	0.68671	0.866355	-0.261081	0.344149	0.617372	0.31207	0.291067	0.459029	-0.755947	0.00972576	0.0576622	-0.191375	0.499984	0.822848	-0.271955	0.33993	0.812642	-0.132322	0.656419	0.844699	-0.618579	0.0333349	0.143419
Medtr1g016080	NA	alkaline phytoceramidase (APHC)	ceramide metabolic process	0.298535	0.343187	0.577634	0.41267	0.150833	0.363686	-0.14215	0.624437	0.865842	-0.576703	0.0786208	0.202493	-0.301051	0.324885	0.610601	-0.309974	0.500173	0.741115	-0.118152	0.771111	0.926359	-0.584605	0.0889846	0.190956	-0.361313	0.261842	0.526159	0.229133	0.475498	0.808261	-0.455076	0.175307	0.657143	-0.564242	0.0786208	0.24369	-0.315361	0.320125	0.589408
Medtr1g016100	NA	plant/MHM17-10 protein, putative	response to abscisic acid stimulus	-0.0185953	0.961999	1	-0.148248	0.297162	0.546236	-0.312274	0.0222742	0.134004	0.239593	0.0726611	0.19128	-0.0867921	0.554536	0.799516	-0.208191	0.140705	0.354119	-0.187657	0.163347	0.400227	0.352027	0.0082834	0.0288574	-0.19213	0.180822	0.425182	0.145944	0.235271	0.605791	-0.0949863	0.492624	0.898051	0.234986	0.0816209	0.249359	-0.231799	0.100055	0.294745
Medtr1g016110	NBP35	cytosolic Fe-S cluster assembly factor NUBP1-like protein	tRNA wobble uridine modification;iron-sulfur cluster assembly	0.229005	0.00170416	0.0104834	0.174216	0.0172469	0.0831972	0.107078	0.168044	0.451864	0.275551	0.000251581	0.00207384	-0.00789187	0.935148	1	0.216481	0.00246133	0.0178748	0.165012	0.0337206	0.140013	0.311846	4.01e-05	0.000304436	0.104449	0.177787	0.420499	0.050543	0.482008	0.812501	0.0454352	0.568538	0.927228	0.129873	0.0905943	0.26678	0.101307	0.186651	0.430943
Medtr1g016120	ZIP5	ZIP zinc/iron transport family protein	ion transport;zinc ion transport;metal ion transport;transmembrane transport;zinc ion transmembrane transport	-0.764866	5.89e-06	7.62e-05	-0.316857	0.0429404	0.158678	-0.25811	0.126932	0.385961	-0.195008	0.226106	0.420278	0.24153	0.160921	0.419612	-0.596875	0.000187557	0.0021188	-0.337967	0.0500514	0.183305	-0.6043	0.000375178	0.002094	-0.141262	0.449824	0.70713	-0.557992	0.000531173	0.0104617	-0.63651	0.00042611	0.00964667	-0.740483	1.35e-05	0.000271081	0.0157501	0.961768	1
Medtr1g016170	GNC	GATA zinc finger protein	regulation of transcription, DNA-dependent;transcription from RNA polymerase II promoter;circadian rhythm;response to light stimulus;response to absence of light;chloroplast organization;response to cytokinin stimulus;response to gibberellin stimulus;gibberellic acid mediated signaling pathway;regulation of flower development;negative regulation of flower development;negative regulation of seed g…	0.739863	0.0708185	0.20104	1.09634	0.00513986	0.0339017	0.023834	1	1	0.749271	0.0209495	0.0751991	0.231638	0.56028	0.803589	0.911699	0.0189554	0.0887272	0.388594	0.220771	0.48201	0.318802	0.379559	0.552818	-0.336154	0.392893	0.657668	0.723204	0.0723164	0.339911	-0.00136297	1	1	-0.47104	0.207838	0.446601	0.398129	0.260097	0.522021
Medtr1g016210	NA	disease resistance protein (CC-NBS-LRR class) family protein	defense response;signal transduction;plant-type hypersensitive response	-0.66539	0.0149399	0.0614221	-0.253562	0.363247	0.613957	0.015371	1	1	0.415396	0.182591	0.36653	0.111722	0.736791	0.911276	-0.418582	0.0915768	0.267882	0.168048	0.610717	0.834891	-0.285636	0.458144	0.626865	0.0848872	0.862666	0.966027	-0.193052	0.466604	0.802295	0.0355819	0.929323	1	0.343279	0.279072	0.530794	-0.0895125	0.859908	0.970055
Medtr1g016230	GLDP1	glycine dehydrogenase [decarboxylating] protein	glycine metabolic process;glycine catabolic process;response to cadmium ion;oxidation reduction	-0.241048	0.00501904	0.025729	-0.199691	0.0200198	0.0927667	0.0117856	0.892242	0.99118	0.198517	0.0200874	0.0729749	0.221669	0.0101336	0.0733797	-0.0137895	0.862769	0.962643	0.000348268	0.998667	1	-0.183795	0.031864	0.0858748	0.0370638	0.669009	0.857668	-0.144496	0.091079	0.384467	0.058509	0.496421	0.899685	-0.141478	0.0984643	0.280996	0.0586442	0.498518	0.745663
Medtr1g016235	NA	hypothetical protein	NA	0.186333	0.481435	0.703894	0.21843	0.388538	0.63638	0.241	0.302083	0.617601	0.264545	0.221024	0.414038	-0.263605	0.362373	0.646803	0.739809	0.000528247	0.00506073	0.241739	0.304863	0.577368	0.363162	0.0918684	0.195711	0.0351275	0.945811	1	0.215713	0.412277	0.768895	0.226455	0.380182	0.837997	-0.314223	0.18081	0.411687	-0.00540498	1	1
Medtr1g016255	NA	transmembrane protein, putative	NA	0.293485	0.107026	0.269135	0.225405	0.218129	0.454444	-0.0590782	0.77259	0.939698	-0.405059	0.0481234	0.141505	0.00910535	1	1	-0.0329182	0.861114	0.961998	0.0656697	0.744544	0.913569	-0.141727	0.487364	0.652527	0.275124	0.191073	0.438998	0.170014	0.346948	0.716531	0.047932	0.848458	1	0.0703742	0.716486	0.881019	0.199477	0.367697	0.636058
Medtr1g016270	NA	hypothetical protein	NA	0.138885	0.10365	0.263103	0.111913	0.19143	0.420021	0.0101635	0.926292	1	0.182119	0.0405238	0.124596	-0.00439729	0.970227	1	0.0667136	0.385382	0.642759	0.0472995	0.599668	0.827077	0.347885	7.51e-05	0.000524091	0.0261321	0.783801	0.922184	0.0686144	0.430713	0.780025	0.044652	0.634159	0.950959	0.309638	0.000371838	0.0044289	-0.162252	0.0686871	0.230524
Medtr1g016290	NA	CHUP1	chloroplast organization;chloroplast relocation	-0.0140264	0.942343	0.994862	-0.448406	0.0223238	0.100513	-0.106631	0.5715	0.836786	-0.225386	0.215868	0.408104	-0.260513	0.174745	0.438871	-0.0417458	0.781055	0.921591	-0.206979	0.278274	0.549122	-0.380429	0.0428814	0.10886	-0.441509	0.0254751	0.115369	-0.0556434	0.733276	0.940331	-0.106038	0.587936	0.934924	-0.112549	0.560572	0.779034	-0.516396	0.00813328	0.0537446
Medtr1g016300	NA	MAP kinase kinase kinase-like protein	protein amino acid phosphorylation;phosphorylation	-0.0390382	0.626687	0.811946	-0.145381	0.0670651	0.215802	-0.142598	0.0844185	0.304981	0.0190563	0.823863	0.927359	0.227523	0.00540572	0.0480052	-0.00838686	0.910237	0.984483	-0.163539	0.047915	0.177877	-0.172587	0.0368605	0.0964165	0.271083	0.000978191	0.0100085	-0.0880935	0.226994	0.59648	-0.0786059	0.344921	0.816425	0.11531	0.149806	0.367489	0.157691	0.0565067	0.203805
Medtr1g016310	NA	F-box/RNI/FBD-like domain protein	sucrose metabolic process	-0.175402	0.902276	0.974438	-1.28316	0.0400777	0.151118	0.156857	0.879239	0.987177	-0.491568	0.428876	0.634528	-0.0660356	1	1	-0.128379	1	1	-0.406972	0.503286	0.756756	-0.736588	0.198503	0.348172	-1.0941	0.0341813	0.141017	-0.440874	0.466411	0.802204	0.499521	0.400505	0.848318	-0.523719	0.348539	0.602734	-0.365267	0.456067	0.713218
Medtr1g016340	NA	ubiquitin-protein ligase, putative	sucrose metabolic process;translation	-0.134756	0.373891	0.608266	0.00869275	0.936683	0.99951	0.130519	0.375527	0.686151	-0.154748	0.303696	0.510048	0.0463277	0.764659	0.925422	0.0382107	0.760591	0.908611	0.147101	0.333839	0.607669	-0.182428	0.254674	0.416811	-0.167464	0.297145	0.566575	-0.0172759	1	1	0.185356	0.219984	0.707029	-0.110546	0.461909	0.705014	-0.00503315	1	1
Medtr1g016360	NA	DUF1230 family protein	response to iron ion starvation	-0.123094	0.34555	0.579838	0.200453	0.0951423	0.272002	0.342325	0.00414482	0.041556	0.265231	0.0314699	0.102571	0.421888	0.00117585	0.0164335	0.160452	0.19217	0.43063	0.472098	6.17e-05	0.00103208	0.306341	0.0132476	0.0422093	0.253007	0.0614847	0.210343	-0.0470383	0.752793	0.949157	0.111965	0.367266	0.831201	-0.121184	0.333555	0.58781	0.534881	3.55e-05	0.000815885
Medtr1g016390	RTE1	protein reversion-TO-ethylene SENSITIVITY protein	response to ethylene stimulus;negative regulation of ethylene mediated signaling pathway	0.331028	5.6e-05	0.00056339	0.153171	0.0707844	0.223539	0.3291	1.88e-05	0.000616781	0.323088	3.07e-05	0.00033827	-0.0543843	0.495357	0.756988	0.0799296	0.332942	0.592186	0.376149	7.9e-07	2.62e-05	0.22716	0.00457591	0.0176803	-0.0724509	0.376382	0.642645	0.405863	2.75e-07	1.4e-05	0.258813	0.000919925	0.0185721	0.195562	0.0133398	0.0719137	-0.0163744	0.856706	0.968627
Medtr1g016410	NA	Myo28B1, putative	NA	0.164133	0.0215152	0.082058	0.119683	0.0938112	0.26922	-0.0503642	0.517224	0.799607	0.217236	0.00367024	0.0188704	0.0966227	0.178593	0.44408	0.0150019	0.86226	0.962452	0.0768631	0.290938	0.562733	0.276837	0.000238571	0.00142041	0.262403	0.00021826	0.00296054	0.140818	0.0347854	0.220062	-0.0459513	0.55572	0.922785	0.170492	0.0232818	0.107025	0.0387194	0.607208	0.825079
Medtr1g016430	SCABP8	calcineurin B-like protein 4-1	polysaccharide biosynthetic process;multidimensional cell growth;cell tip growth;regulation of hormone levels;calcium-mediated signaling;hyperosmotic salinity response;regulation of potassium ion transport;anthocyanin accumulation in tissues in response to UV light;root hair elongation;ion homeostasis;cell wall organization	-0.49315	0.00149317	0.00939566	-0.694387	1.13e-05	0.00022126	-0.735326	2.52e-06	0.000118763	-0.557568	0.000386385	0.00298668	0.130686	0.401745	0.680356	-0.460299	0.00273807	0.019471	-1.00642	3.02e-10	2.59e-08	-1.00243	1.71e-09	3.78e-08	-0.572861	0.000453706	0.00537371	-0.147312	0.302111	0.674804	-0.846135	1.01e-07	4.79e-06	-0.187463	0.2187	0.460508	-0.306844	0.0534698	0.19684
Medtr1g016440	HDA2	histone deacetylase superfamily protein	transcription, DNA-dependent;regulation of transcription, DNA-dependent;covalent chromatin modification;histone deacetylation;histone H3 deacetylation	-0.31602	0.00429991	0.0227025	-0.267595	0.0147025	0.0742781	-0.24964	0.0243462	0.142068	-0.0251542	0.829296	0.930228	0.202633	0.0670098	0.248804	-0.232303	0.0304579	0.125719	-0.0775605	0.480172	0.737276	-0.015757	0.910581	0.964057	0.13841	0.221258	0.478496	-0.216129	0.0529177	0.28509	-0.160603	0.14642	0.609269	-0.00395295	0.975719	1	0.0580254	0.613368	0.829499
Medtr1g016450	KEA6	potassium efflux antiporter	cation transport;potassium ion transport;lithium ion transport;transmembrane transport;cation transmembrane transport;hydrogen ion transmembrane transport	-0.0453866	0.637584	0.819949	-0.120332	0.202483	0.434764	-0.247252	0.00941712	0.0744661	-0.0872025	0.352798	0.559751	0.0652047	0.519413	0.774351	-0.0993577	0.307756	0.566633	-0.213434	0.0244288	0.111435	-0.135148	0.157307	0.293775	0.211151	0.0309449	0.132159	0.130796	0.161806	0.515255	-0.0685136	0.471564	0.887309	0.0933554	0.316502	0.57027	0.0878477	0.380421	0.646573
Medtr1g016480	RCAR14	abscisic acid receptor	response to cold;response to water deprivation;abscisic acid mediated signaling pathway;seed germination;negative regulation of phosphoprotein phosphatase activity;negative regulation of catalytic activity;regulation of protein serine/threonine phosphatase activity	-0.394347	0.24097	0.461865	-0.804418	0.0143301	0.0731111	-0.718007	0.0296884	0.161547	-0.00506231	1	1	-0.702288	0.0360206	0.169591	-0.464173	0.163188	0.388741	-1.23116	0.000376663	0.00454149	0.419791	0.323636	0.494602	0.0245726	1	1	-0.416441	0.174878	0.534724	-0.618793	0.062805	0.402491	0.441306	0.296536	0.548432	-0.686407	0.0491159	0.186486
Medtr1g016510	NDL2	pollen-specific SF21-like protein	regulation of auxin polar transport	0.039934	0.741231	0.882811	0.25673	0.0162111	0.0795609	0.211058	0.0484201	0.218529	0.14147	0.204629	0.394354	-0.245707	0.022463	0.124298	0.348176	0.000753083	0.00675858	0.0720257	0.512591	0.76371	-0.0506761	0.656152	0.79364	-0.203557	0.0618532	0.211209	0.181596	0.092372	0.387174	0.00564901	0.981847	1	-0.0226264	0.858663	0.957515	-0.00872733	0.949771	1
Medtr1g016620	NA	protein phosphatase 2C-like protein	protein amino acid dephosphorylation	-1.22253	6.51e-20	5.28e-18	0.154894	0.214249	0.449491	0.278435	0.0531123	0.23076	0.259189	0.063999	0.174543	-0.126015	0.364492	0.648596	0.0147393	0.91512	0.986476	-0.0237535	0.880899	0.979303	0.432582	0.00196959	0.00865846	-0.760311	1.69e-07	5.92e-06	0.116391	0.350655	0.719773	1.30121	5.6e-21	9.29e-19	1.16899	5.57e-18	9.89e-16	0.0681341	0.625696	0.838298
Medtr1g016630	NA	PHAX RNA-binding domain protein	transcription, DNA-dependent	0.305622	0.123963	0.297845	0.360506	0.0548554	0.187455	0.204452	0.30584	0.620952	0.419688	0.0161509	0.0612469	0.203226	0.293518	0.579715	0.229273	0.233057	0.482777	0.303584	0.120098	0.330135	0.437838	0.0155054	0.0479349	0.177632	0.35436	0.621805	0.131635	0.500444	0.823153	0.0421549	0.904965	1	0.132692	0.480597	0.720624	0.042028	0.869181	0.973586
Medtr1g016740	NA	hypothetical protein	floral organ formation	0.0307877	0.770403	0.900459	-0.165815	0.278111	0.526439	0.138774	0.318609	0.63378	-0.0449221	0.748887	0.878903	-0.352149	0.0116752	0.0804644	0.12751	0.278083	0.534232	-0.0104981	0.954505	1	0.0710621	0.597211	0.747541	-0.261377	0.0621243	0.211686	0.0622552	0.664482	0.910151	-0.112058	0.436278	0.867346	-0.162149	0.257939	0.508111	-0.562303	9.92e-05	0.00184948
Medtr1g016750	RPN12a	26S proteasome regulatory particle non-ATPase subunit 12	proteolysis;ubiquitin-dependent protein catabolic process;response to heat;skotomorphogenesis;response to auxin stimulus;response to cytokinin stimulus;flower development;protein catabolic process;regulation of anthocyanin biosynthetic process;proteasomal ubiquitin-dependent protein catabolic process;proteasome assembly;modification-dependent macromolecule catabolic process;cellular protein catab…	0.127847	0.0316314	0.110059	0.0910307	0.126839	0.324796	-0.0916377	0.13105	0.393502	0.0734251	0.22338	0.416894	-0.105244	0.078201	0.273189	0.144765	0.0129147	0.0660465	-0.0939154	0.119707	0.329501	0.257421	1.59e-05	0.000134135	0.0147781	0.81255	0.937924	-0.007853	0.890593	0.995569	0.0317016	0.608944	0.942241	0.0341337	0.571772	0.787515	-0.119257	0.0468015	0.181193
Medtr1g016760	NA	RNA-binding KH domain protein	NA	-0.201048	0.0112578	0.0489597	-0.0370201	0.631855	0.824625	0.0307243	0.703774	0.904092	0.354359	7.47e-06	9.81e-05	-0.0127721	0.884214	0.98008	-0.0476487	0.536634	0.767918	-0.0333889	0.673283	0.87257	0.301681	0.000156843	0.0009872	0.0646499	0.420632	0.681508	-0.143914	0.0633172	0.31451	-0.105732	0.189791	0.671708	0.170852	0.0318958	0.133765	-0.041091	0.620339	0.834576
Medtr1g016780	NA	vacuolar processing enzyme	proteolysis	-0.150327	0.0850129	0.228969	-0.229543	0.00848341	0.0497219	-0.124482	0.158028	0.435406	0.237772	0.00602364	0.0282308	0.443057	6.11e-07	5.15e-05	-0.148177	0.0842205	0.254171	-0.0604391	0.494715	0.749606	-0.0503118	0.559999	0.716653	-0.0636956	0.481895	0.732103	-0.490324	1.99e-08	1.31e-06	0.00129431	0.990642	1	-0.13924	0.108491	0.299039	0.255317	0.0042867	0.0336891
Medtr1g016790	NA	hypothetical protein	NA	-0.230496	0.400155	0.6319	-0.329805	0.195883	0.425855	-0.213362	0.456686	0.754713	-1.32706	2.53e-06	3.78e-05	-0.045743	0.918049	0.993536	-0.589969	0.0196319	0.091044	-0.0169338	1	1	-1.73598	5.77e-09	1.13e-07	-0.340653	0.254156	0.517515	-0.139978	0.610279	0.884442	0.011821	1	1	-1.00253	0.000141028	0.0019932	-0.108931	0.750948	0.913531
Medtr1g016800	NA	DUF1639 family protein	NA	-0.261714	0.00185062	0.0112208	-0.125151	0.136276	0.340744	-0.290738	0.000830534	0.0126813	0.18581	0.022678	0.0797296	0.0427441	0.628408	0.849646	-0.128765	0.115597	0.312809	-0.17297	0.0441745	0.167969	0.128873	0.121717	0.242136	-0.192277	0.0323621	0.136023	-0.176771	0.0293272	0.196656	-0.0788305	0.366034	0.830437	0.195198	0.0163628	0.0834337	-0.3497	0.000101902	0.00189321
Medtr1g016850	NA	transmembrane protein, putative	NA	0.171379	0.09972	0.256266	0.152206	0.143632	0.352191	-0.0150498	0.885014	0.988714	-0.0571049	0.581325	0.761163	-0.236848	0.0218321	0.122236	0.129483	0.209182	0.453899	-0.185302	0.074867	0.241852	0.0292803	0.777624	0.884223	-0.0370362	0.720634	0.887457	0.298341	0.00394769	0.0495845	-0.334061	0.00136657	0.0254706	-0.0832559	0.422077	0.67222	-0.27137	0.00866417	0.0562113
Medtr1g016880	NA	core-2/I-branching enzyme	NA	-0.00749987	0.952133	1	0.0216426	0.929517	0.995211	0.127279	0.314508	0.629323	-0.102721	0.423321	0.629391	-0.126088	0.321306	0.607896	0.0476593	0.64918	0.845833	0.111571	0.387604	0.659986	0.126041	0.308622	0.478131	0.0232948	0.864251	0.96684	-0.0215837	0.82055	0.973162	-0.06248	0.660367	0.959728	0.0415437	0.747598	0.899325	-0.00508051	0.973096	1
Medtr1g016890	NA	hypothetical protein	NA	-0.115582	0.713404	0.867155	-0.476485	0.116654	0.31013	-0.348155	0.328044	0.642193	-1.10019	0.0028683	0.0154807	-0.0346911	1	1	-0.0223878	0.944511	0.999744	0.0540784	0.934657	1	-0.996372	0.00722981	0.0257998	0.475911	0.146703	0.37238	-0.194226	0.575876	0.865328	-0.308984	0.418098	0.857433	-0.442667	0.204436	0.442282	0.463412	0.181816	0.424251
Medtr1g016900	NA	UPF0587 C1orf123-like protein	NA	-0.0485767	0.63072	0.814795	0.0276622	0.776304	0.914316	-0.0572784	0.572089	0.837069	0.0755457	0.440921	0.645864	0.0519771	0.602377	0.833489	-0.10382	0.289995	0.547053	-0.0561851	0.570438	0.80703	0.417105	1.31e-05	0.000113207	0.0487239	0.623624	0.83053	-0.075591	0.455023	0.796743	0.0218407	0.833916	1	-0.00902227	0.93337	0.992467	-0.0828307	0.419489	0.681981
Medtr1g016920	NA	EARLY flowering protein, putative	NA	0.0261474	0.711316	0.866439	0.200357	0.00497886	0.0330232	-0.00311169	1	1	0.139964	0.0690703	0.184212	0.0627874	0.451181	0.722755	0.0546052	0.464354	0.711916	0.061673	0.460019	0.722353	0.127896	0.106279	0.218871	-0.0155839	0.875117	0.971867	-0.120629	0.1097	0.425124	-0.0434025	0.626433	0.948104	0.140461	0.0703904	0.225602	0.0248175	0.778778	0.927917
Medtr1g016970	NA	3'-5' exonuclease	nucleobase, nucleoside, nucleotide and nucleic acid metabolic process	-0.0353789	0.572046	0.772643	-0.0555958	0.365984	0.616142	-0.0522648	0.405627	0.713593	-0.000440705	1	1	0.0306287	0.611844	0.839772	-0.0440167	0.454033	0.704183	0.00326691	0.966347	1	0.0834704	0.171953	0.31358	-0.00409693	0.965411	1	-0.0161762	0.815411	0.970781	-0.0126315	0.848901	1	0.000898371	0.986895	1	-0.0692759	0.264383	0.527293
Medtr1g016980	NA	clathrin interactor EPSIN-like protein	protein targeting to vacuole	0.0627912	0.298765	0.529097	-0.0361393	0.53757	0.759758	-0.0905931	0.138801	0.406235	0.0234152	0.700062	0.846966	-0.00685704	0.915933	0.99306	0.0883794	0.129031	0.335627	0.0186473	0.765459	0.923518	-0.11061	0.0690424	0.157219	0.00396619	0.949928	1	0.0652244	0.282748	0.653331	-0.0183541	0.766496	0.987703	0.0116048	0.842945	0.949289	-0.00418822	0.949351	1
Medtr1g017000	NA	myb transcription factor	NA	-0.344735	0.143126	0.328202	0.0277384	0.897303	0.978544	-0.175286	0.555661	0.826371	-0.512411	0.0561929	0.158736	0.0430906	0.937912	1	0.00425598	1	1	-0.34963	0.228298	0.491549	-0.0460606	0.937458	0.98106	-0.230182	0.401687	0.665186	0.307062	0.116229	0.437014	0.820524	0.000376606	0.00868271	0.259065	0.287049	0.538989	0.095217	0.756201	0.916415
Medtr1g017020	RXF12	endo-1,4-beta-xylanase A-like protein	carbohydrate metabolic process;metabolic process;xylan catabolic process	0.0300147	0.80385	0.919973	-0.347821	0.00357173	0.0255604	-0.0616553	0.608186	0.856355	-0.0531898	0.654877	0.815246	0.0100622	0.934666	1	0.028994	0.816203	0.939158	0.0123496	0.916593	0.99521	-0.845768	3.23e-12	1.26e-10	0.0462154	0.70168	0.877233	0.00541229	0.966053	1	0.0332573	0.781693	0.991822	0.00124019	0.996375	1	0.166689	0.164392	0.399967
Medtr1g017080	KNAT1	homeobox knotted-like protein	regulation of transcription, DNA-dependent	0.244364	0.0350935	0.119058	0.0861064	0.460363	0.698826	0.264802	0.0265512	0.150371	0.0419656	0.730341	0.866968	0.183944	0.116439	0.350092	-0.0929173	0.416947	0.672977	0.547665	3.38e-06	9e-05	-0.0387137	0.741031	0.858262	-0.0525817	0.669578	0.857968	0.0170215	0.881789	0.992562	0.309288	0.00959808	0.121434	-0.194659	0.100238	0.284387	0.298065	0.0108619	0.066189
Medtr1g017090	NA	homeobox associated leucine zipper protein	regulation of transcription, DNA-dependent	0.0212373	0.930448	0.989267	0.164839	0.454804	0.69435	-0.113717	0.631938	0.867692	0.247694	0.309192	0.51561	0.576308	0.0318039	0.15602	0.509565	0.0141317	0.070976	0.293137	0.17329	0.41473	0.531045	0.0266646	0.0746802	-0.167904	0.641603	0.842004	-0.218178	0.34119	0.710651	0.194778	0.390438	0.84296	0.379979	0.123879	0.325925	0.496781	0.0584507	0.208156
Medtr1g017140	NA	myb transcription factor	NA	0.0249383	0.78537	0.908722	0.151486	0.109282	0.297147	0.000921631	1	1	-0.0506542	0.653835	0.814474	-0.0416028	0.735286	0.910675	0.18422	0.0481195	0.174165	0.0376521	0.729893	0.905448	0.119853	0.286071	0.453792	0.10262	0.37618	0.64251	0.0660032	0.462257	0.800122	-0.094593	0.394572	0.845202	0.155859	0.157711	0.379385	0.160447	0.145287	0.371168
Medtr1g017160	NA	transmembrane protein, putative	NA	0.0716998	0.481295	0.703855	0.265073	0.00548394	0.0355072	0.176776	0.0746788	0.283052	0.137827	0.158817	0.332915	-0.117447	0.229213	0.50891	0.0930888	0.309008	0.568244	0.22023	0.0258072	0.116104	0.0564287	0.584073	0.736805	-0.0614434	0.531454	0.768348	0.0475013	0.663061	0.909781	0.0592072	0.577154	0.93136	0.0922379	0.3708	0.62577	-0.0394727	0.678191	0.869711
Medtr1g017170	NA	ERD (early-responsive to dehydration stress) family protein	NA	-0.145921	0.110162	0.274368	-0.0466421	0.62471	0.819384	0.164923	0.0646748	0.261128	-0.092839	0.301046	0.507232	0.251091	0.00519603	0.0466669	0.109913	0.202794	0.445512	0.239625	0.0067726	0.0434274	0.0237031	0.803748	0.901113	0.384203	1.81e-05	0.000363376	0.243031	0.00479446	0.0569857	0.235533	0.00818839	0.10708	0.196282	0.0248766	0.112208	0.349466	9.48e-05	0.00178995
Medtr1g017220	NA	transmembrane protein, putative	NA	0.218757	0.0124257	0.0531274	0.183127	0.0363683	0.14126	0.0445944	0.623447	0.865274	-0.216061	0.0141608	0.0555287	-0.127271	0.146124	0.398521	0.227846	0.00823857	0.0466398	-0.0111566	0.901407	0.988998	-0.22821	0.0101063	0.0338139	-0.0662702	0.451147	0.708619	0.193652	0.0266938	0.185329	-0.114927	0.198647	0.684632	-0.323422	0.000258863	0.00328462	-0.06276	0.47592	0.728913
Medtr1g017260	NA	heat shock protein-binding protein	NA	0.319997	0.000550609	0.00403762	0.361158	7.85e-05	0.00115392	0.070978	0.48256	0.777102	0.175462	0.0776671	0.20069	-0.217897	0.0309823	0.153524	0.238672	0.0079129	0.0451928	0.189537	0.0497151	0.182606	0.34388	0.000444444	0.00242133	0.151763	0.120798	0.330329	0.0444364	0.706866	0.928231	0.0705259	0.492034	0.897972	0.180964	0.0751486	0.236368	0.116559	0.228289	0.484824
Medtr1g017270	sqp2	squalene monooxygenase	oxidation reduction	-0.78818	1.14e-14	5.75e-13	-0.17053	0.090556	0.263394	-0.409511	5.16e-05	0.00139759	0.223263	0.0260638	0.0886773	0.0255551	0.802353	0.943863	-0.123542	0.219095	0.466265	-0.305579	0.00249433	0.0201935	0.0793718	0.431531	0.602057	0.066316	0.511462	0.753269	-0.345695	0.000592932	0.0113563	-0.411613	4.81e-05	0.00143554	-0.282052	0.00520914	0.0361104	-0.0247187	0.805869	0.942792
Medtr1g017290	NA	DNA-binding protein	NA	0.0695317	0.56867	0.770329	0.0891645	0.494231	0.725719	0.0718616	0.650529	0.877004	-0.0170247	0.947004	0.996778	-0.0537725	0.747326	0.917032	-0.0946064	0.615402	0.823081	0.0626806	0.675676	0.873868	0.0669072	0.660253	0.796993	-0.174574	0.258772	0.522989	0.115532	0.307242	0.679278	-0.122921	0.448961	0.875087	-0.0196918	0.920848	0.987481	-0.0832256	0.576781	0.804507
Medtr1g017300	NA	hypothetical protein	NA	-0.104905	0.742424	0.88319	0.0210042	0.916238	0.988547	0.00644027	1	1	0.470795	0.0567167	0.159979	0.348904	0.185198	0.453276	-0.437384	0.104003	0.291617	-0.0232196	1	1	0.298175	0.237181	0.395494	-0.0649068	0.886144	0.977257	0.00708871	1	1	-0.0431306	0.864247	1	0.264836	0.303044	0.555717	0.18139	0.550388	0.78435
Medtr1g017350	NA	transcription factor	NA	-0.13911	0.150206	0.339234	-0.25083	0.00918069	0.0527673	-0.315483	0.00107472	0.0153431	-0.419255	1.55e-05	0.000187041	-0.0814724	0.399745	0.678777	-0.0198882	0.871543	0.967042	-0.472983	1.1e-06	3.48e-05	-0.530243	6.36e-08	9.93e-07	-0.0824444	0.396057	0.660271	0.147177	0.116716	0.437754	-0.147566	0.125565	0.569551	-0.28017	0.00361518	0.0272085	-0.0923958	0.339947	0.608625
Medtr1g017380	NA	TCP-1/cpn60 chaperonin family protein	protein folding;protein refolding	-0.0820534	0.17766	0.379085	0.196433	0.00135159	0.0120454	0.107275	0.083137	0.302026	0.432521	1.24e-12	6.4e-11	0.0190467	0.75961	0.92208	0.0392695	0.550089	0.777736	0.232086	0.000165102	0.00232037	0.365715	2.47e-09	5.22e-08	0.132945	0.0323896	0.136088	-0.102596	0.0884685	0.378618	-0.00852165	0.894082	1	0.0393811	0.51883	0.750495	0.18118	0.00337457	0.0281997
Medtr1g017390	LEN1	TCP-1/cpn60 chaperonin family protein	protein folding;protein refolding	0.0262376	0.741939	0.883038	0.338732	7.89e-06	0.000162377	0.264577	0.000620306	0.0102571	0.472808	4.33e-10	1.49e-08	-0.0382201	0.622707	0.846338	0.0925845	0.225108	0.473467	0.312229	5.13e-05	0.000878972	0.489349	1.27e-10	3.52e-09	0.0425017	0.589579	0.809353	-0.0635733	0.392512	0.753269	2.02e-05	1	1	-0.0180814	0.822308	0.939096	0.064359	0.408059	0.672382
Medtr1g017400	NA	AP2-like ethylene-responsive transcription factor	transcription, DNA-dependent;regulation of transcription, DNA-dependent;multicellular organismal development	0.124151	0.564817	0.768342	-0.0865943	0.765385	0.908164	0.0609117	0.839629	0.972173	-0.0765268	0.771931	0.893547	0.167763	0.463329	0.732647	-0.20919	0.394773	0.651348	0.185252	0.467494	0.727271	-0.386345	0.125693	0.248056	-0.365155	0.149066	0.375846	-0.248296	0.335921	0.706032	-0.224782	0.379202	0.837172	-0.276534	0.242135	0.490186	-0.00117029	1	1
Medtr1g017450	NA	transmembrane protein, putative	NA	-0.236297	0.0308876	0.108054	0.173487	0.0966596	0.274819	0.260783	0.0148483	0.101774	0.249585	0.0229242	0.0803392	0.0855294	0.439377	0.713312	0.00676695	1	1	0.402433	0.000144529	0.00208046	0.102859	0.368626	0.54236	0.0174323	0.880457	0.974204	-0.173711	0.0961855	0.395296	0.000447862	1	1	-0.244544	0.0289955	0.125327	0.386928	0.000343625	0.0048505
Medtr1g017490	GRF1	growth-regulating factor	transcription, DNA-dependent;regulation of transcription, DNA-dependent;developmental process	-0.239953	0.295062	0.524802	-0.631979	0.00593646	0.0378095	-0.597791	0.00848549	0.0691929	-0.122337	0.602236	0.777168	-0.897536	0.000111169	0.00292787	-0.018471	0.949256	1	-0.800152	0.000460304	0.0053225	-0.27487	0.235688	0.393644	-0.429289	0.0609467	0.209221	-0.0732291	0.746707	0.946339	-0.367045	0.104697	0.523159	-0.0571571	0.820167	0.937649	-0.813633	0.000421819	0.00569771
Medtr1g017500	NA	hypothetical protein	NA	1.34989	2.17e-11	7.08e-10	0.378283	0.105673	0.291014	-1.43136	7.47e-05	0.00189972	-0.546425	0.165564	0.34287	0.340364	0.168845	0.431109	1.61865	3.62e-17	4.23e-15	-1.1824	0.000733525	0.00771805	1.19966	2.63e-05	0.000209682	1.343	1.54e-10	1.02e-08	2.10189	6.33e-31	3.25e-28	2.28443	1.37e-27	3.67e-25	2.57511	2.07e-27	6.97e-25	0.180867	0.491651	0.740989
Medtr1g017520	PRP40A	pre-mRNA-processing 40A-like protein	NA	-0.126228	0.0408266	0.133454	-0.0762161	0.216248	0.452231	-0.00999763	0.883665	0.988512	0.0867348	0.15387	0.325981	0.0316084	0.607772	0.837373	-0.180555	0.00282106	0.0199543	0.0188667	0.762	0.921669	-0.0479575	0.442659	0.612285	-0.0385533	0.551606	0.782389	-0.0338929	0.594156	0.874139	-0.0250358	0.700448	0.971514	0.0349504	0.56566	0.782899	-0.014951	0.826074	0.953516
Medtr1g017530	NA	hypothetical protein	NA	1.69375	0.00454307	0.023742	0.252125	0.827958	0.94472	1.39419	0.167184	0.450567	1.02221	0.193419	0.381014	1.58051	0.0599996	0.232155	0.475699	0.673121	0.860044	2.09008	0.0128188	0.0694342	0.927116	0.228665	0.384762	1.1472	0.142647	0.365814	0.618128	0.330213	0.700097	1.60616	0.110951	0.536333	-0.126034	1	1	1.71716	0.0415453	0.167151
Medtr1g017540	ZCF125	kinesin motor domain protein	microtubule-based movement	0.152927	0.393589	0.626097	-0.358256	0.0819779	0.246743	-0.418527	0.0185034	0.11858	0.519087	0.00368549	0.0189285	-0.607702	0.00129717	0.0176138	0.130169	0.45469	0.704594	-0.472509	0.00810748	0.0494445	0.23864	0.201927	0.352162	-0.515519	0.0058235	0.0393186	0.194815	0.294399	0.665871	-0.0842294	0.641391	0.952053	0.317472	0.076782	0.239669	-0.632248	0.000823152	0.00959182
Medtr1g017570	NA	basic leucine zipper transcription factor	regulation of transcription, DNA-dependent	-1.1995	0.0376384	0.125541	-0.858464	0.104156	0.288647	-0.221124	0.649794	0.876554	0.40878	0.517945	0.711017	-0.047708	1	1	-0.438788	0.459717	0.708519	0.369907	0.420442	0.689613	0.939061	0.0529939	0.128488	-1.06371	0.0504977	0.184193	0.0262946	1	1	0.644628	0.119769	0.556528	0.978479	0.0439779	0.164669	-1.0342	0.0571989	0.205317
Medtr1g017700	NA	phytosulfokine precursor protein	cell proliferation;regulation of receptor activity	-0.387363	0.345337	0.579654	-0.412922	0.306283	0.55602	-0.592831	0.120714	0.374315	-0.51118	0.129472	0.2892	0.37862	0.325862	0.611848	-0.384735	0.282852	0.539822	0.382798	0.273118	0.544797	0.0388667	0.942024	0.984052	-0.285035	0.522329	0.761841	-0.420729	0.256081	0.626219	0.378475	0.261831	0.751689	-0.0185869	1	1	-0.190515	0.759334	0.918485
Medtr1g017770	NA	E3 ubiquitin ligase PUB14	protein ubiquitination;regulation of brassinosteroid mediated signaling pathway	-0.219416	0.192572	0.400112	-0.13591	0.413873	0.659712	-0.278756	0.0649148	0.261735	-0.815674	1.33e-08	3.44e-07	0.0346995	0.826044	0.954726	-0.235831	0.162527	0.387658	-0.27307	0.072069	0.235578	-1.0011	2.48e-11	7.87e-10	-0.321931	0.0447722	0.169243	-0.0507017	0.78207	0.958624	-0.165825	0.290082	0.775903	-0.636341	6.29e-06	0.000140385	-0.373453	0.0194923	0.0998549
Medtr1g017780	NA	40S ribosomal protein S11-1	translation	0.166491	0.0747184	0.208696	0.17999	0.0537059	0.184955	-0.00984269	0.920807	1	0.0903483	0.341483	0.548886	-0.362057	9.28e-05	0.00254799	0.0722039	0.425195	0.679435	-0.0162773	0.864696	0.973941	0.317165	0.000663645	0.00341989	-0.334343	0.000328429	0.00410691	0.06911	0.472709	0.806642	0.0108326	0.917055	1	0.0309257	0.741998	0.895787	-0.354395	0.00013614	0.00237284
Medtr1g017830	NA	hypothetical protein	NA	0.799404	5.24e-09	1.19e-07	0.108598	0.427773	0.672069	-0.790136	1.16e-08	1.01e-06	-1.70307	1.08e-34	2.03e-31	0.770759	1.11e-08	1.9e-06	0.0414249	0.763484	0.910038	-0.540685	8.54e-05	0.00134881	-1.21298	7.47e-19	8.87e-17	0.427375	0.00162752	0.0148064	-0.156705	0.274874	0.645396	-1.1817	4.61e-17	5.17e-15	-0.900298	2.65e-11	2.03e-09	0.498446	0.000228447	0.0035414
Medtr1g017870	NA	FKBP-type peptidyl-prolyl cis-trans isomerase	protein peptidyl-prolyl isomerization;protein folding;chaperone-mediated protein folding	-0.253535	0.0111957	0.0487447	-0.122467	0.222764	0.460005	-0.202794	0.0534097	0.231749	-0.194165	0.0519501	0.149868	0.0136027	0.91087	0.991024	-0.196713	0.0410396	0.15516	0.0380282	0.702562	0.890189	0.114879	0.241321	0.400622	-0.0433647	0.680512	0.864515	-0.214702	0.034152	0.217286	-0.0570273	0.597908	0.938613	0.0166412	0.857678	0.957028	-0.0845597	0.416266	0.679115
Medtr1g017880	PCN	transducin/WD-like repeat-protein	maturation of SSU-rRNA from tricistronic rRNA transcript (SSU-rRNA, 5.8S rRNA, LSU-rRNA);embryonic development ending in seed dormancy;meristem maintenance;leaf vascular tissue pattern formation;lateral root formation;root meristem growth;meristem growth;leaf development;post-embryonic plant organ development;regulation of auxin polar transport	0.217169	0.00499019	0.0256277	0.157682	0.0425831	0.157745	0.25557	0.00097628	0.0142533	0.0509621	0.522773	0.714732	-0.14719	0.0586502	0.228836	0.0158786	0.84006	0.952107	0.186758	0.0163877	0.0836281	-0.235086	0.00268069	0.0112464	0.0177295	0.823338	0.943072	0.211901	0.00548058	0.062634	0.0498416	0.531435	0.913974	-0.0390374	0.608413	0.812237	0.0488046	0.525189	0.765922
Medtr1g017900	NA	hypothetical protein	transcription termination;regulation of transcription, DNA-dependent;positive regulation of gene expression;cell migration;chemotaxis to folate;cell-cell adhesion;socially cooperative development	-0.32921	0.0061642	0.0303075	-0.302782	0.0108661	0.0595821	-0.149795	0.227302	0.533531	0.308493	0.00991709	0.0420604	0.257774	0.0329846	0.159592	-0.194013	0.0904865	0.265553	-0.00330891	0.983859	1	0.308026	0.0113923	0.0372767	0.0291565	0.819323	0.940877	-0.215222	0.0584282	0.301748	-0.0526387	0.689416	0.969277	0.386074	0.0011661	0.0111447	-0.159832	0.215341	0.468443
Medtr1g017910	NA	exocyst subunit exo70 family protein	exocytosis;protein transport;arbuscular mycorrhizal association	1.19652	0.320147	0.551727	-0.17761	1	1	0.839523	0.541252	0.816306	-0.64961	1	1	-1.06832	0.385887	0.668842	1.80805	0.0610313	0.205174	0.816638	0.541252	0.785734	3.26901	4.51e-06	4.43e-05	-0.0117986	1	1	4.17121	1.24e-09	1.01e-07	4.66431	6.09e-11	4.07e-09	3.646	2e-07	6.9e-06	-0.643629	0.586216	0.811191
Medtr1g017940	NA	F-box protein	NA	-0.389427	0.000594507	0.00430359	-0.135463	0.229544	0.467983	-0.0322411	0.779661	0.942571	-0.0620716	0.639639	0.805023	-0.102268	0.422864	0.699666	0.00114122	0.978389	1	0.0866029	0.469985	0.728872	-0.141713	0.276656	0.4423	-0.0592548	0.643651	0.843123	-0.143438	0.162392	0.515882	0.141636	0.223889	0.710838	-0.0501809	0.690095	0.865553	0.0443838	0.732161	0.903138
Medtr1g017950	WLIM1	GATA type zinc finger transcription factor family protein	actin filament bundle assembly	0.00869725	0.916731	0.981758	0.0469463	0.553435	0.771161	0.0943151	0.235224	0.543088	-0.0348623	0.656371	0.816602	0.112747	0.145278	0.397068	-0.0224784	0.776931	0.918458	0.0545505	0.494747	0.749606	-0.0311916	0.697737	0.826088	-0.0267272	0.74162	0.900145	0.0254677	0.744215	0.945336	-0.134392	0.0935969	0.495677	-0.0636061	0.413274	0.665478	0.0486991	0.531768	0.770034
Medtr1g017990	ZCF37	ZCF37, putative	NA	0.397194	0.00822267	0.0382274	-0.104198	0.499655	0.730837	0.203416	0.191708	0.485039	-0.294415	0.0648427	0.176163	0.345271	0.0270782	0.141146	0.257642	0.0867641	0.258645	0.420689	0.00657993	0.0425668	0.230111	0.146068	0.277727	0.324884	0.0384054	0.152571	-0.652978	2.18e-05	0.000689986	0.173374	0.267882	0.757885	0.104461	0.515454	0.747807	0.341937	0.0286589	0.129735
Medtr1g018000	ZCW7	ZCW7	phosphorylation	-0.0517544	0.522734	0.736054	0.0458954	0.606234	0.80668	0.123157	0.154786	0.431371	0.0913082	0.262816	0.463765	-0.109816	0.2018	0.475345	-0.138554	0.0697688	0.224836	0.189943	0.0267453	0.119057	0.0964773	0.2469	0.407292	-0.171143	0.0499203	0.182796	-0.0986059	0.209113	0.573763	-0.0426141	0.641274	0.952053	-0.0439625	0.633769	0.829552	-0.0520893	0.546782	0.781489
Medtr1g018020	NA	hypothetical protein	carbohydrate metabolic process;proteolysis;phosphatidylinositol biosynthetic process;oxidation reduction	-0.129007	0.272562	0.499392	0.0590021	0.607012	0.807056	-0.110402	0.361035	0.674245	-0.126092	0.288057	0.492775	0.234391	0.0454833	0.195732	0.0939472	0.413523	0.669653	0.0889585	0.465109	0.725549	0.315527	0.00626165	0.0229174	0.138008	0.242215	0.50407	-0.0231579	0.855457	0.984946	-0.0108318	0.933095	1	0.0485626	0.683574	0.861579	0.0442092	0.717021	0.893545
Medtr1g018030	NA	acyl-CoA N-acyltransferase domain protein	N-terminal protein amino acid acetylation;melatonin biosynthetic process	-0.288932	0.288603	0.517645	-0.3808	0.169091	0.389325	0.208626	0.486866	0.780071	0.424619	0.177536	0.359676	0.218183	0.578473	0.817833	-0.259857	0.314477	0.574278	0.41199	0.15609	0.389873	0.346838	0.31675	0.486848	-0.578082	0.149812	0.376801	-0.446498	0.108621	0.423142	0.30743	0.300485	0.783535	0.242394	0.438852	0.68625	0.72805	0.0241399	0.115537
Medtr1g018040	NPGR1	TPR 7B-like protein	NA	-0.250117	0.178009	0.379687	-0.639507	0.00116859	0.0107221	-0.286207	0.119622	0.372618	-0.322645	0.082186	0.209111	-0.251386	0.177281	0.442284	-0.499819	0.00989321	0.0536005	-0.281557	0.12206	0.333496	-0.443609	0.0196235	0.0582558	-0.314357	0.0880581	0.267632	0.0090089	1	1	-0.047238	0.822459	1	-0.135238	0.478295	0.71877	-0.480268	0.0101695	0.0632085
Medtr1g018090	NA	helix loop helix DNA-binding domain protein	regulation of transcription, DNA-dependent;transcription from RNA polymerase II promoter;positive regulation of transcription from RNA polymerase II promoter	0.537267	0.158733	0.351526	0.157954	0.68445	0.859647	0.291199	0.439249	0.741463	-0.315996	0.403292	0.609651	-1.10969	0.00407857	0.039697	0.541163	0.151265	0.370947	-0.487551	0.198864	0.451746	-0.387584	0.304553	0.473485	-0.308659	0.415995	0.677597	0.225542	0.561619	0.858122	-0.670613	0.0780831	0.453179	-0.348765	0.357561	0.612051	0.213411	0.578008	0.805399
Medtr1g018140	NA	F-box/kelch-repeat plant protein	ubiquitin-dependent protein catabolic process;photosynthetic electron transport chain;proline transport;protein ubiquitination;SCF-dependent proteasomal ubiquitin-dependent protein catabolic process	0.229606	0.213391	0.427786	-0.0718253	0.747521	0.897558	-0.210928	0.259271	0.572148	-1.27884	7.53e-13	4.09e-11	0.539556	0.0023912	0.0273137	0.0539449	0.764664	0.910426	-0.520549	0.00587741	0.039144	-1.42032	5.81e-15	3.8e-13	0.248948	0.17224	0.412014	0.125309	0.464117	0.800774	-0.527317	0.00525957	0.0757586	-0.912647	1.35e-07	4.8e-06	0.157677	0.395325	0.660375
Medtr1g018180	NA	armadillo/beta-catenin-like repeat protein	protein ubiquitination	0.0894015	0.320193	0.551727	0.0376359	0.665393	0.847263	0.135649	0.150771	0.426162	-0.123829	0.190632	0.377302	-0.0629166	0.51448	0.770265	0.187766	0.0351772	0.139295	0.220174	0.0189595	0.0930493	0.0689809	0.465558	0.632981	0.166766	0.077432	0.245673	-0.248355	0.0076895	0.0800183	0.0779424	0.413453	0.855294	0.0183941	0.849782	0.952245	0.182287	0.0521382	0.194007
Medtr1g018200	NA	beta-like galactosidase	carbohydrate metabolic process;metabolic process	0.245448	0.342563	0.576884	-0.253705	0.32704	0.579451	0.275304	0.290124	0.606163	0.191791	0.454996	0.658147	0.111184	0.667861	0.873095	0.0531643	0.842263	0.952864	0.631424	0.0150137	0.0782075	-0.062606	0.808005	0.903696	0.0925926	0.72168	0.887831	0.0451853	0.863479	0.987256	0.431084	0.0972025	0.504744	-0.633863	0.0139019	0.0741093	0.733364	0.00456773	0.0352835
Medtr1g018205	NA	porin/voltage-dependent anion-selective channel protein	transmembrane transport	0.21702	0.0855841	0.229994	0.331303	0.00767978	0.0460767	0.417938	0.0014522	0.0192139	0.0326148	0.837708	0.935155	-0.119466	0.374452	0.658287	-0.127698	0.414169	0.670267	0.466942	0.000351689	0.00430009	0.060578	0.672864	0.806539	0.00619803	1	1	0.162225	0.214529	0.580859	0.21342	0.121294	0.559703	-0.163923	0.222306	0.464857	-0.0101521	0.954905	1
Medtr1g018320	D14	sigma factor sigb regulation rsbq-like protein	morphogenesis of a branching structure;de-etiolation;coumarin biosynthetic process;secondary shoot formation;shoot formation;proline transport;sesquiterpenoid biosynthetic process;hormone biosynthetic process;response to karrikin;lactone biosynthetic process;strigolactone metabolic process;strigolactone biosynthetic process;cellular response to strigolactone	-0.191194	0.21962	0.435938	-0.0390086	0.807599	0.932104	0.00657912	0.971296	1	0.182084	0.238251	0.434885	0.557291	0.000312276	0.0062932	0.0376933	0.821106	0.942109	0.429733	0.00507132	0.0350904	0.477332	0.00193685	0.00853841	0.132369	0.398945	0.663258	-0.204486	0.183287	0.544702	0.402395	0.00874767	0.113213	0.305208	0.0475044	0.173836	0.579916	0.000176983	0.00290311
Medtr1g018350	NA	SPOC domain protein	NA	0.1324	0.183698	0.388226	-0.155951	0.121094	0.317224	-0.0298498	0.776796	0.941577	-0.0146875	0.877624	0.95681	0.252495	0.0131272	0.0872226	-0.20231	0.0445334	0.164808	-0.140254	0.160132	0.39592	-0.44934	9.43e-06	8.48e-05	0.113881	0.289846	0.558868	-0.0232803	0.802503	0.966507	-0.191813	0.0626939	0.402235	-0.0412002	0.685921	0.862984	0.16243	0.116655	0.324143
Medtr1g018420	NA	C2H2-type zinc finger protein	response to oxidative stress;response to cold;response to water deprivation;response to wounding;response to high light intensity;response to salt stress;response to abscisic acid stimulus;photoprotection;response to chitin;photosynthesis;multicellular organism growth;negative regulation of transcription, DNA-dependent	0.0603224	0.787795	0.910333	0.365187	0.0932295	0.268145	-0.325056	0.0965662	0.330837	0.582031	0.00281754	0.0152762	1.05642	5.66e-07	4.86e-05	-0.0748314	0.753784	0.90584	-0.849997	1.64e-05	0.000338284	-0.104488	0.592955	0.744194	0.545317	0.0105665	0.0611532	0.594955	0.0051291	0.0596133	-1.68816	6.63e-17	7.3e-15	-0.136749	0.483475	0.722826	0.171924	0.425815	0.687252
Medtr1g018440	NA	DUF566 family protein	mitosis;chloroplast organization	-0.392625	0.0684874	0.196246	-0.219286	0.286228	0.535262	-0.125809	0.641809	0.87259	-0.283469	0.275768	0.479091	-0.186079	0.418109	0.695415	0.0666338	0.877944	0.970377	-0.417135	0.0854883	0.264142	-0.0925432	0.734526	0.85329	-0.0978918	0.681436	0.865251	0.0580747	0.841113	0.980364	0.0100913	1	1	0.446772	0.0579179	0.199066	-0.577296	0.0165174	0.0888075
Medtr1g018480	NA	calcium-binding EF hand-like protein	NA	-0.272738	0.120873	0.293136	-0.0872997	0.61204	0.810417	-0.0253396	0.890921	0.990729	-0.158283	0.380287	0.587546	0.285999	0.135958	0.381822	-0.35064	0.0339614	0.135961	-0.0114146	0.963891	1	-0.168025	0.364108	0.537882	0.176435	0.385476	0.650413	0.126434	0.442334	0.787811	0.0378334	0.85468	1	0.087231	0.632491	0.829148	-0.00433807	1	1
Medtr1g018510	NA	subtilisin-like serine protease	proteolysis	-0.224235	0.0544309	0.165396	-0.458035	9.2e-05	0.00131881	-0.0357473	0.76286	0.934943	0.0765365	0.514042	0.707639	0.0267206	0.830887	0.957004	-0.296425	0.0110134	0.05823	-0.283031	0.0160901	0.0823897	-0.129566	0.273822	0.438977	0.16153	0.169749	0.408736	-0.176633	0.123079	0.44991	-0.192528	0.10114	0.514688	0.269076	0.0200501	0.0966574	0.212701	0.0701181	0.233399
Medtr1g018550	NA	syntaxin 6, amine-terminal protein	vesicle fusion;vesicle-mediated transport;Golgi vesicle transport;vesicle docking	0.0282559	0.834098	0.938553	0.0859506	0.456693	0.695935	-0.468961	4.6e-05	0.00128094	-1.08135	8.19e-26	3.3e-23	0.589967	6.26e-09	1.23e-06	-0.0966066	0.354207	0.611784	-0.373297	0.00107528	0.0104253	-1.00298	3.81e-22	7.23e-20	0.0925013	0.387408	0.652188	-0.0858484	0.453467	0.795708	-0.483133	3.14e-05	0.000978769	-0.894152	1.34e-18	2.47e-16	-0.0129073	0.927294	0.997947
Medtr1g018620	NA	lipase	NA	0.0766207	0.271042	0.497616	0.0299067	0.667615	0.8488	-0.190113	0.0128858	0.0922224	0.0145573	0.840214	0.936295	-0.134611	0.0755945	0.267712	-0.0387587	0.6005	0.813264	-0.178924	0.0181622	0.0902353	-0.0935852	0.205611	0.356631	-0.0559634	0.475716	0.727564	-0.0145215	0.829196	0.976577	-0.11195	0.148879	0.614509	-0.108372	0.147288	0.363526	-0.238304	0.00205385	0.0192115
Medtr1g018640	NA	gibberellin-regulated family protein	defense response;gibberellic acid mediated signaling pathway;coenzyme A biosynthetic process	0.770483	1.29e-06	1.93e-05	0.436577	0.00688448	0.0425608	0.288485	0.0672206	0.266369	-0.302226	0.0628587	0.172287	-0.861533	1.41e-07	1.61e-05	1.11672	1.24e-12	7.85e-11	-0.176208	0.280508	0.551128	0.251274	0.114601	0.231509	1.09589	1.3e-12	1.14e-10	0.759426	1.54e-06	6.51e-05	-0.371085	0.0219449	0.21801	0.0179561	0.92632	0.988926	0.213674	0.17828	0.418725
Medtr1g018680	CYCA3;1	carboxy-terminal domain cyclin	cell cycle;mitosis;cell division	-0.118859	0.234546	0.45506	-0.048347	0.572321	0.783375	0.21047	0.0591426	0.246574	-0.217071	0.0482812	0.141803	0.102961	0.385035	0.66818	-0.179139	0.0796673	0.24494	0.131189	0.269142	0.540214	-0.287586	0.0103088	0.0343592	-0.0711916	0.569642	0.795193	-0.0226178	0.765418	0.953148	0.220531	0.0518534	0.363417	-0.123844	0.262514	0.513627	-0.0765811	0.506726	0.751523
Medtr1g018710	NA	MFP1 attachment factor-like protein	mitotic cell cycle;lateral root development	-0.28906	0.030954	0.108219	-0.358698	0.00765694	0.0460007	-0.147138	0.296876	0.612716	-0.175396	0.215427	0.407496	-0.20989	0.135021	0.380707	-0.233066	0.0781741	0.242073	-0.0185475	0.926504	0.999047	-0.00123654	1	1	-0.359478	0.0117796	0.0659417	-0.0736617	0.526737	0.838473	-0.00982288	1	1	0.18168	0.171458	0.398228	-0.618233	2.28e-05	0.000565563
Medtr1g018750	NA	carbohydrate esterase plant-like protein	phosphorylation	-0.444303	0.00770302	0.0362678	-0.375633	0.0232416	0.103387	-0.215008	0.18341	0.473548	-0.509489	0.0012994	0.00819239	0.104263	0.496239	0.757809	-0.324562	0.0451104	0.166527	-0.0419034	0.804786	0.942152	-0.0126565	0.958262	0.995211	-0.200915	0.212681	0.468015	-0.174821	0.301039	0.673824	-0.285952	0.0771905	0.450198	-0.347323	0.0257812	0.115154	-0.0486187	0.769953	0.923657
Medtr1g018760	ASPGB1	isoaspartyl peptidase/L-asparaginase	proteolysis;asparagine catabolic process via L-aspartate	-0.276386	0.055486	0.167721	-0.332474	0.0212175	0.0968452	-0.312664	0.0291432	0.159775	0.636665	9.75e-06	0.00012472	-0.735948	3.74e-07	3.49e-05	-0.0286995	0.845426	0.953972	-0.307158	0.0321334	0.135264	0.401704	0.00522666	0.0197276	-0.0663074	0.644825	0.843998	0.203566	0.156449	0.507575	-0.0145598	0.919531	1	0.350515	0.0147265	0.0773546	-0.501054	0.000517206	0.00666696
Medtr1g018790	VFB1	F-box SKIP2-like protein	protein ubiquitination	-0.222913	0.00134101	0.00859885	-0.141179	0.0416244	0.15507	-0.138403	0.0569978	0.241279	0.0850302	0.232198	0.427727	-0.000951581	0.998337	1	-0.0236974	0.725606	0.888978	-0.0956697	0.186554	0.434292	-0.078268	0.270187	0.434916	-0.0314972	0.666768	0.856831	-0.138156	0.0436523	0.253741	0.0789644	0.272086	0.762415	0.135088	0.0565354	0.195715	-0.0860055	0.235383	0.493757
Medtr1g018800	NA	mannose-P-dolichol utilization defect 1-like protein	dolichol-linked oligosaccharide biosynthetic process;transport	0.207545	0.00344821	0.0189643	0.166222	0.0193421	0.0904059	0.081406	0.303759	0.619065	0.0087256	0.93188	0.987394	-0.0805193	0.301736	0.588457	0.208926	0.00254808	0.0183747	0.105097	0.179806	0.424163	0.229539	0.00228337	0.0098037	0.21277	0.00592815	0.0398702	0.0155271	0.814796	0.970756	-0.00386079	0.963949	1	-0.0605893	0.437046	0.684531	0.0937989	0.23839	0.498028
Medtr1g018805	NA	hypothetical protein	NA	-0.174016	0.732314	0.878147	-0.306518	0.557623	0.773056	-0.085515	1	1	0.326546	0.735412	0.871109	0.946902	0.222907	0.501026	-0.780168	0.138986	0.351017	0.0386204	1	1	-0.421711	0.677117	0.81005	0.808603	0.261189	0.525755	-0.785803	0.182043	0.542858	-0.541997	0.498372	0.900045	-0.0737052	1	1	0.10372	1	1
Medtr1g018830	NA	hypothetical protein	NA	0.477538	0.185193	0.390393	0.606796	0.104952	0.289854	0.133302	0.811659	0.958554	0.432367	0.296573	0.50221	0.111935	0.798264	0.9419	0.448565	0.19979	0.442017	-0.435035	0.356582	0.629766	0.0498032	1	1	-0.422385	0.384321	0.649533	0.895334	0.00687712	0.0739512	0.321298	0.415212	0.856278	0.187009	0.681058	0.860115	0.111843	0.897362	0.986046
Medtr1g018840	RD21A	papain family cysteine protease	proteolysis;response to water deprivation;defense response to fungus	-0.197441	0.00718254	0.034376	-0.0803647	0.273645	0.521438	-0.0748105	0.308146	0.622943	0.315062	1.72e-05	0.00020445	0.236027	0.00134041	0.0180515	0.158241	0.030907	0.126866	0.116666	0.111748	0.314811	0.392876	8.54e-08	1.3e-06	0.270221	0.000242617	0.00321746	-0.273218	0.000195527	0.00452635	-0.050794	0.48907	0.896635	0.0102554	0.88904	0.970665	0.204342	0.0055126	0.0405557
Medtr1g018910	NA	Serine/Threonine kinase, plant-type protein, putative	phosphorylation;cell wall organization	0.0738487	0.598206	0.791628	-0.0365208	0.805021	0.930562	0.203543	0.139172	0.407004	-0.501631	0.000382948	0.00296417	0.218806	0.110572	0.339368	0.051539	0.719136	0.884557	0.122527	0.377301	0.649734	-0.550782	0.000128717	0.000834851	0.177321	0.196677	0.44687	0.0508733	0.716729	0.93291	0.166238	0.233165	0.721412	-0.729978	2.9e-07	9.6e-06	0.236932	0.0849905	0.264523
Medtr1g018930	NA	hypothetical protein	response to high light intensity;methylation;response to hydrogen peroxide;xylan biosynthetic process	0.281454	0.0520347	0.160034	0.0871463	0.551577	0.770168	-0.0341028	0.870553	0.983854	0.323167	0.0317673	0.103258	0.139392	0.371123	0.655139	0.0418636	0.708043	0.877716	0.0560426	0.720693	0.901156	0.193072	0.218721	0.372295	-0.0171499	0.963833	1	0.177378	0.216886	0.583797	-0.331858	0.0353393	0.293868	0.0812632	0.633245	0.829245	0.0120851	0.964737	1
Medtr1g018940	FRA1	chromosome-associated kinesin KIF4A-like protein	microtubule-based movement;plant-type cell wall biogenesis;regulation of gibberellic acid mediated signaling pathway;cellulose microfibril organization;cytoskeleton-dependent intracellular transport;regulation of cell proliferation;positive regulation of transcription, DNA-dependent	-0.283407	0.00719129	0.0344106	-0.36722	0.000502852	0.00537415	-0.165506	0.115202	0.364842	0.101606	0.332811	0.539466	0.140848	0.191252	0.460719	-0.354622	0.000774806	0.00691778	-0.389023	0.000240213	0.00315774	-0.404989	0.000137561	0.000883574	-0.115749	0.290407	0.559515	-0.0485846	0.619631	0.888996	-0.240974	0.0224129	0.221295	0.00158663	0.991703	1	-0.0147501	0.895199	0.985132
Medtr1g018970	NA	long chain base biosynthesis protein 1a	lipid metabolic process;sphingolipid metabolic process;biosynthetic process;embryonic development ending in seed dormancy;multidimensional cell growth;sphingolipid biosynthetic process	0.562655	0.410326	0.641312	0.866287	0.182089	0.407382	0.388051	0.574384	0.838095	-0.645918	0.274446	0.477567	0.432757	0.701488	0.891989	0.037894	1	1	-0.419246	0.825982	0.954995	-0.661417	0.259584	0.422214	0.576478	0.442293	0.700413	0.397093	0.635094	0.8962	0.353579	0.701488	0.971514	-0.21128	0.7113	0.878221	0.585491	0.347942	0.616436
Medtr1g019040	NA	SPla/RYanodine receptor (SPRY) domain protein	NA	0.1419	0.603216	0.794996	-0.25391	0.453881	0.693606	-0.0440972	0.917824	1	-0.689937	0.0430647	0.130392	-0.450265	0.128878	0.370892	0.234418	0.361724	0.619788	-0.447671	0.129486	0.346492	-0.143482	0.697911	0.826168	-0.242489	0.434466	0.693302	0.71216	0.00503106	0.0590208	0.105359	0.722496	0.976411	0.525685	0.0770122	0.240188	-0.280329	0.341768	0.610578
Medtr1g019050	NA	NYN domain protein	NA	-0.157444	0.172912	0.372085	-0.166221	0.164856	0.383052	0.143376	0.249793	0.560444	-0.208038	0.109819	0.25746	0.0683587	0.63728	0.855811	-0.181475	0.104063	0.291704	0.0985903	0.449299	0.714283	-0.490417	0.000391053	0.0021724	-0.0532885	0.71915	0.886877	-0.149292	0.209125	0.573763	0.00945367	1	1	-0.494533	0.000211956	0.00278707	-0.181167	0.206039	0.456649
Medtr1g019110	NA	dehydration-responsive element-binding protein	transcription, DNA-dependent;regulation of transcription, DNA-dependent;ethylene mediated signaling pathway	-0.360476	0.0116211	0.0502971	-0.0146071	0.870411	0.965444	0.01459	0.929558	1	-0.345417	0.024844	0.0854938	0.374894	0.0125416	0.0848329	-0.0475631	0.63162	0.834776	0.0299985	0.838339	0.960954	-0.257105	0.0961375	0.20272	0.351846	0.0194369	0.095227	-0.264857	0.057927	0.300456	-0.0408221	0.784635	0.992491	-0.172934	0.257698	0.507696	0.489977	0.000854026	0.00988434
Medtr1g019120	NA	zinc finger C-x8-C-x5-C-x3-H type family protein, putative	NA	-0.170972	0.114879	0.282432	0.0559079	0.650555	0.837679	0.0595299	0.627643	0.866962	0.0564731	0.620546	0.790961	0.058796	0.632638	0.852545	-0.00742222	0.887885	0.973783	0.0120333	0.954328	1	0.0736915	0.550805	0.708631	0.127471	0.289606	0.558739	-0.210052	0.0458795	0.261634	-0.0384534	0.74448	0.982791	0.0852159	0.463008	0.706024	0.00933974	0.97707	1
Medtr1g019130	WOX4	wuschel-related homeobox protein	signal transduction;procambium histogenesis;phloem or xylem histogenesis;cell division	0.018179	0.892983	0.969729	-0.0384542	0.753824	0.901672	0.17779	0.141741	0.410738	0.0394823	0.74514	0.876592	0.291743	0.014172	0.0917605	-0.0957636	0.412801	0.668867	0.363488	0.00246372	0.0200075	0.281251	0.0134325	0.042708	-0.104324	0.401507	0.664953	0.0444902	0.702062	0.92549	0.181598	0.13887	0.596224	-0.148011	0.201992	0.439267	0.244335	0.0403301	0.16378
Medtr1g019150	NA	polyadenylate-binding protein	mRNA processing;regulation of translation;mRNA transport;regulation of nuclear-transcribed mRNA poly(A) tail shortening	0.139331	0.0214973	0.0820192	0.0216581	0.726313	0.88571	0.00629816	0.92124	1	0.184207	0.00243909	0.0135631	-0.269936	9.3e-06	0.000442373	0.0565018	0.344657	0.602809	-0.0556617	0.356568	0.629766	0.210363	0.000559125	0.00295551	-0.17563	0.00395025	0.0295927	0.0916249	0.133415	0.469096	-0.021998	0.718116	0.9759	0.152665	0.0120119	0.0669103	-0.198769	0.00109511	0.0119351
Medtr1g019200	NA	zinc finger (C3HC4-type RING finger) family protein	protein ubiquitination;proteasomal ubiquitin-dependent protein catabolic process	0.00537996	0.925359	0.986547	-0.0236531	0.755579	0.902321	-0.00760773	0.922446	1	-0.0915088	0.176997	0.358907	0.0133168	0.850024	0.966551	0.0121192	0.809282	0.935583	-0.0460441	0.524554	0.772625	-0.270934	8.36e-05	0.000575325	0.031701	0.653081	0.848577	0.0547336	0.420769	0.77377	0.00926665	0.908934	1	-0.0949303	0.15898	0.380998	-0.101836	0.145659	0.371646
Medtr1g019240	NA	helix loop helix DNA-binding domain protein	fruit dehiscence	-0.696763	0.250995	0.473412	-0.323778	0.547493	0.767211	-0.018668	1	1	0.317023	0.719311	0.859616	0.536424	0.444603	0.71777	-1.36751	0.0193668	0.0901479	-0.721318	0.267687	0.539007	0.0978485	1	1	-0.672409	0.431152	0.690327	-0.516414	0.283632	0.654118	0.116544	0.889029	1	0.374804	0.59713	0.805586	0.20766	0.739502	0.907292
Medtr1g019250	SBP1	SBP (S-ribonuclease-binding protein) family protein	hormone-mediated signaling pathway	-0.0334222	0.715168	0.867759	-0.0137874	0.911312	0.985683	-0.0322263	0.707978	0.906373	0.0462971	0.571856	0.754429	-0.00448467	0.967401	1	0.00541797	0.945236	1	-0.0136784	0.883123	0.980326	-0.00795265	0.916912	0.96808	-0.0461991	0.579568	0.803009	-0.0348787	0.685165	0.917864	-0.0559689	0.507952	0.90425	-0.0630932	0.426081	0.675404	0.0225122	0.789869	0.933704
Medtr1g019270	NA	triacylglycerol lipase-like protein	lipid metabolic process	-0.380854	0.0061588	0.0303046	-0.564647	5.47e-05	0.000843526	-0.720195	1.49e-06	7.65e-05	-0.871772	6.48e-10	2.15e-08	-0.077893	0.570954	0.812036	-0.0449526	0.756561	0.906956	-1.10345	6.39e-13	1.06e-10	-0.591198	2.44e-05	0.00019603	-0.423558	0.00204806	0.0176776	-0.483718	0.000478418	0.00958189	-0.635411	2.03e-05	0.000663086	-0.341396	0.0132509	0.0715687	-0.681284	8.83e-07	3.7e-05
Medtr1g019280	NA	carboxy-terminal region remorin	NA	-0.178299	0.23602	0.456526	-0.532187	0.000426793	0.00467175	-0.24622	0.104189	0.345527	0.18676	0.229734	0.424643	-0.428734	0.00508364	0.0460545	-0.211934	0.163877	0.389642	-0.368862	0.0155001	0.080157	0.11575	0.461173	0.629279	-0.385376	0.0124189	0.0686521	-0.00259857	0.974542	1	-0.110159	0.472377	0.887712	0.314774	0.0393245	0.153536	-0.472013	0.00214688	0.0198758
Medtr1g019285	NA	hypothetical protein	NA	-0.410525	0.27636	0.503554	0.145055	0.656231	0.841531	-0.422695	0.270713	0.583931	-0.431808	0.247415	0.446217	-0.518792	0.092928	0.303235	-0.0106529	1	1	0.0102882	1	1	-0.0168002	1	1	-0.594848	0.065412	0.219292	-0.359531	0.351508	0.720935	0.255667	0.431467	0.863497	-0.607381	0.0856469	0.257343	-0.728553	0.0254859	0.119817
Medtr1g019290	NA	RNA cap guanine-N2 methyltransferase	RNA methylation;response to cold;RNA capping;methylation;7-methylguanosine cap hypermethylation	-0.179949	0.168085	0.364862	-0.110331	0.421369	0.666437	-0.0730114	0.557481	0.827846	0.00926935	0.954236	1	-0.0707098	0.641673	0.858444	-0.00262966	0.977437	1	-0.298134	0.0170754	0.0861249	-0.156452	0.205372	0.356354	-0.116198	0.40618	0.669093	0.0709049	0.51385	0.830314	-0.168362	0.181007	0.662578	-0.0579311	0.663723	0.848968	0.0628113	0.624173	0.837587
Medtr1g019320	NA	hypothetical protein	NA	0.233956	0.689504	0.852849	0.23079	0.69585	0.867045	0.318236	0.584446	0.843286	-0.0952516	0.900521	0.969471	-0.0529448	1	1	0.659036	0.106023	0.295658	0.374243	0.720588	0.901124	0.108923	0.804473	0.901488	-0.51367	0.359077	0.626741	-0.281202	0.485348	0.813791	0.554204	0.378831	0.83698	-0.37898	0.428883	0.677846	0.277856	0.605949	0.824654
Medtr1g019340	NA	AGC kinase	protein amino acid phosphorylation;phosphorylation;peptidyl-serine modification	0.0300093	0.646084	0.826547	-0.140088	0.0410064	0.153441	-0.196891	0.0045104	0.0442242	-0.232342	0.000641267	0.00455445	-0.0471275	0.493009	0.75524	-0.0679468	0.324977	0.584399	-0.204045	0.00327222	0.0247677	-0.373553	5.32e-08	8.44e-07	0.0313496	0.646888	0.845059	0.142515	0.0309687	0.204114	-0.160909	0.0205362	0.208231	-0.0388821	0.561374	0.779833	-0.207479	0.00246392	0.0221218
Medtr1g019360	COR27	cold regulated protein, putative	protein amino acid phosphorylation;response to cold;vegetative to reproductive phase transition of meristem;regulation of circadian rhythm;response to karrikin	0.154705	0.319964	0.551458	0.441034	0.00221792	0.0176768	0.397195	0.00885193	0.0714082	0.108799	0.499887	0.695663	0.0553363	0.718003	0.901437	0.08644	0.609991	0.819849	0.434735	0.00367602	0.0272463	0.246254	0.111092	0.226081	-0.0130241	1	1	-0.149934	0.341628	0.710943	0.071644	0.685718	0.96788	0.132567	0.417064	0.668208	0.410762	0.00751001	0.0508271
Medtr1g019430	SCP2	sterol carrier protein, putative	fatty acid beta-oxidation;gibberellin biosynthetic process;response to cytokinin stimulus;gibberellic acid mediated signaling pathway;seed germination;response to nitrate;intracellular lipid transport;glyoxylate metabolic process;reproductive structure development	0.108315	0.21677	0.432066	0.259626	0.00261419	0.0200492	0.243912	0.00914194	0.0730945	0.0032016	0.985375	1	0.0834481	0.367075	0.651064	0.34948	4.05e-05	0.000576961	0.327109	0.000369505	0.00446712	0.368758	4.69e-05	0.000349153	0.176112	0.0551557	0.195404	-0.0886688	0.331213	0.701493	0.132737	0.16632	0.643313	-0.0562957	0.541509	0.76561	0.366995	3.91e-05	0.000890591
Medtr1g019440	ATAMY1	alpha amylase domain protein	carbohydrate metabolic process;starch catabolic process;sucrose catabolic process;metabolic process;response to abscisic acid stimulus;response to gibberellin stimulus	0.0622989	0.91487	0.980696	-0.614193	0.103424	0.287415	-1.10409	0.00689061	0.0597036	0.156698	0.735809	0.871286	0.879893	0.0296383	0.14929	-0.135091	0.706814	0.877063	-1.1385	0.00425795	0.030607	0.576843	0.133147	0.259476	0.520257	0.213118	0.468494	-0.517842	0.186651	0.548483	-0.38492	0.328882	0.803288	0.204748	0.640895	0.835054	-0.00281437	1	1
Medtr1g019490	NA	WEAK movement UNDER BLUE LIGHT-like protein	chloroplast avoidance movement;chloroplast accumulation movement	-0.118944	0.140095	0.323541	-0.135608	0.0921774	0.266155	0.0847597	0.312524	0.627189	0.0857417	0.300776	0.507158	0.163082	0.0539451	0.217505	-0.116388	0.138474	0.350145	0.0175626	0.830733	0.956862	-0.239099	0.00426166	0.0166505	-0.0321379	0.715457	0.884957	-0.193721	0.0162376	0.134566	-0.0462609	0.596852	0.937867	0.00780597	0.935657	0.993728	0.261972	0.00184504	0.0176703
Medtr1g019500	VPS11	vacuolar protein sorting-associated-like protein	intracellular protein transport;endosome organization;vacuole organization;lysosome organization;protein transport;vesicle-mediated transport;secretion by cell;regulation of SNARE complex assembly;lytic vacuole organization;organelle localization by membrane tethering	0.0368619	0.68199	0.847737	-0.141637	0.0894982	0.261362	0.103925	0.231558	0.538425	0.0191683	0.832766	0.932035	0.0237024	0.787867	0.936339	-0.0966617	0.247043	0.499532	-0.0434171	0.624022	0.842896	-0.256833	0.00282521	0.0117777	0.0810026	0.350878	0.618392	-0.0122115	0.859258	0.985915	0.139394	0.108328	0.531257	0.137015	0.105982	0.294668	0.0691775	0.42334	0.685523
Medtr1g019540	PGSIP3	UDP-glucuronate:xylan alpha-glucuronosyltransferase	secondary cell wall biogenesis;glucuronoxylan biosynthetic process;xylan biosynthetic process;cell wall organization	0.460811	1.76e-05	0.000202519	0.02857	0.878721	0.969148	0.23837	0.0327962	0.17231	0.0426318	0.69546	0.844436	0.146805	0.16816	0.430588	0.393677	0.000250266	0.00268477	0.314389	0.00410347	0.0297429	0.270217	0.0109327	0.0360445	0.31957	0.00239161	0.0199486	0.403869	0.000122657	0.00301907	0.32822	0.00310365	0.0500374	0.258859	0.0141319	0.0750522	0.315627	0.00264057	0.023437
Medtr1g019545	NA	hypothetical protein	NA	0.074397	0.916985	0.981821	0.261579	0.621966	0.817373	-0.336909	0.47358	0.769004	-0.26687	0.557509	0.743225	0.49821	0.239646	0.521153	0.0790457	1	1	-0.416291	0.408122	0.677979	0.0743457	0.925467	0.973201	-0.100367	0.907964	0.985532	0.649197	0.126699	0.456958	0.0969063	0.850328	1	-0.0116145	1	1	0.113401	0.913633	0.992785
Medtr1g019550	NA	disease resistance protein (TIR-NBS-LRR class), putative	defense response;signal transduction	-0.531885	0.00285163	0.0161475	-0.342288	0.0415269	0.154773	0.276297	0.12401	0.380645	-0.611109	0.00069775	0.00487432	0.20162	0.305908	0.592819	-0.864054	1.69e-06	3.54e-05	-0.296328	0.137044	0.359867	-1.04414	9.27e-08	1.4e-06	-0.0757194	0.737061	0.897798	-0.031983	0.880204	0.992061	0.262611	0.151809	0.619507	-0.0739873	0.688714	0.86481	-0.106579	0.658932	0.857961
Medtr1g019620	NA	cytosolic Fe-S cluster assembly factor NUBP1-like protein	tRNA wobble uridine modification;iron-sulfur cluster assembly	0.118075	0.267442	0.493253	0.168158	0.104132	0.288637	0.0742893	0.526413	0.805887	0.062673	0.547563	0.735219	0.117498	0.294178	0.580257	0.0140217	0.908855	0.98378	0.185641	0.0905258	0.274447	0.0611927	0.554116	0.711634	0.168287	0.13605	0.355563	-0.0238147	0.842777	0.980578	-0.00572379	1	1	-0.0179538	0.884774	0.968489	0.0489484	0.672092	0.866835
Medtr1g019640	NA	EF hand protein	NA	-1.33334	1.75e-06	2.54e-05	-1.06129	8.55e-05	0.00123874	-0.829299	0.00400034	0.0405623	-0.412908	0.118791	0.272481	0.52581	0.126983	0.367642	-0.167265	0.50961	0.748563	-0.138259	0.631013	0.846212	0.197475	0.457556	0.626288	-1.07651	0.00913611	0.0550777	-0.523694	0.0377429	0.231135	0.912411	0.000392237	0.008988	0.255618	0.324565	0.578654	0.134285	0.768659	0.92317
Medtr1g019650	NA	albumin I	pathogenesis	-3.96482	6.36e-10	1.68e-08	-3.48008	4.99e-09	2.17e-07	-1.64812	0.00356888	0.0374666	-3.16203	1.44e-06	2.3e-05	0.889014	0.0619087	0.236357	-2.91001	1.37e-07	3.73e-06	-2.42307	0.0002326	0.00307378	-2.77241	9.38e-06	8.45e-05	-1.29357	0.0442173	0.168	-1.75107	0.000327302	0.00697819	-1.26269	0.0280108	0.258581	-1.34894	0.0140265	0.0746151	-2.64613	0.000274415	0.00409958
Medtr1g019660	NA	EF-hand protein	NA	-0.695102	0.113157	0.279408	-0.912618	0.0336984	0.134004	-0.796176	0.0978934	0.333726	-0.0654429	0.877048	0.956275	0.531967	0.36514	0.64925	-0.131338	0.771825	0.914716	0.254738	0.590254	0.821876	0.387668	0.393201	0.56594	-0.210298	0.777721	0.919257	-0.567357	0.1526	0.501666	0.850448	0.036714	0.301006	0.146087	0.827166	0.94122	0.480863	0.408351	0.672667
Medtr1g019670	NA	EF hand protein	NA	-0.611489	0.390897	0.624458	-0.0236997	1	1	-0.274818	0.56734	0.834213	0.032145	1	1	0.318566	0.736063	0.911059	-0.613911	0.32581	0.585358	-0.374017	0.46909	0.728187	0.0316349	1	1	-0.859022	0.296002	0.56552	-0.355289	0.757665	0.950506	-0.0149794	1	1	0.503781	0.232899	0.478401	0.518562	0.32581	0.595124
Medtr1g019715	NA	EF-hand pair protein	NA	-0.166643	0.687235	0.851396	-1.99126	2.9e-05	0.000492838	-1.68209	0.000127509	0.00290052	-0.724163	0.207125	0.397705	-1.77826	0.00175627	0.0218527	-0.506473	0.212786	0.458676	-2.68038	4.13e-08	2.02e-06	-1.01105	0.0752838	0.168074	-0.0335115	1	1	-0.299027	0.438426	0.785076	-0.654693	0.10504	0.523947	0.202166	0.760556	0.906428	-1.32767	0.0213677	0.106466
Medtr1g019740	NA	phosphatidic acid phosphohydrolase	lipid metabolic process;dephosphorylation;triglyceride biosynthetic process	-0.0951249	0.304573	0.535107	-0.0216511	0.762802	0.906694	-0.0351389	0.737055	0.921972	0.140346	0.180936	0.364342	0.206955	0.0546535	0.219226	0.0542696	0.722743	0.887252	-0.101939	0.348755	0.622526	0.0579283	0.606123	0.755219	0.206155	0.0613528	0.210072	-0.0460352	0.563865	0.859236	-0.011343	0.937585	1	0.205563	0.0465319	0.171527	0.00112041	1	1
Medtr1g019760	NA	catalytic/protein phosphatase type 2C	protein amino acid dephosphorylation	0.0631111	0.34876	0.583014	-0.0122692	0.913321	0.987146	-0.0859054	0.272878	0.586027	-0.334732	4.21e-06	5.91e-05	0.10974	0.120775	0.357677	0.304819	6.96e-06	0.000124227	-0.103213	0.189195	0.437982	-0.183536	0.0115153	0.037602	0.155853	0.0289223	0.126366	0.0781666	0.238029	0.608167	0.15173	0.0490374	0.353505	-0.14919	0.037785	0.149964	0.0535925	0.447703	0.705893
Medtr1g019770	ORC2	origin recognition complex second largest subunit 2	DNA replication	-0.0458308	0.814168	0.926659	-0.353684	0.050441	0.177144	-0.304331	0.0901498	0.318331	-0.0395538	0.83452	0.933027	-0.247462	0.158317	0.415845	-0.0223563	0.923839	0.989606	-0.333586	0.0662671	0.22261	-0.102407	0.607622	0.756375	-0.438115	0.0165586	0.0846775	-0.235174	0.168102	0.523879	-0.211755	0.241761	0.730792	-0.0559422	0.781222	0.917475	-0.448545	0.0124181	0.0728038
Medtr1g019780	NA	plant/F17M5-140 protein	NA	0.1833	0.157166	0.349221	0.004466	0.951438	1	-0.0862168	0.556564	0.827059	0.0625055	0.633662	0.800672	0.018463	0.894796	0.98428	0.127852	0.298082	0.555896	-0.0486799	0.739158	0.910294	-0.101444	0.45512	0.623938	0.0135395	0.926868	0.994644	-0.0320199	0.816477	0.971229	-0.170062	0.230314	0.717498	0.0935729	0.487792	0.725867	-0.0155176	0.94605	1
Medtr1g019790	NA	hypothetical protein	NA	-0.139756	0.594037	0.788213	0.120266	0.504551	0.735245	0.0909083	0.739111	0.923128	-0.456172	0.0351597	0.111868	-0.108804	0.604526	0.834791	0.00830331	0.911846	0.985175	0.217866	0.366019	0.639517	-0.411977	0.0765842	0.170029	-0.258457	0.248405	0.510845	0.0426926	0.78697	0.960925	0.474433	0.0342028	0.289136	-0.139976	0.522799	0.753038	-0.323839	0.130587	0.348113
Medtr1g019800	NA	hypothetical protein	endocytosis;glucuronoxylan metabolic process;protein desumoylation	0.0560214	0.714473	0.867429	0.0557648	0.696235	0.867286	0.0112967	0.976208	1	0.0627273	0.700169	0.846966	-0.0616013	0.719898	0.902862	0.129988	0.391491	0.648393	0.128914	0.40492	0.675178	0.192141	0.222205	0.377012	-0.00135003	1	1	0.238944	0.0891729	0.380349	0.0370808	0.832744	1	0.0516599	0.76783	0.91108	0.0942231	0.567547	0.79774
Medtr1g019810	SDH5	succinate dehydrogenase	tricarboxylic acid cycle;response to cytokinin stimulus;photorespiration;response to misfolded protein;proteasome core complex assembly	0.188403	0.00469174	0.0243218	0.12267	0.066484	0.214404	-0.054101	0.43248	0.736383	0.157648	0.019829	0.0722921	-0.10328	0.125359	0.364764	0.136231	0.0389502	0.149438	0.0225949	0.749326	0.916335	0.241717	0.000357372	0.00200703	-0.0961147	0.156272	0.387266	0.0574786	0.390587	0.751509	0.0685364	0.321254	0.797836	0.164895	0.0149486	0.0781571	-0.121131	0.073395	0.240156
Medtr1g019870	NA	LisH and RanBPM domain protein	NA	0.0743659	0.424702	0.655359	0.202411	0.0243171	0.106637	-0.0710924	0.438664	0.741186	-0.0657678	0.467734	0.668899	-0.155023	0.0895132	0.296116	0.0686478	0.444064	0.695678	-0.197832	0.0329247	0.137622	0.0292071	0.73984	0.85761	-0.0256438	0.77914	0.919847	0.0106973	1	1	-0.0510685	0.585202	0.933796	-0.00202673	1	1	-0.0608181	0.518584	0.760884
Medtr1g019940	PLP2	patatin-like phospholipase	lipid metabolic process;defense response;metabolic process;cell death;plant-type hypersensitive response;lipid catabolic process;oxylipin biosynthetic process;response to cadmium ion;defense response to virus;cellular response to hypoxia	1.09619	1.73e-11	5.74e-10	-0.00308731	1	1	0.622389	0.000417683	0.00748215	-0.901219	2.39e-08	5.75e-07	0.399189	0.0118602	0.0815154	1.14023	1.88e-12	1.15e-10	1.01669	5.06e-09	3.22e-07	-0.802065	6.77e-07	8.23e-06	0.507397	0.00139254	0.0131346	0.207737	0.199762	0.563543	0.272202	0.130032	0.578519	-0.841291	1.72e-07	5.99e-06	0.627688	7.39e-05	0.00147813
Medtr1g019960	NA	alpha/beta-hydrolase family-like protein	NA	-0.10397	0.329069	0.562086	-0.342003	0.00125356	0.0113132	-0.00303334	1	1	0.0829354	0.487947	0.68564	-0.104005	0.385192	0.668215	-0.0468119	0.643195	0.841839	0.05239	0.629195	0.845331	-0.128622	0.275882	0.441502	0.169366	0.132341	0.349323	-0.0928437	0.401062	0.761237	0.0684818	0.538865	0.918178	0.0697307	0.571519	0.787339	-0.0453718	0.723926	0.898034
Medtr1g019970	HO2	heme oxygenase 1 protein	heme oxidation;oxidation reduction	0.0368727	0.788198	0.910481	0.155392	0.217833	0.454282	0.147899	0.260377	0.572913	0.036666	0.802899	0.913823	-0.0952462	0.474799	0.741383	0.124388	0.327339	0.586947	0.204531	0.118095	0.326938	-0.241909	0.0742257	0.166189	-0.0366445	0.816558	0.939758	-0.0805594	0.489934	0.817016	0.0105011	0.947711	1	-0.367337	0.00660076	0.0431468	0.0970531	0.46858	0.723118
Medtr1g020000	NA	calcineurin-like metallo-phosphoesterase superfamily protein	NA	0.189678	0.0158118	0.0641453	0.088841	0.257785	0.503501	0.140934	0.0862756	0.309247	-0.0177286	0.826751	0.928824	0.0751518	0.349547	0.634272	0.209177	0.00725955	0.0423786	0.210629	0.00994222	0.0574957	-0.319444	0.00010282	0.000688445	0.285164	0.000387417	0.00473694	-0.111758	0.171282	0.529231	0.0290205	0.72936	0.979362	-0.107201	0.184332	0.416389	0.361682	5.8e-06	0.000179537
Medtr1g020020	NA	transmembrane protein, putative	root development	-0.0397018	1	1	0.497039	0.344061	0.596208	-0.717668	0.170817	0.455357	-0.214536	0.720009	0.860153	0.204681	0.89228	0.983237	0.0374745	1	1	-0.435225	0.400178	0.670971	-0.190222	0.780819	0.886654	-0.0799931	1	1	0.0630373	1	1	-0.0144848	1	1	0.275259	0.642077	0.83569	0.596286	0.391213	0.656343
Medtr1g020070	NA	casein kinase II beta chain 2	phosphorylation;regulation of protein kinase activity	0.023682	0.941846	0.99464	0.290646	0.217936	0.454386	-0.0462896	0.937764	1	0.0536504	0.841979	0.937281	-0.232521	0.389507	0.671612	0.16697	0.453252	0.703729	0.0544015	0.879221	0.978344	-0.0732626	0.832609	0.919189	-0.649767	0.017239	0.0872623	0.0724837	0.78445	0.959684	-0.213183	0.51317	0.906993	-0.0974197	0.733246	0.89095	-0.0348913	0.944213	1
[truncated: 21,697 more rows]
