# Supplementary material for: A combination of chitooligosaccharide and lipochitooligosaccharide recognition promotes arbuscular mycorrhizal associations in Medicago truncatula
Source: Nat Commun. 2019 Nov 6;10:5047. doi: 10.1038/s41467-019-12999-5 (PMC6834629; doi:10.1038/s41467-019-12999-5)
Supplement: Supplementary file 6 — Source Data [file 41467_2019_12999_MOESM6_ESM.xlsx]

## Sheet: Figure.1a
CO8					CO4					PGN					NS-LCO					SmLCO
Time	YFP	CFP	Ratio (YFP/CFP)		Time	YFP	CFP	Ratio (YFP/CFP)		Time	YFP	CFP	Ratio (YFP/CFP)		Time	YFP	CFP	Ratio (YFP/CFP)		Time	YFP	CFP	Ratio (YFP/CFP)
0	2003.12	1097.86	1.82457		0	1428.75	1043.03	1.36981		0	1946.69	1134.13	1.71646		0	997.36	672.01	1.48414		0	2233.72	1542.88	1.44776
5	1996.01	1100.1	1.81439		5	1425.09	1044.95	1.36379		5	1942.02	1135.29	1.71059		5	992.17	670.3	1.48019		5	2228.97	1551.12	1.43701
10	1988.72	1104.91	1.79989		10	1424.15	1044.48	1.3635		10	1935.59	1137.58	1.7015		10	985.75	669.11	1.47323		10	2227.61	1551.15	1.4361
15	1980.98	1108.64	1.78686		15	1424.19	1041.65	1.36724		15	1926.36	1136.29	1.69531		15	984.36	671.11	1.46676		15	2231.33	1551.53	1.43815
20	1973.23	1112.53	1.77364		20	1423.95	1039.14	1.37032		20	1922.29	1138.13	1.68899		20	983.62	671.24	1.46538		20	2231.62	1550.19	1.43958
25	1969.73	1116.27	1.76456		25	1422.19	1038.65	1.36927		25	1917.5	1140.75	1.68091		25	982.43	671.94	1.46208		25	2222.09	1560.36	1.42409
30	1964.21	1117.36	1.7579		30	1419.6	1038.19	1.36738		30	1914.24	1142.05	1.67614		30	981.62	672.92	1.45875		30	2223.92	1556.96	1.42837
35	1960.15	1119.8	1.75045		35	1418.1	1038.28	1.36582		35	1913.38	1141.62	1.67602		35	980	673.4	1.4553		35	2223.49	1553.58	1.4312
40	1957.37	1122.36	1.74398		40	1412.86	1040.05	1.35845		40	1910.71	1142.92	1.67178		40	978.86	673.63	1.45311		40	2217.48	1556.18	1.42495
45	1956.93	1124.67	1.74		45	1409.79	1044.23	1.35008		45	1907.79	1142.89	1.66927		45	976.7	675.09	1.44677		45	2228.45	1545.58	1.44182
50	1949.23	1127.42	1.72893		50	1408.7	1044.79	1.34831		50	1903.09	1147.39	1.65863		50	977.63	675.15	1.44802		50	2224.4	1549.66	1.43541
55	1945.9	1128.7	1.72402		55	1405.49	1043.51	1.34689		55	1900.81	1146.6	1.65778		55	976.4	677.8	1.44054		55	2222.43	1553.85	1.43027
60	1943.01	1130.99	1.71797		60	1403.53	1047.07	1.34044		60	1890.62	1151.17	1.64235		60	976.78	679.14	1.43826		60	2232.35	1550.29	1.43996
65	1938.91	1133.56	1.71046		65	1401.54	1045.37	1.34071		65	1886.98	1152.41	1.63742		65	977.14	681.02	1.43482		65	2239.5	1545.65	1.4489
70	1934.62	1134.94	1.7046		70	1397.18	1048.37	1.33272		70	1882.1	1155.15	1.62931		70	978.98	683	1.43335		70	2233.95	1549.7	1.44154
75	1930.92	1137.6	1.69736		75	1395.05	1052.51	1.32545		75	1878.91	1155.44	1.62614		75	979.09	684.81	1.42973		75	2225.69	1559.73	1.42697
80	1925.37	1139.38	1.68984		80	1389.59	1053.05	1.31959		80	1876.39	1157.12	1.6216		80	978.76	685.71	1.42737		80	2229.55	1561.24	1.42806
85	1922.1	1141.44	1.68393		85	1389.92	1053.7	1.31909		85	1876.98	1152.85	1.62812		85	980.1	688.18	1.42419		85	2233.86	1561.11	1.43094
90	1920.89	1144.58	1.67825		90	1387.16	1053.82	1.31632		90	1877.48	1146.93	1.63696		90	980.23	689.34	1.42198		90	2232.76	1560.61	1.4307
95	1918.78	1146.48	1.67363		95	1384.93	1055.52	1.31208		95	1876.72	1148.08	1.63466		95	978.56	692.23	1.41363		95	2235.01	1555.69	1.43667
100	1917.82	1149.76	1.66802		100	1384.93	1056.77	1.31053		100	1871.29	1149.72	1.6276		100	980.89	694.18	1.41302		100	2227.12	1561.68	1.42611
105	1911.18	1151.25	1.66009		105	1385.44	1057.37	1.31027		105	1869.01	1149.32	1.62619		105	982.36	696.66	1.4101		105	2237.32	1556.79	1.43714
110	1912.73	1153.83	1.65772		110	1382.29	1058.15	1.30633		110	1871.35	1146.11	1.63278		110	981.55	695.75	1.41078		110	2239.54	1556.66	1.43868
115	1911.36	1153.99	1.65631		115	1378.81	1058.55	1.30255		115	1868.87	1145.89	1.63093		115	979.34	695.83	1.40744		115	2233.83	1559.71	1.43221
120	1909.27	1155.34	1.65256		120	1374.83	1059.29	1.29788		120	1866.13	1148.49	1.62486		120	978.62	696.78	1.40449		120	2232.77	1561.51	1.42988
125	1908.85	1159.23	1.64665		125	1373.84	1060.7	1.29522		125	1856.39	1152.06	1.61137		125	977.76	698.04	1.40072		125	2241.39	1557.77	1.43885
130	1908.27	1160.1	1.64492		130	1374.68	1061.56	1.29496		130	1845.59	1160.34	1.59056		130	978.03	699.79	1.3976		130	2246.59	1549.03	1.45032
135	1902.18	1160.42	1.63922		135	1373.01	1061.39	1.2936		135	1845.92	1160.6	1.59049		135	978.32	699.26	1.39908		135	2231.92	1554.15	1.4361
140	1896.85	1159.33	1.63616		140	1371.23	1060.98	1.29242		140	1856.72	1148.92	1.61606		140	975.81	701.15	1.39173		140	2230.93	1549.64	1.43964
145	1896.96	1160.48	1.63463		145	1370.46	1062.52	1.28982		145	1853.33	1153.67	1.60646		145	975.9	700.27	1.39361		145	2219.73	1547.49	1.43441
150	1892.69	1160.83	1.63046		150	1365.65	1064.85	1.28248		150	1844.64	1160.51	1.58951		150	974.24	703.5	1.38485		150	2209.04	1552.38	1.423
155	1891.84	1162.26	1.62773		155	1363.77	1064.65	1.28096		155	1844.36	1163.36	1.58537		155	974.97	704.5	1.38392		155	2209.41	1554.56	1.42124
160	1888.16	1160.71	1.62673		160	1362.82	1064.24	1.28056		160	1845.78	1166.28	1.58262		160	974.46	705.13	1.38196		160	2217.77	1544.35	1.43605
165	1889.89	1163.71	1.62402		165	1360.2	1064.92	1.27728		165	1870.85	1150.84	1.62564		165	976.45	705.33	1.38439		165	2217.46	1543.43	1.43671
170	1889.27	1163.06	1.6244		170	1356.98	1064.42	1.27485		170	1853.46	1157.54	1.60121		170	977.14	706.11	1.38384		170	2207.82	1550.2	1.42422
175	1889.25	1162.45	1.62523		175	1354.36	1064.06	1.27282		175	1841.81	1167.12	1.57808		175	977.6	707.62	1.38153		175	2221.61	1539.87	1.44273
180	1893.05	1163.47	1.62707		180	1350.44	1062.6	1.27088		180	1844.46	1170.63	1.57561		180	977.92	709.1	1.3791		180	2213.17	1548.99	1.42878
185	1892.65	1163.71	1.62639		185	1349.95	1064.55	1.26809		185	1862.14	1157.31	1.60902		185	976.3	709.15	1.37672		185	2213.7	1546.62	1.43131
190	1891.11	1162.77	1.62638		190	1347.49	1066.93	1.26296		190	1842.27	1173.03	1.57052		190	974.86	710.79	1.37152		190	2202.76	1560.14	1.4119
195	1888.42	1161.09	1.62642		195	1346.6	1066.97	1.26208		195	1838.39	1175.8	1.56352		195	975.62	710.88	1.37241		195	2214.19	1550.76	1.42781
200	1887	1160.78	1.62563		200	1343.41	1066.83	1.25925		200	1836.85	1179.38	1.55747		200	976.29	711.01	1.3731		200	2209.14	1548.96	1.42621
205	1882.7	1158.61	1.62496		205	1339.57	1068.66	1.2535		205	1866.3	1156.59	1.61362		205	975.85	711.57	1.3714		205	2192.06	1560.29	1.40491
210	1881.43	1157.63	1.62524		210	1336.89	1070.4	1.24896		210	1848.45	1170.43	1.57929		210	975.67	712	1.37032		210	2192.93	1556.63	1.40877
215	1876.87	1156.66	1.62266		215	1340.34	1063.29	1.26056		215	1841.49	1178.96	1.56196		215	976.2	713.28	1.36861		215	2205.88	1551.15	1.42209
220	1873.81	1159.89	1.61551		220	1338.16	1057.69	1.26517		220	1841.32	1181.36	1.55864		220	976.6	713.5	1.36875		220	2193.37	1560.63	1.40544
225	1869.89	1158.73	1.61374		225	1330.64	1064.9	1.24954		225	1858.07	1166.09	1.59342		225	978.19	713.41	1.37115		225	2187.57	1573.95	1.38986
230	1865.47	1157.84	1.61116		230	1327.43	1068.66	1.24214		230	1840.88	1180.84	1.55896		230	977.94	714.86	1.36802		230	2207.29	1560.67	1.41432
235	1863.6	1158.96	1.60799		235	1326.28	1067.29	1.24266		235	1837.47	1183.7	1.55231		235	978.75	715.48	1.36796		235	2202.69	1563.71	1.40863
240	1861.98	1161.87	1.60257		240	1328.95	1063.34	1.24979		240	1839.87	1182.49	1.55593		240	979.72	718.65	1.36328		240	2185.14	1582.68	1.38066
245	1859.84	1161.96	1.60061		245	1321.87	1066.27	1.23971		245	1855.76	1166.62	1.59072		245	980.99	719.99	1.36251		245	2207.98	1560.65	1.41478
250	1862.49	1160.06	1.60551		250	1327.78	1057.19	1.25595		250	1837.53	1180.5	1.55657		250	982.65	722.16	1.36071		250	2206.54	1560.48	1.41401
255	1863.44	1158.47	1.60854		255	1318.46	1063.16	1.24013		255	1832.96	1184.72	1.54717		255	983.14	722.8	1.36018		255	2210.24	1558.35	1.41832
260	1855.81	1162.47	1.59644		260	1313.21	1064.15	1.23405		260	1831.08	1186.76	1.54292		260	982.28	725.1	1.35468		260	2211.27	1556.12	1.42102
265	1854.13	1163.97	1.59294		265	1308.3	1065.97	1.22733		265	1860.03	1163.05	1.59927		265	984.42	725.76	1.3564		265	2198.82	1566.41	1.40373
270	1853.19	1162.39	1.59429		270	1313.23	1057.5	1.24183		270	1832	1181.64	1.55039		270	985.65	726.32	1.35705		270	2192.03	1575.92	1.39095
275	1857.19	1158.24	1.60346		275	1304.59	1058.75	1.2322		275	1833.5	1183.46	1.54927		275	984.61	726.15	1.35593		275	2190.26	1578.67	1.38741
280	1855.28	1158.17	1.60191		280	1300.4	1062.65	1.22373		280	1827.13	1185.6	1.5411		280	984.46	726.64	1.35481		280	2194.98	1573.23	1.39521
285	1856.09	1158.21	1.60255		285	1300.2	1061.32	1.22508		285	1820.48	1189.79	1.53009		285	983.62	727.02	1.35295		285	2198.33	1570.63	1.39965
290	1854.9	1157.54	1.60245		290	1297.65	1063.28	1.22042		290	1831.51	1182.44	1.54892		290	983.47	726.29	1.3541		290	2183.22	1576.55	1.38481
295	1851.92	1159.01	1.59785		295	1295.51	1064.17	1.21739		295	1842.39	1168.97	1.57608		295	981.97	725.36	1.35377		295	2178.56	1578.29	1.38033
300	1851.61	1160.41	1.59565		300	1308.65	1051.19	1.24492		300	1820.52	1185.25	1.53598		300	984.63	724.22	1.35957		300	2165.28	1592.04	1.36007
305	1849.55	1159.52	1.5951		305	1304.94	1042.99	1.25115		305	1818.27	1189.67	1.52838		305	982.94	724.01	1.35763		305	2191.17	1570.32	1.39537
310	1849.01	1156.56	1.59872		310	1294.98	1055.2	1.22724		310	1820.58	1188.3	1.53209		310	984.01	724.58	1.35804		310	2183.85	1572.71	1.38859
315	1840.43	1160.04	1.58652		315	1289.27	1059.65	1.21669		315	1812.36	1189.71	1.52336		315	984.86	726.66	1.35532		315	2162.05	1592.65	1.35752
320	1845.47	1157.93	1.59377		320	1289.8	1062.1	1.21439		320	1814.86	1194.14	1.51981		320	986.3	726.95	1.35676		320	2162.41	1592.5	1.35787
325	1840.63	1157.97	1.58953		325	1287.34	1063.77	1.21017		325	1814.1	1194.17	1.51913		325	983.91	728.97	1.34973		325	2181.39	1580.59	1.38011
330	1839.3	1160.65	1.58472		330	1290.59	1055.69	1.22251		330	1843.19	1168.52	1.57737		330	983.71	729.92	1.3477		330	2182.86	1574.88	1.38605
335	1838.53	1159.38	1.58579		335	1288.5	1058.81	1.21693		335	1826.61	1180.57	1.54723		335	984.81	730.88	1.34743		335	2173.48	1583.08	1.37294
340	1835.03	1159.37	1.58278		340	1284.99	1063.25	1.20855		340	1812.38	1189.51	1.52364		340	985.49	732.3	1.34575		340	2147.83	1604.77	1.3384
345	1829.61	1162.88	1.57334		345	1282.88	1064.67	1.20496		345	1806.93	1194.5	1.51271		345	985.88	734.29	1.34263		345	2190.28	1576.49	1.38934
350	1836.15	1156.77	1.58731		350	1284.82	1068.36	1.20261		350	1810.66	1193.03	1.5177		350	987.08	733.13	1.34639		350	2197.88	1551.56	1.41656
355	1831.75	1160.57	1.57832		355	1285.58	1069.86	1.20163		355	1808.92	1197.24	1.51091		355	987.72	733.96	1.34574		355	2147.47	1593.31	1.3478
360	1836.11	1159.72	1.58324		360	1287.84	1071.31	1.20212		360	1805.64	1196.48	1.50913		360	990.46	735.02	1.34753		360	2142.21	1597.92	1.34062
365	1836.94	1156.97	1.58772		365	1288.37	1070.7	1.2033		365	1812.05	1192.07	1.52009		365	992.16	735.88	1.34826		365	2156.01	1585.12	1.36016
370	1835.07	1159.48	1.58267		370	1300.18	1057.22	1.22981		370	1839.06	1166.25	1.5769		370	992.53	736.55	1.34754		370	2136.01	1603.78	1.33186
375	1832.88	1159.65	1.58055		375	1303.61	1056.09	1.23437		375	1807.79	1188.11	1.52157		375	994.92	735.86	1.35205		375	2168.67	1580.55	1.3721
380	1828.01	1158.63	1.57773		380	1294.91	1067.36	1.21319		380	1797.06	1196.89	1.50144		380	994.09	738.38	1.34631		380	2174.87	1572.45	1.38311
385	1825.68	1158.02	1.57655		385	1290.65	1077.76	1.19753		385	1796.91	1195.39	1.5032		385	992.47	738.55	1.34381		385	2142.57	1604.12	1.33567
390	1824.62	1159.47	1.57367		390	1290.99	1081.38	1.19384		390	1797.25	1195.74	1.50304		390	991.43	739.56	1.34057		390	2132.12	1616.38	1.31907
395	1818.81	1161.07	1.56649		395	1292.8	1083.62	1.19304		395	1792.56	1199.59	1.49431		395	995.11	738.03	1.34833		395	2131.16	1619.63	1.31583
400	1828.55	1154.29	1.58413		400	1291.69	1083.9	1.19171		400	1792.73	1202.06	1.49138		400	994.72	738.41	1.34711		400	2215.04	1542.95	1.43559
405	1822.74	1156.18	1.57652		405	1291.68	1083.72	1.19189		405	1794.55	1205.08	1.48915		405	993.74	740.63	1.34175		405	2176.19	1567.28	1.38851
410	1815.97	1159.72	1.56587		410	1290.59	1084.8	1.1897		410	1819.23	1187.04	1.53258		410	991.51	742.32	1.33569		410	2132.81	1611.14	1.32379
415	1823.67	1154.19	1.58004		415	1292.19	1084.6	1.1914		415	1803.82	1197.04	1.5069		415	990.35	741.87	1.33494		415	2126.03	1618.99	1.31318
420	1820.1	1159.13	1.57023		420	1290.36	1084.19	1.19016		420	1799.8	1201.81	1.49757		420	993.25	743.45	1.336		420	2127.99	1621.62	1.31226
425	1816.71	1162.66	1.56255		425	1297.28	1077.97	1.20345		425	1794.88	1205.42	1.48901		425	994.93	741.25	1.34223		425	2125.71	1622.05	1.31051
430	1815.52	1164.25	1.55939		430	1292.06	1080.7	1.19558		430	1790.4	1209.79	1.47993		430	997.04	741.32	1.34495		430	2200.65	1557.72	1.41274
435	1825.57	1154.54	1.58121		435	1291.12	1085.18	1.18977		435	1786.65	1208.19	1.47878		435	997.19	743.39	1.34141		435	2185.47	1553.04	1.40722
440	1821.23	1159.35	1.57091		440	1289.89	1088.26	1.18528		440	1787.24	1208.74	1.4786		440	995.68	744.15	1.33801		440	2128.28	1606.41	1.32487
445	1813.29	1167.15	1.5536		445	1290.41	1089.46	1.18445		445	1786.52	1210.79	1.4755		445	994.96	744.28	1.33681		445	2120.81	1620.09	1.30907
450	1812.67	1169.79	1.54957		450	1291.17	1091.28	1.18317		450	1790.5	1207.98	1.48223		450	996.01	744.58	1.33768		450	2120.63	1621.88	1.30751
455	1812.64	1171.53	1.54724		455	1290.53	1094.71	1.17888		455	1807.77	1189.26	1.52008		455	998.05	742.65	1.3439		455	2122.34	1622.07	1.30841
460	1812.17	1174.11	1.54344		460	1292.75	1095.94	1.17958		460	1785.59	1204.42	1.48253		460	999.37	742.07	1.34673		460	2122.44	1624.12	1.30682
465	1817.81	1171.15	1.55216		465	1291.84	1097.91	1.17664		465	1782.22	1207.69	1.47573		465	995.43	744.86	1.3364		465	2123.17	1624.99	1.30657
470	1825.05	1158.96	1.57473		470	1293.77	1096.24	1.18019		470	1778.22	1209.71	1.46996		470	995.2	745.82	1.33437		470	2220.92	1542.96	1.43939
475	1821.39	1164.75	1.56376		475	1291.61	1096.43	1.17801		475	1776.05	1209.61	1.46828		475	995.87	747.84	1.33166		475	2187.5	1558.68	1.40343
480	1810.65	1169.75	1.54789		480	1288.91	1096.42	1.17556		480	1775.06	1209.79	1.46725		480	996.47	748.11	1.33198		480	2124.78	1614.39	1.31615
485	1809.21	1174.01	1.54105		485	1288.64	1097.22	1.17446		485	1775.75	1208.27	1.46966		485	995.2	748.02	1.33045		485	2114.48	1625.4	1.3009
490	1809.19	1173.34	1.54191		490	1290.38	1096.59	1.17672		490	1780.77	1205.62	1.47706		490	999.29	747.94	1.33606		490	2116	1627.09	1.30048
495	1824.08	1160.92	1.57124		495	1289.83	1095.83	1.17703		495	1784.75	1200.07	1.4872		495	1001.79	747	1.34108		495	2116.02	1627.37	1.30027
500	1815.67	1164.59	1.55906		500	1286.9	1095.33	1.1749		500	1770.9	1212.35	1.46072		500	1001.23	749.76	1.3354		500	2113.55	1626.58	1.29938
505	1811.79	1168.54	1.55047		505	1285.79	1095.07	1.17416		505	1769.16	1216.2	1.45466		505	1005.01	749.23	1.34139		505	2168.54	1579.02	1.37335
510	1803.35	1172.58	1.53793		510	1298.53	1081.39	1.2008		510	1772.93	1217.06	1.45673		510	1008.48	748.04	1.34816		510	2173.42	1562.32	1.39115
515	1800.28	1175.39	1.53164		515	1288.88	1084.51	1.18844		515	1776.11	1212.93	1.46431		515	1005.56	750	1.34075		515	2117.27	1609.4	1.31556
520	1801.39	1175.95	1.53186		520	1290.43	1083.76	1.1907		520	1773.87	1215.6	1.45925		520	1007.45	746.71	1.34919		520	2107.49	1624.07	1.29766
525	1802.85	1179.66	1.52828		525	1286.7	1090.11	1.18034		525	1768.2	1222.83	1.44599		525	1004.08	751.35	1.33637		525	2107.74	1624	1.29787
530	1818.69	1164.96	1.56116		530	1282.05	1097.15	1.16853		530	1766.32	1224.68	1.44227		530	1004.99	748.38	1.34289		530	2103.26	1622.7	1.29615
535	1811.75	1168.79	1.55011		535	1282.14	1098.45	1.16723		535	1766.97	1224.07	1.44352		535	1006.73	747.76	1.34633		535	2101.25	1622.01	1.29546
540	1810.63	1176.37	1.53917		540	1282.19	1101.17	1.16439		540	1765.81	1223.96	1.4427		540	1005.34	748.58	1.343		540	2096.7	1620.57	1.2938
545	1804.43	1182.74	1.52564		545	1283.58	1102.43	1.16432		545	1767.21	1219.76	1.44882		545	1003.03	751.78	1.33421		545	2093.62	1616.69	1.295
550	1803.28	1183.89	1.52318		550	1284.37	1103.51	1.1639		550	1764.68	1220.12	1.44632		550	1002.94	750.62	1.33615		550	2166.91	1547.73	1.40006
555	1801.2	1185.52	1.51933		555	1285.97	1103.71	1.16513		555	1765.36	1221.01	1.44582		555	1000.04	751.07	1.33149		555	2140.44	1559.35	1.37265
560	1800.6	1185.1	1.51937		560	1283.79	1103.26	1.16363		560	1765.53	1220.5	1.44656		560	1001.07	751.52	1.33206		560	2096.85	1595.92	1.31388
565	1799.23	1186.43	1.51651		565	1281.96	1103.68	1.16153		565	1777.72	1211.32	1.46759		565	1003.46	750.47	1.33711		565	2083.47	1609.99	1.29409
570	1799.98	1186.01	1.51768		570	1279.18	1102.26	1.16051		570	1763.07	1220.72	1.44429		570	1006.1	749.36	1.34261		570	2080	1608.92	1.29279
575	1813.31	1174.05	1.54449		575	1278.42	1102.89	1.15915		575	1759.41	1224.67	1.43664		575	1004.44	748.76	1.34147		575	2080.33	1608.98	1.29295
580	1806.15	1173.71	1.53884		580	1278.47	1103.45	1.15861		580	1762.38	1220.03	1.44454		580	1002.38	750.67	1.33531		580	2078.15	1608.11	1.29229
585	1803.32	1177.25	1.53181		585	1278.61	1104.14	1.15801		585	1758.64	1225.13	1.43547		585	998.09	754.74	1.32243		585	2080.72	1608.4	1.29366
590	1795.62	1181.7	1.51952		590	1278.35	1102.84	1.15914		590	1754.91	1228.34	1.42868		590	994.93	754.56	1.31856		590	2084.75	1611.52	1.29365
595	1791.95	1185.64	1.51138		595	1277.74	1103.66	1.15773		595	1761.38	1227.76	1.43463		595	997.85	751.18	1.32838		595	2087.72	1612.11	1.29502
600	1803.31	1177.91	1.53094		600	1275.26	1103.12	1.15605		600	1761.81	1228.87	1.43368		600	997.16	750.93	1.3279		600	2092.28	1615.15	1.29541
605	1797.71	1174.81	1.53021		605	1271.84	1100.91	1.15526		605	1761.63	1231.1	1.43094		605	998.82	748.91	1.3337		605	2092.83	1614.43	1.29633
610	1790.57	1180.59	1.51667		610	1270.19	1100.46	1.15424		610	1760.65	1233.18	1.42773		610	994.61	751.7	1.32315		610	2094.09	1614.36	1.29716
615	1790.11	1180.6	1.51627		615	1270.83	1100.98	1.15427		615	1761.45	1235.31	1.42592		615	993.31	751.19	1.32232		615	2173.63	1545.96	1.40601
620	1786.55	1179.59	1.51455		620	1268.06	1100.13	1.15265		620	1765.28	1229.24	1.43607		620	997.31	751.12	1.32776		620	2152.94	1554.63	1.38486
625	1784.58	1179.78	1.51264		625	1265.53	1098.2	1.15237		625	1758.81	1231.69	1.42796		625	999.07	752.63	1.32744		625	2115.99	1587.55	1.33287
630	1781.75	1181.6	1.50791		630	1263.05	1098.95	1.14932		630	1758.67	1232.13	1.42734		630	994.33	756.25	1.31482		630	2092.1	1611.59	1.29816
635	1784.36	1178.85	1.51364		635	1260.29	1094.83	1.15113		635	1757.4	1229.23	1.42968		635	995.21	754.2	1.31956		635	2086.2	1617.24	1.28998
640	1783.9	1182.27	1.50888		640	1261.21	1097.12	1.14956		640	1774.62	1216.49	1.4588		640	996.42	754.79	1.32013		640	2086.41	1615.33	1.29163
645	1783.8	1188.63	1.50072		645	1259.92	1098.05	1.14742		645	1765.8	1224.81	1.44169		645	997.25	753.75	1.32305		645	2083.69	1616.64	1.2889
650	1783.73	1187.74	1.50178		650	1259.46	1096.81	1.14829		650	1759.19	1230.87	1.42922		650	998.4	752.05	1.32757		650	2082.39	1613.97	1.29023
655	1784.65	1191.13	1.49828		655	1257.27	1097.2	1.14589		655	1765.25	1232.47	1.43229		655	1000.57	747.28	1.33895		655	2081.33	1611.53	1.29152
660	1785.79	1190.59	1.49992		660	1253.76	1094.22	1.1458		660	1764.29	1232.66	1.43129		660	992.49	754.61	1.31524		660	2082.15	1613.93	1.29011
665	1785.17	1193.14	1.49619		665	1251.62	1092	1.14617		665	1759.96	1235.01	1.42506		665	994.11	755.33	1.31613		665	2082.53	1614.61	1.2898
670	1782.27	1190.12	1.49755		670	1247.67	1090.8	1.14381		670	1760.16	1237.06	1.42286		670	997.48	752.35	1.32582		670	2083.51	1617.14	1.28839
675	1779.05	1189.66	1.49543		675	1248.35	1092.06	1.14311		675	1756.42	1235.75	1.42134		675	993.78	757.59	1.31176		675	2085.57	1617.22	1.2896
680	1776.38	1187.83	1.49548		680	1248.72	1092.87	1.14261		680	1756.28	1236.88	1.41993		680	990.67	757.45	1.3079		680	2136.11	1580.4	1.35163
685	1783.94	1177.79	1.51465		685	1246.31	1091.1	1.14225		685	1755.05	1235.65	1.42035		685	989.24	757.54	1.30586		685	2155.74	1550.57	1.39029
690	1777.29	1178.63	1.50793		690	1245.47	1091.75	1.1408		690	1752.54	1237.47	1.41623		690	988.45	754.4	1.31025		690	2119.51	1574.45	1.34619
695	1776.88	1180.58	1.50509		695	1241.26	1090.28	1.13848		695	1753.69	1238.5	1.41598		695	987.54	753.3	1.31095		695	2084.51	1608.16	1.29621
700	1774.27	1185.82	1.49624		700	1243.93	1090.5	1.1407		700	1754.85	1240.8	1.41429		700	988.32	751.46	1.3152		700	2079.62	1613.54	1.28886
705	1772.88	1188.64	1.49152		705	1242.62	1090.2	1.13981		705	1761.28	1238.86	1.42169		705	999.96	740.54	1.35031		705	2075.21	1614.55	1.28532
710	1771.58	1189.19	1.48974		710	1242.19	1092	1.13754		710	1758.74	1243.89	1.4139		710	986.66	749.35	1.31669		710	2073.46	1614.1	1.28459
715	1768.67	1186.96	1.49008		715	1244.22	1093.56	1.13777		715	1758.68	1245.84	1.41164		715	982.39	751.89	1.30656		715	2070.92	1612.21	1.28452
720	1769.88	1187.23	1.49076		720	1243.08	1093.65	1.13663		720	1761.52	1246.9	1.41272		720	983.02	752.1	1.30703		720	2072.87	1610.73	1.28691
725	1769.78	1189.38	1.48799		725	1242.24	1092.58	1.13698		725	1785.89	1227.99	1.45432		725	981.25	753.85	1.30165		725	2069.32	1608.36	1.2866
730	1766.73	1188.52	1.4865		730	1238.83	1092.23	1.13422		730	1774.35	1234.29	1.43755		730	980.09	753.95	1.29994		730	2070.52	1605.63	1.28954
735	1767.06	1188.1	1.4873		735	1237.29	1090.35	1.13476		735	1763.89	1242.81	1.41928		735	980.74	754.1	1.30054		735	2128.16	1549.97	1.37303
740	1765.1	1188.36	1.48532		740	1234.54	1090.66	1.13192		740	1761.09	1247.42	1.41179		740	1003.09	742.33	1.35127		740	2090.92	1571.96	1.33014
745	1764.99	1187.47	1.48634		745	1231.86	1088.7	1.1315		745	1762.74	1247.32	1.41322		745	992.58	746.82	1.32908		745	2066.05	1592.23	1.29758
750	1778.76	1175.81	1.5128		750	1228.82	1086.83	1.13065		750	1761.92	1245.55	1.41457		750	990.19	749.93	1.32038		750	2054.67	1599.32	1.28471
755	1772.12	1178.72	1.50343		755	1225.55	1084.1	1.13048		755	1756.58	1246.91	1.40875		755	988.3	753.29	1.31198		755	2050.75	1598.91	1.28259
760	1768.27	1182.64	1.49519		760	1223.73	1083.88	1.12903		760	1755.47	1247.9	1.40674		760	985.77	757.49	1.30136		760	2047.4	1594.12	1.28434
765	1767.51	1180.02	1.49786		765	1220.45	1081.36	1.12863		765	1755.69	1247.83	1.40699		765	987.58	757.39	1.30393		765	2043.2	1593.03	1.28259
770	1766.87	1180.22	1.49707		770	1219.46	1080.28	1.12884		770	1755.44	1245.71	1.40919		770	987.72	760.99	1.29794		770	2041.37	1591.1	1.28299
775	1766.92	1179.32	1.49825		775	1217.73	1080.08	1.12744		775	1754.86	1244.51	1.41008		775	989.28	761.24	1.29956		775	2038.46	1587.92	1.28373
780	1762.07	1183.95	1.4883		780	1217.22	1079.28	1.12781		780	1759.45	1243.2	1.41526		780	991.63	761.14	1.30282		780	2036.24	1587.5	1.28267
785	1763.11	1186.62	1.48583		785	1217.29	1078.33	1.12887		785	1752.72	1243.58	1.40941		785	1002.56	751.49	1.3341		785	2035.53	1586.1	1.28336
790	1762.34	1190.13	1.4808		790	1221.51	1067.44	1.14434		790	1751.73	1243.25	1.40899		790	992.48	759.03	1.30756		790	2036.32	1586.56	1.28348
795	1763.96	1192.02	1.47981		795	1218.45	1073.31	1.13523		795	1749.65	1245	1.40534		795	989.93	762.26	1.29868		795	2092.78	1531.44	1.36654
800	1763.89	1192.55	1.47909		800	1213.2	1077.98	1.12544		800	1753.12	1244.28	1.40894		800	993.63	759.34	1.30854		800	2066.88	1543.85	1.33878
805	1764.64	1194.49	1.47732		805	1213.09	1078.27	1.12503		805	1752.99	1247.4	1.40532		805	991.65	759.93	1.30492		805	2047.36	1564.22	1.30887
810	1761.9	1193.24	1.47657		810	1212.83	1080.66	1.1223		810	1752.82	1249.13	1.40323		810	988.85	763.41	1.29531		810	2032.38	1576.77	1.28895
815	1767.06	1188.2	1.48717		815	1213.95	1082.09	1.12186		815	1753.78	1249.35	1.40375		815	992.39	760.89	1.30425		815	2022.1	1578.62	1.28093
820	1760.94	1189.71	1.48014		820	1213.88	1083.84	1.11998		820	1753.85	1245.94	1.40765		820	1000.73	755.72	1.32421		820	2016.69	1575.34	1.28016
825	1756.5	1191.45	1.47425		825	1212.47	1082.51	1.12005		825	1775.61	1230.09	1.44348		825	997.64	755.97	1.31968		825	2012.24	1571.68	1.28031
830	1754.24	1193.23	1.47016		830	1211.04	1081.44	1.11984		830	1761.97	1238.72	1.42241		830	989.43	762.88	1.29697		830	2009.11	1568.79	1.28067
835	1754.72	1192.63	1.4713		835	1212.57	1083.44	1.11919		835	1755.16	1242.88	1.41217		835	987.57	764.05	1.29255		835	2006.66	1566.83	1.28071
840	1756.2	1193.95	1.47092		840	1212.01	1083.63	1.11847		840	1749.12	1248.3	1.4012		840	990.15	766.27	1.29217		840	2005.8	1565.78	1.28102
845	1757.28	1197.71	1.4672		845	1210.67	1082.14	1.11877		845	1744.03	1247.51	1.39801		845	998.04	759.79	1.31357		845	2005.97	1566.03	1.28093
850	1757.25	1199.51	1.46497		850	1208.56	1081.9	1.11707		850	1742.5	1247.56	1.39673		850	992.12	765.86	1.29543		850	2008.89	1563	1.28528
855	1755.06	1197.73	1.46532		855	1205.92	1079.59	1.11702		855	1738.96	1241.17	1.40107		855	990.62	767.21	1.2912		855	2055.46	1520.64	1.35171
860	1753.58	1198.18	1.46354		860	1205.12	1078.5	1.1174		860	1742.57	1240.05	1.40524		860	991.28	767.56	1.29147		860	2028.74	1540.76	1.31671
865	1751.2	1196.42	1.4637		865	1204.75	1080.51	1.11498		865	1741.56	1236.7	1.40823		865	991.04	767.75	1.29084		865	2012.58	1559.74	1.29033
870	1748.55	1193.79	1.4647		870	1203.8	1081.91	1.11266		870	1755.71	1226.04	1.43202		870	995.47	767.25	1.29745		870	2011.92	1569.63	1.28178
875	1746.92	1191.74	1.46586		875	1205.39	1082.31	1.11372		875	1745.05	1232.18	1.41623		875	1008.9	753.57	1.33883		875	2013.32	1571.9	1.28082
880	1756.88	1184.46	1.48328		880	1207.5	1084.98	1.11292		880	1738.55	1239.59	1.40252		880	995.25	764.02	1.30265		880	2011.62	1571.37	1.28017
885	1751.05	1186.78	1.47546		885	1211.06	1089.1	1.11198		885	1734.99	1242.65	1.3962		885	992.24	767.07	1.29355		885	2014.79	1574.66	1.27951
890	1747.22	1190.16	1.46805		890	1209.65	1088.25	1.11156		890	1734.83	1242.97	1.39571		890	993.07	768.5	1.29222		890	2014.61	1572.58	1.28109
895	1743.11	1190.35	1.46437		895	1213.35	1092.17	1.11095		895	1735.92	1244.99	1.39432		895	999.3	764.92	1.30641		895	2011.87	1572.38	1.27951
900	1739.98	1193.97	1.45731		900	1214.39	1093.3	1.11076		900	1736.42	1247.83	1.39155		900	1011.1	757.55	1.3347		900	2065.05	1528.09	1.35139
905	1740.82	1193.46	1.45863		905	1216.69	1096.82	1.10929		905	1741.82	1244.61	1.39949		905	1002.78	764.27	1.31208		905	2050.81	1535.98	1.33518
910	1735.56	1189.85	1.45864		910	1217.32	1094.86	1.11185		910	1742	1245.66	1.39846		910	998.71	771.38	1.29471		910	2026.3	1555.69	1.30251
915	1736.34	1192.31	1.45628		915	1215.09	1095.66	1.109		915	1741.49	1248.83	1.3945		915	999.19	772.33	1.29373		915	2023.75	1564.71	1.29337
920	1735.11	1191.82	1.45585		920	1216.55	1095.8	1.11019		920	1741.18	1248.78	1.3943		920	999.3	772.54	1.29353		920	2017.63	1574.05	1.28181
925	1737.02	1191.79	1.45749		925	1215.86	1096.62	1.10873		925	1739.67	1247.8	1.39419		925	1001.03	772.68	1.29553		925	2017.79	1576.49	1.27993
930	1736.3	1191.97	1.45666		930	1214.48	1094.4	1.10972		930	1738.78	1246.32	1.39513		930	1001.29	772.01	1.29699		930	2018.45	1577.03	1.27991
935	1732.87	1189.19	1.45719		935	1211.31	1093.5	1.10774		935	1734.92	1245.39	1.39307		935	1008.84	766.66	1.31589		935	2019.16	1575.78	1.28137
940	1731.4	1187.71	1.45776		940	1209.99	1093.73	1.1063		940	1733.49	1246.39	1.39081		940	1003.54	770.84	1.30188		940	2019.76	1576.17	1.28144
945	1738.51	1181.85	1.47101		945	1210.05	1093.76	1.10632		945	1733.04	1247.87	1.3888		945	998.75	773.7	1.29088		945	2018.4	1576.51	1.2803
950	1731.47	1182.55	1.46418		950	1210.86	1095.48	1.10532		950	1735.97	1247.14	1.39196		950	998.75	775.05	1.28863		950	2015.41	1574.14	1.28032
955	1728.1	1185.62	1.45755		955	1211.07	1097.59	1.10339		955	1734.82	1247.45	1.39069		955	997.03	775.53	1.28561		955	2014.95	1570.97	1.28262
960	1726.1	1185.34	1.45621		960	1210.4	1096.35	1.10403		960	1730.81	1247.78	1.38711		960	997.15	773.63	1.28892		960	2017.51	1569.97	1.28506
965	1724.59	1186.88	1.45304		965	1212.71	1099.83	1.10263		965	1729.42	1247.85	1.38592		965	1000.66	769.3	1.30074		965	2072.38	1514.54	1.36832
970	1723.72	1188.01	1.45093		970	1211.51	1099.65	1.10172		970	1728.3	1244.72	1.38851		970	1011.57	760.62	1.32993		970	2049.3	1527.73	1.3414
975	1725	1188.36	1.45158		975	1211.01	1096.82	1.10411		975	1729.23	1242.5	1.39173		975	1007.37	762.04	1.32194		975	2023.34	1550.88	1.30464
980	1722.74	1188.33	1.44972		980	1218.24	1086.21	1.12155		980	1726.39	1243.94	1.38784		980	993.37	772.53	1.28587		980	2008.29	1568.4	1.28047
985	1723.5	1189.67	1.44872		985	1215.7	1089.32	1.11602		985	1725.2	1244.05	1.38676		985	992.71	774.21	1.28222		985	2005.72	1568.38	1.27885
990	1720.54	1188.45	1.44772		990	1211.41	1096.63	1.10467		990	1725.1	1244.66	1.386		990	992.39	772.87	1.28403		990	2004.41	1568.72	1.27774
995	1721.19	1188.64	1.44803		995	1207.7	1098.58	1.09933		995	1728.32	1242.69	1.39079		995	992.59	769.27	1.2903		995	2010.1	1571.57	1.27904
1000	1722.6	1191.38	1.44589		1000	1207.37	1098.24	1.09937		1000	1726.69	1243.28	1.38882		1000	990.73	768.09	1.28986		1000	2012.79	1573.18	1.27944
1005	1720.05	1189.82	1.44564		1005	1205.86	1096.85	1.09938		1005	1726.61	1244.9	1.38695		1005	990.48	767.59	1.29038		1005	2016.43	1576.17	1.27932
1010	1718.52	1190.2	1.44389		1010	1204.3	1094.76	1.10006		1010	1721.25	1246.96	1.38036		1010	992.65	767.35	1.29361		1010	2016.35	1573.43	1.2815
1015	1715.22	1190.34	1.44095		1015	1201.07	1093.37	1.0985		1015	1721.61	1246.33	1.38134		1015	996.6	763.85	1.30471		1015	2069.68	1528.24	1.35429
1020	1716.98	1189.34	1.44364		1020	1201.84	1094.74	1.09783		1020	1722.53	1246.6	1.38178		1020	988.77	771.85	1.28104		1020	2066.43	1521.47	1.35818
1025	1723.02	1182.4	1.45722		1025	1202.35	1096.33	1.0967		1025	1725.34	1247.61	1.38292		1025	990.5	770.84	1.28496		1025	2040.9	1542.08	1.32347
1030	1716.37	1182.06	1.45202		1030	1203.76	1097.05	1.09727		1030	1740.52	1232.18	1.41255		1030	987.11	772.58	1.27768		1030	2024.64	1559.43	1.29832
1035	1711.8	1184.07	1.44569		1035	1202.6	1096.83	1.09643		1035	1726.88	1242.63	1.3897		1035	987.54	773.25	1.27713		1035	2016.84	1570.31	1.28436
1040	1710.14	1183.44	1.44506		1040	1201.16	1097.47	1.09448		1040	1720.06	1246.56	1.37985		1040	986.35	773.26	1.27557		1040	2015.95	1575.29	1.27973
1045	1706.92	1181.78	1.44436		1045	1197.67	1095.92	1.09284		1045	1722.06	1251.28	1.37624		1045	986.07	772.74	1.27607		1045	2017.34	1576.79	1.2794
1050	1704.86	1183.96	1.43996		1050	1198.44	1096.12	1.09335		1050	1721.85	1246.98	1.38082		1050	989.72	767.02	1.29034		1050	2018.52	1577.51	1.27956
1055	1704.12	1180.36	1.44373		1055	1196.83	1096.52	1.09148		1055	1722.15	1249.32	1.37847		1055	1005.55	751.56	1.33795		1055	2020.43	1579.11	1.27947
1060	1700.45	1182.02	1.4386		1060	1195.45	1095.26	1.09148		1060	1718.79	1248.54	1.37664		1060	987.75	762.16	1.29599		1060	2017.56	1574.88	1.28109
1065	1699.83	1184.77	1.43473		1065	1194	1092.86	1.09255		1065	1720.77	1247.25	1.37965		1065	978.92	767.62	1.27527		1065	2057.71	1543.26	1.33335
1070	1699.43	1186.22	1.43264		1070	1191.51	1091.95	1.09118		1070	1719.11	1250.25	1.37501		1070	975.26	767.88	1.27007		1070	2068.72	1530.05	1.35206
1075	1701.95	1186.92	1.43392		1075	1191.61	1090.88	1.09234		1075	1717.07	1249.85	1.37382		1075	974.7	765.54	1.27322		1075	2039.23	1553.31	1.31283
1080	1703.53	1188.38	1.43349		1080	1190.9	1091.94	1.09063		1080	1714.69	1245.31	1.37692		1080	974.68	764.94	1.27419		1080	2024.89	1569.18	1.29041
1085	1706.89	1189.36	1.43513		1085	1191.4	1091.77	1.09126		1085	1710.71	1244.63	1.37447		1085	971.02	765.38	1.26868		1085	2031.73	1571.49	1.29287
1090	1707.05	1190.48	1.43392		1090	1191.78	1092.24	1.09113		1090	1709.36	1245.32	1.37263		1090	971.83	764.73	1.27081		1090	2035.72	1566.19	1.29979
1095	1706.69	1189.54	1.43475		1095	1196.84	1084.27	1.10382		1095	1708.86	1245.3	1.37225		1095	978.34	760.28	1.28682		1095	2033.2	1573.89	1.29183
1100	1705.62	1189.7	1.43366		1100	1197.68	1079.65	1.10932		1100	1709.17	1243.12	1.3749		1100	974.18	760.94	1.28023		1100	2033.76	1580.78	1.28655
1105	1702.58	1191.11	1.42941		1105	1193.59	1083.39	1.10172		1105	1706.65	1246.69	1.36894		1105	969.43	760.86	1.27412		1105	2032.94	1582.21	1.28487
1110	1701.24	1188.61	1.43129		1110	1191.59	1087.44	1.09578		1110	1705.48	1248.5	1.36602		1110	994.05	742.89	1.33809		1110	2032.75	1584.19	1.28315
1115	1700.17	1187.53	1.43169		1115	1187.13	1090.84	1.08827		1115	1706.96	1245.77	1.3702		1115	974.04	756.3	1.2879		1115	2030.23	1586.49	1.2797
1120	1702.6	1190.33	1.43036		1120	1184.85	1091.43	1.08559		1120	1703.97	1247.59	1.36581		1120	968.04	762.03	1.27034		1120	2030.06	1583.23	1.28223
1125	1703.04	1190.73	1.43025		1125	1183.88	1091.55	1.08459		1125	1703.89	1248.34	1.36492		1125	967.33	762.77	1.26818		1125	2030.11	1580.54	1.28444
1130	1702.56	1192.84	1.42732		1130	1183.98	1093.3	1.08294		1130	1703.46	1247.59	1.3654		1130	968.81	763.58	1.26877		1130	2083.64	1527.1	1.36444
1135	1701.88	1192.95	1.42661		1135	1184.9	1093.12	1.08396		1135	1700.57	1246.86	1.36388		1135	967.3	762.02	1.26939		1135	2072.02	1522.91	1.36057
1140	1708.25	1186.58	1.43964		1140	1183.78	1093.2	1.08286		1140	1700.14	1246.9	1.36349		1140	966.49	761.56	1.26909		1140	2040.4	1545.65	1.32009
1145	1705.25	1189.11	1.43406		1145	1182.47	1091.84	1.08301		1145	1700.9	1246.26	1.3648		1145	963.5	762.77	1.26316		1145	2020.39	1567.77	1.2887
1150	1704.77	1190.73	1.4317		1150	1182.36	1093.99	1.08078		1150	1702.78	1243.47	1.36938		1150	965.19	760.56	1.26905		1150	2018.54	1572.72	1.28347
1155	1702.8	1191.79	1.42878		1155	1182.6	1094.66	1.08034		1155	1705.57	1241.36	1.37395		1155	968.54	756.59	1.28014		1155	2017.51	1572.67	1.28286
1160	1702.61	1194.63	1.42522		1160	1181.96	1094.63	1.07978		1160	1720.13	1229.84	1.39866		1160	981.29	748.02	1.31185		1160	2014.08	1573.03	1.28038
1165	1701.7	1195.18	1.4238		1165	1181.93	1095.03	1.07936		1165	1711.72	1236.78	1.38401		1165	978.4	750.15	1.30427		1165	2016.66	1575.01	1.28041
1170	1701.57	1195.91	1.42282		1170	1183.84	1094.91	1.08122		1170	1705.87	1244.96	1.37022		1170	965.92	761.6	1.26828		1170	2017.34	1575.01	1.28084
1175	1703.57	1196.8	1.42344		1175	1183.51	1096.58	1.07927		1175	1701.53	1251.33	1.35978		1175	969.78	762.16	1.27241		1175	2028.2	1566.94	1.29437
1180	1705.44	1198.45	1.42304		1180	1182.1	1095.48	1.07907		1180	1704.99	1253.04	1.36068		1180	970.64	764.32	1.26994		1180	2077.79	1517.71	1.36903
1185	1704.72	1199.61	1.42106		1185	1180.17	1093.89	1.07887		1185	1705.32	1255.87	1.35788		1185	972.36	765.49	1.27025		1185	2044.71	1546.42	1.32222
1190	1704.11	1198.43	1.42195		1190	1178.68	1091.97	1.07941		1190	1706.67	1255.35	1.35952		1190	974.66	766.4	1.27174		1190	2023.09	1567.7	1.29048
1195	1703.81	1196.91	1.42351		1195	1177.96	1090.84	1.07987		1195	1707.93	1255.82	1.36001		1195	986.4	760.05	1.29781		1195	2021.04	1572.13	1.28554
1200	1701.48	1196.3	1.42229		1200	1177.77	1090.88	1.07965		1200	1705.11	1255.13	1.35851		1200	992.38	753.2	1.31755		1200	2026.5	1565.89	1.29415

## Sheet: Figure. 1c
A17 Lateral Roots (trichoblast)
	10-13 M	10-12 M	10-11 M	10-10 M	10-9 M	10-8 M	10-7 M	10-6 M
SmLCO	1 / 11	4 / 20	9 / 15	12 / 12	7 / 7
CO4				0 / 22	4 / 21	10 / 15	15 / 18	9 / 10
CO8				0 / 16	14 / 20	11 / 12	16 / 16	8 / 8
NS-LCO				0 / 15	0 / 17	3 / 15	3 / 8	8 / 11
	Numbers denote cells responding relative to total cellls analysed

## Sheet: Figure.2
WT-CO8					nfp-CO8					lyk3-CO8					dmi1-CO8					dmi2-CO8					cerk1-CO8					lyr4-CO8					WT-PGN					nfp-PGN					lyk3-PGN
Time	YFP	CFP	Ratio (YFP/CFP)		Time	YFP	CFP	Ratio (YFP/CFP)		Time	YFP	CFP	Ratio (YFP/CFP)		Time	YFP	CFP	Ratio (YFP/CFP)		Time	YFP	CFP	Ratio (YFP/CFP)		Time	YFP	CFP	Ratio (YFP/CFP)		Time	YFP	CFP	Ratio (YFP/CFP)		Time	YFP	CFP	Ratio (YFP/CFP)		Time	YFP	CFP	Ratio (YFP/CFP)		Time	YFP	CFP	Ratio (YFP/CFP)
0	412.14	259.54	1.58796		0	610.8	482.92	1.26481		0	2056.86	1559.12	1.31924		0	585.6	446.29	1.31215		0	1422.33	1095.93	1.29783		0	1307.4	499.49	2.61747		0	627.75	500.72	1.25369		0	472.34	355.64	1.32814		0	703.24	416.69	1.68768		0	2039.52	1061.47	1.92141
5	412.2	259.53	1.58826		5	609.7	483.11	1.26203		5	2062.98	1561.79	1.32091		5	582.99	445.23	1.30941		5	1422.78	1099.61	1.2939		5	1306.14	499.02	2.61741		5	628.09	499.3	1.25794		5	473.13	353.35	1.33898		5	699.29	415.02	1.68495		5	2025.65	1070.55	1.89216
10	412.34	259.75	1.58745		10	609.3	482.13	1.26377		10	2060.73	1558.25	1.32246		10	582.7	445.35	1.30841		10	1421.41	1099.56	1.29271		10	1302.19	498.42	2.61264		10	624.61	499.16	1.25132		10	472.11	354.17	1.333		10	696.68	413.8	1.68362		10	2013.78	1076.9	1.86998
15	411.94	259.65	1.58652		15	606.3	481.93	1.25807		15	2051.42	1556.32	1.31812		15	582.23	445.94	1.30562		15	1429.88	1103.94	1.29525		15	1301.29	499.02	2.60769		15	623.94	498.61	1.25136		15	472.2	354.01	1.33386		15	691.98	413.09	1.67513		15	1999.75	1084.7	1.8436
20	410.81	259.32	1.58418		20	605.01	481.03	1.25774		20	2046.99	1554.03	1.31721		20	581.17	445.49	1.30456		20	1428.24	1099.49	1.299		20	1300.53	499.13	2.60559		20	623.04	498.96	1.24868		20	471.96	354.82	1.33014		20	688.43	414.74	1.65991		20	2000.37	1089.47	1.83609
25	409.29	258.81	1.58143		25	604.47	481.33	1.25583		25	2046.49	1552.4	1.31827		25	580.02	445.35	1.30239		25	1423.48	1099.7	1.29443		25	1297.05	499.42	2.59711		25	625.07	499.9	1.25039		25	470.78	354.03	1.32977		25	684.46	414.49	1.65133		25	1991.46	1096.2	1.81669
30	409.56	258.95	1.58162		30	603.07	481.11	1.2535		30	2047.7	1551.32	1.31997		30	579.52	445.45	1.30098		30	1423.13	1097.39	1.29683		30	1293.27	498.8	2.59276		30	624.59	500.29	1.24846		30	471	354.2	1.32976		30	683.7	414.42	1.64978		30	1985.38	1101.52	1.8024
35	408.03	258.27	1.57986		35	602.41	481.42	1.25132		35	2040.73	1548.26	1.31808		35	578.24	445.23	1.29874		35	1418.1	1093.78	1.29651		35	1290.83	498.68	2.58849		35	625.88	500.39	1.25078		35	471.44	354.05	1.33156		35	681.25	414.39	1.64398		35	1977.99	1106.61	1.78743
40	407.61	258.39	1.5775		40	602.4	481.78	1.25036		40	2040.18	1545.78	1.31984		40	576.22	445.74	1.29273		40	1414.6	1093.61	1.29351		40	1288.26	498.54	2.58407		40	626.11	500.11	1.25194		40	471	353.82	1.33119		40	678	415.7	1.63098		40	1975.42	1113.3	1.77438
45	407.56	257.91	1.58024		45	602.11	482.19	1.2487		45	2044.83	1548.17	1.3208		45	575.74	445.01	1.29377		45	1410	1092.93	1.29011		45	1287.03	498.73	2.58061		45	626.04	499.19	1.25411		45	471.58	352.23	1.33884		45	677.3	415.98	1.6282		45	1967.85	1118.3	1.75968
50	405.77	257.67	1.57477		50	601.51	481.82	1.24841		50	2046.47	1547.86	1.32213		50	575.47	446.4	1.28914		50	1406	1090.33	1.28952		50	1287.1	499.13	2.57869		50	627.03	501.95	1.24919		50	474.16	351.57	1.34869		50	672.8	418.11	1.60915		50	1957.22	1123.64	1.74186
55	405.7	257.85	1.5734		55	600.46	481.6	1.2468		55	2049.1	1549.95	1.32204		55	574.35	445.19	1.29012		55	1403.25	1086.99	1.29095		55	1285.18	499.05	2.57525		55	627.68	501.98	1.25041		55	473.83	352.14	1.34557		55	672.02	417.76	1.60863		55	1947.95	1127.32	1.72795
60	405.15	257.39	1.57407		60	600.55	482.12	1.24564		60	2049.41	1550.18	1.32205		60	572.56	444.63	1.28772		60	1401.14	1085.56	1.29071		60	1283.36	498.95	2.57212		60	627.02	502.62	1.2475		60	473.07	351.45	1.34605		60	670.29	418.69	1.60092		60	1939.13	1127.92	1.71921
65	404.41	256.66	1.57566		65	600.27	481.28	1.24724		65	2053.13	1551.78	1.32308		65	571.5	444.62	1.28537		65	1399.52	1085.17	1.28968		65	1281.69	498.57	2.57073		65	627.24	501.76	1.25008		65	474.35	351.47	1.34962		65	667.08	419.41	1.59052		65	1932.08	1133.39	1.70469
70	403.89	257.02	1.57143		70	599.3	482.11	1.24308		70	2053.4	1551.1	1.32383		70	570.88	444.5	1.28432		70	1394.85	1085.81	1.28462		70	1279.2	499.49	2.56101		70	628.22	501.58	1.25248		70	475.74	348.77	1.36405		70	665.07	419.24	1.58637		70	1926.48	1134.54	1.69803
75	403.24	256.82	1.57013		75	599.96	482.09	1.2445		75	2060.32	1553.22	1.32648		75	570.72	444.35	1.28439		75	1392.7	1084.37	1.28434		75	1277.81	498.75	2.56203		75	629.7	503.57	1.25047		75	474.07	350.03	1.35437		75	663.27	419.28	1.58193		75	1915.74	1134.97	1.68792
80	402.74	256.65	1.56922		80	599.9	482.28	1.24388		80	2056.96	1554.78	1.32299		80	569.25	444.51	1.28062		80	1390.71	1084.67	1.28215		80	1276.74	498.73	2.55998		80	629.11	505.09	1.24554		80	473.95	350.48	1.35229		80	661.17	420.7	1.57159		80	1911.33	1135.51	1.68323
85	402.14	256.89	1.56542		85	598.79	481.64	1.24323		85	2058.16	1555.91	1.3228		85	570.23	445.27	1.28064		85	1390.06	1085.46	1.28062		85	1271.81	497.89	2.5544		85	629.29	505.8	1.24415		85	473.26	350.86	1.34886		85	660.23	419.9	1.57235		85	1905.28	1135.67	1.67767
90	401.92	256.86	1.56474		90	599.07	482.09	1.24265		90	2057.09	1553.33	1.32431		90	569.64	445.66	1.27819		90	1388.48	1086.95	1.27741		90	1270.99	497.67	2.55388		90	629.36	506.07	1.24362		90	473.81	350.63	1.35131		90	656.29	421.3	1.55777		90	1900.78	1133.52	1.67688
95	401.06	256.27	1.56499		95	599.56	482.44	1.24277		95	2050.41	1548.51	1.32412		95	569.3	445.56	1.27772		95	1389.35	1087.15	1.27797		95	1269.25	497.66	2.55044		95	629.75	505.32	1.24624		95	473.63	350.54	1.35114		95	655.34	422.07	1.55268		95	1896.73	1132.72	1.67449
100	400.02	256.39	1.5602		100	598.86	482.23	1.24186		100	2047.11	1547.72	1.32266		100	567.95	444.85	1.27672		100	1387.49	1087.25	1.27615		100	1267.92	498.04	2.54582		100	629.56	506.04	1.24409		100	474.1	349.24	1.35752		100	653.79	423.36	1.54429		100	1890.03	1135.87	1.66395
105	399.69	256.85	1.55612		105	598.98	481.84	1.24311		105	2049.84	1548.53	1.32373		105	567.9	445.41	1.27501		105	1386.44	1087.02	1.27545		105	1265.19	497.26	2.54432		105	631.14	507.2	1.24436		105	474.73	349.17	1.3596		105	652.89	424.34	1.5386		105	1886.4	1137	1.6591
110	400.37	256.44	1.56126		110	598.38	481.45	1.24287		110	2049.17	1549.85	1.32217		110	567.38	446.07	1.27195		110	1384.46	1084.7	1.27635		110	1263.38	497.42	2.53987		110	632.2	508.29	1.24378		110	475.96	348.32	1.36644		110	653.32	424.7	1.53831		110	1882.81	1135.5	1.65813
115	399.93	256.86	1.557		115	598.32	481.52	1.24257		115	2051.24	1551.16	1.32239		115	566.11	446.25	1.26859		115	1382.78	1084.18	1.27542		115	1261.65	497.7	2.53496		115	631.82	507.42	1.24516		115	476.5	347.45	1.37142		115	651.97	424.34	1.53643		115	1883.09	1131.55	1.66417
120	400.13	256.63	1.55917		120	598.94	480.02	1.24774		120	2047.84	1546.17	1.32446		120	566.91	446.82	1.26877		120	1381.16	1081.91	1.27659		120	1261.23	497.7	2.53412		120	633.52	509.63	1.2431		120	475.57	347.33	1.36922		120	650.38	426.08	1.52643		120	1874.74	1133.27	1.65427
125	399.57	256.66	1.55681		125	598.07	481.15	1.243		125	2048.45	1539.78	1.33035		125	565.94	446.76	1.26677		125	1377.37	1080.29	1.275		125	1261.44	497.7	2.53454		125	633.11	508.12	1.24599		125	474.66	347.64	1.36538		125	648.28	427.5	1.51644		125	1871.7	1138.02	1.6447
130	399.23	256.27	1.55785		130	598.85	480.95	1.24514		130	2049.39	1540.34	1.33048		130	565.84	447.41	1.2647		130	1373.72	1077.6	1.2748		130	1260.42	498.67	2.52756		130	633.71	509.65	1.24342		130	474.79	346.61	1.36981		130	647.84	428.36	1.51237		130	1865.45	1140.35	1.63586
135	398.63	256.01	1.55709		135	598.66	480.55	1.24578		135	2047.44	1537.96	1.33127		135	566.31	448.23	1.26344		135	1371.3	1077.74	1.27238		135	1260.82	498.33	2.53009		135	634.85	510.61	1.24332		135	473.77	347.03	1.36521		135	646.36	428.23	1.50938		135	1863.44	1141.61	1.63229
140	399.41	256.19	1.55904		140	598.96	480.17	1.24739		140	2050.37	1538.23	1.33294		140	566.51	448.38	1.26346		140	1370.06	1074.97	1.27451		140	1259.85	498.63	2.52662		140	635.05	510.15	1.24483		140	473.55	346.46	1.36682		140	646.27	428.8	1.50716		140	1861.5	1144.05	1.62711
145	398.78	255.96	1.55798		145	598.68	479.49	1.24858		145	2057.66	1538.74	1.33724		145	566.15	449.62	1.25917		145	1369.4	1074.12	1.2749		145	1258.87	498.78	2.5239		145	636.31	510.5	1.24644		145	474.18	345.69	1.37169		145	645.59	428.93	1.50512		145	1859.32	1146.51	1.62172
150	398.78	256.17	1.5567		150	599.4	479.06	1.2512		150	2055.42	1532.58	1.34115		150	566.58	450.46	1.25778		150	1366.39	1072.73	1.27375		150	1259.02	499.18	2.52218		150	634.99	510.43	1.24403		150	472.73	345.98	1.36635		150	647.28	429.78	1.50607		150	1855.23	1148.7	1.61507
155	399.19	255.91	1.55988		155	599.13	478.33	1.25255		155	2053.79	1533	1.33972		155	567.97	451.17	1.25888		155	1363.2	1070.75	1.27313		155	1259.68	500.14	2.51865		155	636.62	510.91	1.24605		155	470.87	346.39	1.35936		155	644.1	428.46	1.50329		155	1859.73	1141	1.62991
160	397.98	256.31	1.55273		160	599.73	477.64	1.25561		160	2050.27	1527.74	1.34203		160	567.13	450.9	1.25777		160	1359.62	1068.46	1.2725		160	1259.76	500.07	2.51917		160	634.76	511.43	1.24115		160	469.79	346.97	1.35398		160	645.18	429.14	1.50343		160	1858.21	1141.62	1.6277
165	397.53	256.21	1.55158		165	598.56	477.41	1.25377		165	2047.55	1526.26	1.34155		165	565.95	451.17	1.25441		165	1353.19	1064.05	1.27174		165	1260.02	500.31	2.51848		165	634.39	509.64	1.24478		165	469.79	347.27	1.35281		165	644.25	429.37	1.50045		165	1847.86	1144.37	1.61474
170	397.49	256.44	1.55003		170	598.39	477.15	1.25409		170	2046.24	1528.02	1.33914		170	566.65	451.33	1.25551		170	1348.52	1062.18	1.26958		170	1259.19	500.91	2.5138		170	635.17	510.84	1.24338		170	469.28	346.36	1.35489		170	644.22	430.39	1.49683		170	1841.38	1149.84	1.60142
175	397.27	256.38	1.54954		175	597.63	477.64	1.25121		175	2046.21	1530.03	1.33737		175	565.92	451.37	1.25378		175	1326.91	1049.61	1.26419		175	1259.23	501.22	2.51233		175	635	511.31	1.24191		175	469.39	347.5	1.35076		175	642.88	430.47	1.49344		175	1839.63	1150.4	1.59912
180	396.67	256.67	1.54545		180	597.23	477.5	1.25074		180	2052.12	1525.75	1.34499		180	564.29	450.74	1.25192		180	1301.14	1031.35	1.26159		180	1259.81	501.26	2.51329		180	635.56	510.51	1.24495		180	469.18	347.71	1.34934		180	642.1	429.51	1.49496		180	1831.78	1151.41	1.5909
185	396.69	256.22	1.54824		185	596.14	477.47	1.24854		185	2051.09	1522.86	1.34687		185	563.13	450.81	1.24915		185	1295.66	1029.24	1.25885		185	1259.86	501.92	2.51008		185	635.09	510.57	1.24388		185	468.85	346.4	1.35349		185	642.14	429.22	1.49606		185	1828.29	1152.97	1.58572
190	396.85	255.98	1.55032		190	596.27	477.53	1.24865		190	2048.21	1521.5	1.34618		190	561.05	449.65	1.24775		190	1289.87	1026.74	1.25628		190	1261.3	502.78	2.50865		190	635.33	510.85	1.24367		190	468.16	346.72	1.35025		190	640.6	428.94	1.49345		190	1836.18	1149.25	1.59772
195	396.29	255.68	1.54995		195	596.29	476.69	1.2509		195	2046.36	1517.28	1.3487		195	560.96	449.58	1.24774		195	1287.09	1024.07	1.25684		195	1258.9	502.39	2.50582		195	635.39	512	1.241		195	468.43	346.61	1.35146		195	639.82	428.5	1.49316		195	1831.98	1151.51	1.59094
200	397.17	256.29	1.54969		200	596.4	477.15	1.24992		200	2041.44	1515.79	1.34678		200	559.88	449.06	1.24678		200	1281.71	1021.18	1.25513		200	1258.16	501.98	2.50639		200	637.51	512.31	1.24438		200	467.41	347.41	1.34541		200	637.86	428.73	1.48779		200	1826.76	1158.11	1.57736
205	397.76	256.25	1.55223		205	596.44	477.24	1.24977		205	2038.51	1512.48	1.34779		205	559.54	449.3	1.24536		205	1279.44	1018.24	1.25652		205	1255.2	501.04	2.50519		205	636.63	511.13	1.24553		205	468.26	345.84	1.35398		205	637.17	430.58	1.47979		205	1840.34	1148.03	1.60304
210	396.72	255.68	1.55163		210	595.56	478.31	1.24513		210	2040.48	1513.54	1.34815		210	557.85	448.94	1.24259		210	1274.65	1017.19	1.25311		210	1252.83	500.84	2.50146		210	636.29	509.77	1.24819		210	466.57	346.61	1.3461		210	635.72	429.67	1.47955		210	1829.09	1155.01	1.58361
215	397.09	255.47	1.55435		215	594.78	477.62	1.2453		215	2031.97	1512.55	1.34341		215	558.86	449.09	1.24443		215	1269.71	1015.32	1.25055		215	1248.62	500.51	2.4947		215	636.65	510.1	1.24809		215	466.55	347.06	1.34429		215	635.96	428.85	1.48294		215	1819.84	1160.59	1.56803
220	397.27	255.36	1.55573		220	594.55	478.43	1.24271		220	2025.06	1506.71	1.34403		220	557.87	449.88	1.24004		220	1264.75	1013.48	1.24793		220	1246.57	499.76	2.49434		220	636.15	509.09	1.24958		220	466.07	346.7	1.3443		220	634.13	430.52	1.47294		220	1817.73	1161.18	1.56542
225	397.44	255.32	1.55663		225	594.71	478.77	1.24216		225	2020.24	1504.51	1.34279		225	556.9	449.32	1.23943		225	1261.42	1012.42	1.24595		225	1242.22	499.45	2.48718		225	635.54	509.5	1.24738		225	465.33	346.59	1.34259		225	633.19	431.81	1.46636		225	1833.94	1142.76	1.60483
230	396.53	255.79	1.55022		230	594.63	479.33	1.24054		230	2018.01	1500.11	1.34524		230	556.2	449.03	1.23867		230	1256.33	1010.76	1.24296		230	1239.99	498.78	2.48605		230	635.12	511.63	1.24137		230	464.29	347.36	1.33662		230	633.53	431.11	1.46953		230	1828.84	1143.41	1.59946
235	397.23	255.82	1.55277		235	594.26	478.68	1.24146		235	2018.11	1497.59	1.34757		235	555.2	449.23	1.23589		235	1254.13	1008.22	1.24391		235	1238.24	498.91	2.48189		235	635.29	511.58	1.24182		235	464.37	346.69	1.33944		235	632.8	431.98	1.46488		235	1817.97	1149.34	1.58175
240	396.96	255.86	1.55147		240	594.57	478.21	1.24332		240	2017.44	1489.38	1.35455		240	556.63	450.04	1.23685		240	1247.45	1005.24	1.24095		240	1236.11	498.74	2.47847		240	634.57	510.03	1.24418		240	464.23	346.33	1.34043		240	632.39	431.73	1.46478		240	1809.83	1154.68	1.56739
245	396.46	256.2	1.54746		245	593.17	477.88	1.24125		245	2015.3	1488.42	1.35399		245	557.59	450.68	1.23722		245	1243.32	999.7	1.24369		245	1234.72	498.39	2.47742		245	635.23	510.29	1.24484		245	463.97	346.65	1.33844		245	631.34	432.11	1.46106		245	1824.18	1141.87	1.59754
250	396.83	256.51	1.54704		250	592.33	478.36	1.23825		250	2012.83	1483.38	1.35692		250	556.83	451.28	1.23389		250	1237.67	994.96	1.24394		250	1234.41	497.78	2.47983		250	633.48	509.64	1.243		250	463.93	347.09	1.33663		250	631.42	432.44	1.46013		250	1804.92	1154.9	1.56284
255	396.3	256.27	1.54642		255	592.23	478.48	1.23773		255	2012.04	1485.32	1.35462		255	558.59	452.44	1.23462		255	1231.97	993.17	1.24044		255	1233.67	497.79	2.47829		255	635.15	511.04	1.24286		255	463.08	347.13	1.33402		255	630.16	432.55	1.45685		255	1801.48	1157.21	1.55674
260	395.49	256.17	1.54386		260	590.73	479.1	1.233		260	2009.03	1479.93	1.35752		260	558.11	452.52	1.23334		260	1226.74	990.79	1.23814		260	1231.91	497.41	2.47665		260	635.29	509.97	1.24574		260	462.9	346.04	1.33771		260	629.71	432.41	1.45628		260	1815.67	1142.36	1.5894
265	394.86	255.84	1.54339		265	589.37	478.8	1.23093		265	2002.6	1477.01	1.35585		265	559.76	453.14	1.23529		265	1219.66	987.95	1.23454		265	1230.37	497.38	2.4737		265	633.99	510.28	1.24244		265	463.31	346.75	1.33615		265	629.17	432.19	1.45577		265	1793.68	1158.88	1.54777
270	394.5	255.91	1.54156		270	588.92	478.51	1.23074		270	1997	1477.23	1.35185		270	559.63	454.56	1.23115		270	1214.59	984.77	1.23337		270	1228.11	496.32	2.47443		270	633.89	511.15	1.24013		270	462.49	346.75	1.33379		270	628.81	432.97	1.45232		270	1794.5	1162.35	1.54386
275	394.49	255.92	1.54146		275	588.7	478.46	1.23041		275	1988.35	1479.78	1.34368		275	560.31	454.92	1.23167		275	1207.57	981.29	1.23059		275	1227.34	496.81	2.47044		275	635.13	511.7	1.24122		275	462.39	346.56	1.33423		275	626.98	432.89	1.44836		275	1812.56	1156.33	1.56751
280	394.29	256.23	1.53881		280	588.06	478.97	1.22776		280	1987.88	1475.59	1.34718		280	560.45	455.56	1.23024		280	1203.17	978.64	1.22943		280	1226.27	496.44	2.47013		280	635.44	511.04	1.24343		280	462.18	346.42	1.33416		280	627.07	432.98	1.44827		280	1800.24	1156.74	1.5563
285	394.8	255.74	1.54376		285	589.27	479.01	1.23018		285	1990.15	1475.59	1.34871		285	559.29	455.08	1.22899		285	1198.63	974.63	1.22983		285	1225.48	496.38	2.46883		285	636.4	510.76	1.24599		285	462.61	346.5	1.33509		285	628.1	431.5	1.45562		285	1791.97	1167.23	1.53523
290	395.24	256.03	1.54373		290	588.88	479.57	1.22793		290	1988.82	1474.32	1.34897		290	559.69	455.49	1.22876		290	1194.92	971.85	1.22953		290	1223.6	496.48	2.46455		290	633.23	510.79	1.23971		290	462.9	346.35	1.33651		290	628.05	431.31	1.45615		290	1808.03	1160.11	1.5585
295	395.67	255.87	1.54637		295	588.74	479.75	1.22718		295	1997.04	1479.02	1.35025		295	558.99	456.34	1.22494		295	1188.78	969.13	1.22665		295	1223.5	496.58	2.46385		295	631.81	509.21	1.24077		295	461.52	347.69	1.32739		295	628.04	431.97	1.4539		295	1810.89	1151.36	1.57283
300	396.23	255.91	1.54832		300	588.37	479.81	1.22626		300	1977.04	1469.35	1.34552		300	559.24	455.7	1.22721		300	1184.04	965.76	1.22602		300	1224.65	495.84	2.46985		300	631.25	509.15	1.23981		300	461.47	347.59	1.32763		300	626.25	432.16	1.44912		300	1795.18	1166.72	1.53866
305	396.23	255.82	1.54886		305	587.78	481	1.222		305	1982.85	1476.82	1.34265		305	558.05	456.36	1.22283		305	1179.55	963.93	1.22369		305	1222.79	496.07	2.46495		305	630.98	509.53	1.23836		305	462.14	347.8	1.32875		305	627.95	433.97	1.44699		305	1826.88	1152.78	1.58476
310	395.16	255.69	1.54547		310	587.4	479.8	1.22426		310	1990.93	1481.63	1.34374		310	557.66	455.63	1.22393		310	1172.78	962.53	1.21843		310	1223.73	497.1	2.46174		310	629.32	508.53	1.23753		310	461.18	347.45	1.32733		310	627.67	433.4	1.44825		310	1801.12	1166.55	1.54397
315	395.1	256.19	1.54221		315	586.88	481.12	1.21982		315	2003.03	1489.58	1.34469		315	555.95	454.75	1.22254		315	1168.19	959.32	1.21773		315	1224.05	497.3	2.46139		315	631.19	508.61	1.24101		315	460.55	347.65	1.32475		315	627.54	432.45	1.45113		315	1791.51	1172.53	1.5279
320	395.88	256	1.54641		320	586.99	480.23	1.22231		320	2003.27	1489.38	1.34504		320	554.15	454.01	1.22057		320	1163.87	956.62	1.21665		320	1225.65	497.69	2.46268		320	632.96	509.81	1.24156		320	461.03	347.16	1.328		320	626.46	433.74	1.44432		320	1784.83	1174.77	1.5193
325	395.57	255.93	1.54562		325	585.94	480.68	1.21898		325	1999.07	1487.79	1.34365		325	552.8	453.34	1.21939		325	1160.14	953.58	1.21662		325	1224.92	498.23	2.45854		325	631.39	508.66	1.24128		325	460.57	346.99	1.32733		325	627.72	433.65	1.44753		325	1837.78	1133.76	1.62096
330	394.7	256.15	1.54089		330	584.98	480.96	1.21628		330	1997.01	1489.48	1.34074		330	551.95	453.68	1.21661		330	1157.19	951.86	1.21571		330	1225.55	499.24	2.45483		330	631.95	508.84	1.24194		330	460.21	346.73	1.32729		330	626.9	434.24	1.44367		330	1789	1164.08	1.53684
335	393.89	255.55	1.54134		335	584.67	481.7	1.21376		335	1990.84	1485.97	1.33976		335	551.38	453.14	1.2168		335	1151.44	949.28	1.21296		335	1227.19	499.7	2.45585		335	629.22	507.4	1.24009		335	460.67	347.06	1.32735		335	627.21	434.44	1.44372		335	1782.24	1173.29	1.51901
340	393.62	255.99	1.53764		340	585.28	481.43	1.21571		340	1990.44	1484.35	1.34095		340	551.66	453.62	1.21613		340	1147.49	946.33	1.21257		340	1224.57	499.53	2.45144		340	628.87	507.18	1.23993		340	459.9	347.1	1.32498		340	628.36	434.57	1.44594		340	1816.93	1152.06	1.57711
345	393.07	256.29	1.53369		345	584.18	480.87	1.21484		345	1995.51	1482.26	1.34626		345	549.9	452.69	1.21474		345	1142.92	942.75	1.21233		345	1223.92	499.57	2.44995		345	627.93	507.77	1.23664		345	459.71	345.5	1.33056		345	626.94	435.23	1.44048		345	1786.75	1169.08	1.52834
350	393.13	255.82	1.53674		350	583.3	480.83	1.21311		350	1993.33	1485.29	1.34205		350	548.89	451.7	1.21516		350	1137.02	940.99	1.20832		350	1223.64	499.28	2.45081		350	627.52	506.23	1.23959		350	458.25	346.45	1.3227		350	626.53	435.33	1.43921		350	1825.19	1145.77	1.59298
355	393.07	255.73	1.53705		355	582.46	480.64	1.21184		355	1986.78	1488.94	1.33436		355	548.62	451.72	1.21451		355	1133.58	939.88	1.20609		355	1223.63	499.31	2.45064		355	627.25	506.33	1.23882		355	460.51	345.09	1.33446		355	626.5	434.73	1.44112		355	1793.15	1165.97	1.5379
360	392.77	255.66	1.5363		360	581.79	480.85	1.20992		360	1991.16	1491.68	1.33484		360	548.51	452.13	1.21317		360	1129.09	937.58	1.20426		360	1222.11	500.39	2.44231		360	627.05	505.06	1.24154		360	458.05	346.19	1.32312		360	628	435.38	1.44242		360	1778.11	1178.69	1.50855
365	392.21	255.49	1.53513		365	580.08	480.56	1.20709		365	1996.34	1494.44	1.33584		365	547.58	452.15	1.21106		365	1123.6	935.25	1.20139		365	1222.45	499.61	2.44681		365	625.6	505.08	1.23862		365	458.31	346.24	1.32368		365	629.17	434.73	1.44727		365	1778.58	1181.54	1.50531
370	392.18	255.66	1.53399		370	580.12	480.81	1.20655		370	2011.99	1480.86	1.35866		370	547.42	452.09	1.21087		370	1121.01	932.73	1.20186		370	1221.8	499.37	2.44668		370	627.19	505.56	1.24058		370	458.13	345.66	1.32538		370	627.75	434.82	1.4437		370	1817.74	1158.02	1.5697
375	392.97	255.68	1.53696		375	581.2	480.48	1.20962		375	1999.76	1488.79	1.34321		375	547.2	452.09	1.21038		375	1116.81	930.85	1.19977		375	1219.95	498.46	2.44744		375	625.7	504.79	1.23953		375	457.89	346.21	1.32258		375	627.83	435.48	1.4417		375	1794.84	1173.44	1.52955
380	393.68	255.79	1.53908		380	579.8	481.11	1.20513		380	2000.93	1497.49	1.33619		380	547.08	451.72	1.2111		380	1113.93	929.26	1.19873		380	1221.61	499	2.44812		380	624.63	503.94	1.23949		380	458.04	346.01	1.32378		380	624.32	436.5	1.43029		380	1787.8	1184.68	1.5091
385	394.08	256.22	1.53805		385	579	481.41	1.20272		385	2008.78	1500.34	1.33888		385	546.89	451.97	1.21001		385	1109.19	926.4	1.19731		385	1221.02	498.28	2.45047		385	624	503.75	1.23871		385	458.77	345.65	1.32727		385	623.45	435.49	1.43161		385	1786.09	1185.61	1.50647
390	393.9	256.03	1.53849		390	580.11	481.33	1.20522		390	2006.89	1497.34	1.3403		390	546.24	451.95	1.20863		390	1104.08	923.69	1.19529		390	1221.51	498.55	2.45013		390	624.62	502.93	1.24196		390	458.79	345.15	1.32925		390	622.14	435.85	1.42742		390	1829.23	1151.87	1.58805
395	394.46	256.11	1.5402		395	578.77	481.89	1.20104		395	2008.86	1505.24	1.33458		395	545.64	451.57	1.20832		395	1100.38	919.7	1.19646		395	1220.84	498.28	2.45011		395	625.1	502.25	1.2446		395	458.57	345.47	1.32738		395	622.4	436.47	1.42599		395	1791.39	1177.73	1.52105
400	394.57	256.29	1.53955		400	578.57	481.06	1.2027		400	2009.91	1503.42	1.33689		400	545.66	451.89	1.20751		400	1097.92	918.27	1.19564		400	1223.13	498.51	2.45357		400	625.66	502.7	1.2446		400	458.18	346.56	1.32208		400	623.41	435.52	1.43142		400	1780.78	1189.11	1.49757
405	394.63	256.81	1.53666		405	579.06	479.66	1.20723		405	2009.69	1500.89	1.339		405	544.96	452.11	1.20537		405	1094.67	916.68	1.19417		405	1225.57	499.3	2.45458		405	625.7	502.86	1.24428		405	458.17	345.88	1.32465		405	624.41	433.18	1.44146		405	1784.33	1189.53	1.50003
410	394.93	256.4	1.54029		410	576.62	481.43	1.19772		410	2030.78	1484.96	1.36757		410	544.63	452.34	1.20403		410	1088.84	912.67	1.19303		410	1228.08	500.15	2.45542		410	626.34	502.23	1.24712		410	457.7	345.87	1.32333		410	623.56	433.7	1.43777		410	1820.27	1170.13	1.55561
415	396.34	256.96	1.54242		415	577.48	481.32	1.19978		415	2030.22	1477.71	1.3739		415	544.19	451.45	1.20543		415	1083.72	909.7	1.19129		415	1228.9	499.95	2.45805		415	624.65	502.04	1.24422		415	459	344	1.3343		415	621.87	434.11	1.43252		415	1791.95	1182.28	1.51567
420	397.07	256.77	1.5464		420	576.06	481.27	1.19696		420	2005.84	1492.1	1.34431		420	543.84	451.12	1.20553		420	1079.01	907.51	1.18898		420	1229.11	499.82	2.45911		420	625.64	503.36	1.24293		420	458.31	345.3	1.32728		420	621.62	435.07	1.42878		420	1783.54	1195.34	1.49208
425	396.7	257.18	1.5425		425	575.35	481.59	1.19469		425	2005.56	1499.89	1.33714		425	542.53	451.85	1.20069		425	1075.98	905.32	1.18851		425	1229.57	498.87	2.46471		425	625.35	501.99	1.24574		425	457.55	344.96	1.32639		425	619.83	435.73	1.42251		425	1785.13	1199.13	1.48869
430	396.58	257.02	1.54299		430	575.65	481.21	1.19626		430	2002	1500.58	1.33415		430	541.72	451.32	1.2003		430	1069.68	904.16	1.18306		430	1229.51	498.94	2.46424		430	625.17	502.32	1.24457		430	458.64	344.38	1.33178		430	619.15	435.04	1.4232		430	1790.8	1200.68	1.49149
435	395.97	257.4	1.53834		435	576.5	482.37	1.19514		435	2000.39	1500.12	1.33349		435	541.68	450.99	1.20109		435	1066.74	899.96	1.18532		435	1230.53	499.87	2.4617		435	625.66	502.76	1.24445		435	457.9	345.41	1.32567		435	619.22	435.31	1.42248		435	1814.2	1186.79	1.52866
440	395.73	257.8	1.53503		440	576.68	482.17	1.19601		440	2003.03	1496.96	1.33807		440	541.52	450.68	1.20156		440	1060.97	896.23	1.18381		440	1231.26	500.26	2.46124		440	624.13	503.69	1.23912		440	457.28	346.11	1.3212		440	617.77	434.58	1.42153		440	1824.88	1178.23	1.54883
445	396.07	257.46	1.53837		445	577.38	482.04	1.19778		445	2001.52	1497.37	1.33669		445	540.63	451.69	1.1969		445	1056.7	892.41	1.1841		445	1232.66	500.32	2.46374		445	624.84	503.76	1.24035		445	457.57	345.2	1.32552		445	617.48	435.33	1.41842		445	1797.24	1205.47	1.4909
450	396.33	257.26	1.54058		450	577.84	480.54	1.20248		450	2044.34	1457.51	1.40263		450	539.97	451.28	1.19653		450	1051.53	889	1.18282		450	1235.9	500.69	2.46839		450	625.63	504.44	1.24025		450	456.46	344.83	1.32372		450	619.32	432.12	1.43321		450	1797.59	1209.45	1.48629
455	397.47	256.8	1.54778		455	575.29	483.19	1.19061		455	2013.38	1474.33	1.36562		455	540.09	449.48	1.20159		455	1047.22	885.3	1.1829		455	1239.06	502.16	2.46746		455	624.27	504.39	1.23767		455	456.44	345.19	1.32229		455	619	433.66	1.42739		455	1793.16	1210.72	1.48107
460	397.42	256.94	1.54674		460	575.88	482.78	1.19284		460	1991.1	1493.03	1.3336		460	539.48	450.33	1.19797		460	1043.68	882.67	1.18241		460	1245.91	503.97	2.47219		460	625.81	505.45	1.23812		460	455.95	344.87	1.32209		460	616.85	434.14	1.42086		460	1793.25	1212.34	1.47916
465	396.86	257.82	1.53929		465	574.95	482.96	1.19047		465	1993.72	1493.95	1.33453		465	538.4	450.14	1.19607		465	1038.31	880.1	1.17976		465	1251.48	505.68	2.47485		465	625.29	505.51	1.23695		465	455.74	344.66	1.32229		465	616.97	435.05	1.41816		465	1817.72	1200.94	1.51358
470	397.02	258.13	1.53806		470	574.74	483.51	1.18868		470	1989.33	1491.07	1.33416		470	537.6	450.24	1.19403		470	1033.73	878.99	1.17604		470	1255.32	507.71	2.47251		470	627.85	507.61	1.23687		470	456.38	344.9	1.32322		470	616.85	433.9	1.42164		470	1813.69	1197.91	1.51405
475	398.4	258.34	1.54215		475	576.57	482.8	1.19422		475	1990.23	1490.26	1.33549		475	537.83	449.56	1.19635		475	1029.46	874.43	1.17729		475	1258.72	508.77	2.47405		475	627.35	507.51	1.23613		475	455.62	344.66	1.32194		475	620.98	431.6	1.43879		475	1793.7	1213.88	1.47766
480	398.48	258.32	1.54258		480	577.34	483.2	1.19483		480	1988.55	1493.97	1.33105		480	536.91	449.13	1.19544		480	1024.32	871.58	1.17524		480	1263.89	510.8	2.47433		480	628	508.03	1.23615		480	454.67	345.52	1.3159		480	620.65	431.98	1.43676		480	1808.62	1202.08	1.50458
485	399.53	259	1.54259		485	576.1	484.26	1.18965		485	1988.67	1487.21	1.33718		485	536.6	449.73	1.19316		485	1017.12	868.4	1.17126		485	1266.68	512.22	2.47292		485	627.71	507.05	1.23796		485	453.49	345.9	1.31104		485	618.78	431.4	1.43435		485	1815.69	1190.88	1.52466
490	402.44	258.47	1.55701		490	575.65	484.86	1.18725		490	1985.95	1494.93	1.32846		490	536.21	449.49	1.19293		490	1012.84	864.99	1.17093		490	1267.43	512.97	2.47077		490	628.89	507.18	1.23997		490	454.86	345.31	1.31725		490	615.37	433.24	1.42039		490	1786.22	1203.84	1.48377
495	402.43	258.51	1.55673		495	575.97	483.81	1.19049		495	1987.92	1500.39	1.32494		495	534.97	448.79	1.19203		495	1007.66	860.4	1.17115		495	1267.32	513.48	2.4681		495	627.64	507.45	1.23685		495	452.75	344.7	1.31346		495	614.21	434	1.41523		495	1770.71	1211.26	1.46187
500	401.27	259.35	1.54721		500	573.59	484.56	1.18373		500	1991.41	1501.19	1.32655		500	534.73	449.53	1.18953		500	1001.94	857.96	1.16782		500	1267.36	514.02	2.46558		500	627.73	507.57	1.23674		500	453.22	344.36	1.31612		500	613.6	435.01	1.41054		500	1767.26	1210.86	1.45951
505	401.57	259.59	1.54694		505	573.27	483.93	1.18461		505	1999.7	1503.44	1.33008		505	535.51	448.03	1.19525		505	998.09	855.96	1.16605		505	1268.7	514.99	2.46354		505	627.06	507.74	1.235		505	453.38	344.71	1.31525		505	613.62	435.04	1.41049		505	1761	1209.66	1.45578
510	401.16	259.88	1.54364		510	572.11	484.06	1.1819		510	1999.04	1506.16	1.32724		510	534.1	448.69	1.19035		510	996.11	853.64	1.1669		510	1269.22	514.19	2.46839		510	626.32	506.78	1.23588		510	453.05	344.53	1.31498		510	614.31	436.36	1.40781		510	1757.37	1207.46	1.45543
515	401.17	259.89	1.54361		515	572.76	483.9	1.18363		515	2001.55	1508.39	1.32694		515	532.66	447.86	1.18934		515	989.88	851.19	1.16294		515	1269.52	515.38	2.46327		515	627.88	507.57	1.23703		515	452.26	344.99	1.31094		515	615.95	435.88	1.41312		515	1754.49	1203.85	1.4574
520	402.25	260.15	1.54622		520	576.31	479.99	1.20067		520	2008.27	1506.73	1.33287		520	531.25	447.22	1.18789		520	985.97	848.19	1.16244		520	1271.28	514.98	2.4686		520	629.41	507.19	1.24097		520	452.99	344.54	1.31477		520	614.26	434.96	1.41222		520	1751.95	1205.3	1.45354
525	403.36	260.46	1.54864		525	573.4	481.4	1.19111		525	2001.33	1500.34	1.33392		525	530.41	447.17	1.18615		525	981.55	845.85	1.16043		525	1271.55	515.4	2.46711		525	628.27	507.73	1.23741		525	451.2	344.82	1.30851		525	616.68	435.19	1.41704		525	1759.07	1194.73	1.47236
530	403.62	260.65	1.54851		530	572.76	481.59	1.18931		530	2049.3	1466.47	1.39744		530	530.65	447.03	1.18706		530	978.56	844.45	1.15881		530	1273.33	516.33	2.46612		530	628.43	505.89	1.24223		530	452.46	344.39	1.3138		530	616.92	434.15	1.42098		530	1770.56	1176.99	1.50431
535	405.28	260.81	1.55393		535	570.61	480.96	1.1864		535	2009.6	1488.16	1.35039		535	531.18	447.43	1.18718		535	975.24	841.32	1.15918		535	1273.45	517.5	2.46077		535	627.78	506.88	1.23852		535	451.06	343.9	1.3116		535	616.85	435.31	1.41704		535	1755.75	1183.79	1.48316
540	411.44	258.99	1.58863		540	569.87	482.98	1.1799		540	1994.77	1510.51	1.32059		540	530.18	446.91	1.18632		540	969.3	838.06	1.1566		540	1275.47	517.09	2.46663		540	629.46	506.72	1.24222		540	451.85	343.89	1.31394		540	616.95	435.33	1.4172		540	1738.62	1197.78	1.45154
545	408.57	259.71	1.57318		545	569.08	483.66	1.17661		545	1994.26	1511.06	1.31978		545	529.69	447.04	1.18488		545	965.88	835.57	1.15595		545	1276.87	518.26	2.46376		545	626.91	505.94	1.2391		545	452.04	343.47	1.3161		545	615.99	436.21	1.41214		545	1733.04	1197.03	1.44778
550	406.51	260.81	1.55864		550	568.55	483.02	1.17707		550	2000.82	1511.2	1.32399		550	529.12	446.63	1.18469		550	962.31	833.19	1.15497		550	1275.62	518.62	2.45964		550	625.96	504.92	1.23972		550	451.31	343.24	1.31485		550	616.83	437.08	1.41125		550	1728.99	1199.09	1.44192
555	406.18	261.21	1.55499		555	568.38	482.64	1.17765		555	1999.83	1513.6	1.32124		555	530.15	447.23	1.18541		555	957.42	830.56	1.15274		555	1275.72	518.35	2.46112		555	625.93	505.37	1.23856		555	450.91	343.79	1.31159		555	616.29	437.03	1.41018		555	1730.91	1199.15	1.44345
560	405.83	261.11	1.55425		560	568.48	482.47	1.17827		560	1997.57	1515.5	1.31809		560	530.03	447.31	1.18493		560	954.34	827.45	1.15335		560	1276.85	519.56	2.45756		560	625.81	504.64	1.24011		560	451.95	341.64	1.32288		560	616.54	437.58	1.40898		560	1735.9	1192.69	1.45545
565	404.58	260.52	1.55297		565	568.08	481.99	1.17861		565	2000.74	1517.26	1.31865		565	528.99	447.16	1.183		565	950.99	824.82	1.15297		565	1278.6	519.95	2.45908		565	625.21	506.03	1.23552		565	450.81	342.2	1.31739		565	617.77	438.16	1.40992		565	1744.97	1180.46	1.47821
570	403.89	260.84	1.54842		570	568.95	481.2	1.18236		570	2006.84	1517.47	1.32249		570	529.49	447.4	1.18348		570	946.01	820.6	1.15283		570	1278.26	520.57	2.4555		570	625.95	505.93	1.23723		570	449.68	343.03	1.31091		570	616.88	440.18	1.40143		570	1729.65	1193.72	1.44896
575	404.01	261	1.54793		575	566.99	482.12	1.17604		575	2007.81	1509.44	1.33017		575	530.28	447.27	1.18559		575	942.06	819.33	1.14979		575	1277.84	520.07	2.45705		575	626.88	506.02	1.23884		575	449.21	342.64	1.31103		575	619.59	438.84	1.41188		575	1726.82	1198.78	1.44048
580	404.58	260.98	1.55023		580	567.56	480.34	1.18158		580	2002.27	1511.33	1.32484		580	529.57	447.59	1.18316		580	938.86	816.8	1.14944		580	1278.14	520.66	2.45485		580	625.26	506.89	1.23352		580	454.22	337.64	1.34528		580	621.74	437.57	1.42089		580	1728.07	1200.52	1.43943
585	404.98	260.94	1.552		585	567.55	480.51	1.18114		585	1997.12	1513.33	1.31969		585	529.38	447.77	1.18226		585	935.56	814.97	1.14797		585	1277.24	520.88	2.45208		585	624.89	506.64	1.2334		585	451.85	338.73	1.33395		585	618.98	440.18	1.4062		585	1729.19	1200.95	1.43985
590	404.13	260.71	1.55011		590	566.55	481.09	1.17764		590	1994.14	1511.76	1.31909		590	529.52	447.7	1.18276		590	933.34	813.18	1.14777		590	1278.42	521.11	2.45326		590	624.82	507.67	1.23076		590	449.18	340.71	1.31836		590	619.85	439.46	1.41048		590	1740.31	1192.08	1.45989
595	410.77	258.47	1.58924		595	570.67	478.06	1.19372		595	1995.45	1508.45	1.32285		595	528.85	448.33	1.1796		595	929.55	811.54	1.14541		595	1278.24	521.33	2.45188		595	623.8	504.93	1.23542		595	448.64	341.41	1.31408		595	622.19	439.77	1.41481		595	1749.1	1176.17	1.48711
600	406.74	259.48	1.56752		600	567.57	479.92	1.18263		600	1989.78	1506	1.32124		600	528.31	447.98	1.17932		600	926.65	810.73	1.14298		600	1278.23	521.65	2.45036		600	625.18	506.4	1.23456		600	451.66	339.34	1.331		600	624.04	438.7	1.42248		600	1720.25	1195.85	1.43852
605	404.4	260.73	1.55103		605	567.03	480.43	1.18026		605	1994.87	1505.33	1.3252		605	528.96	448.43	1.17958		605	922.11	807.62	1.14176		605	1278.61	521.86	2.4501		605	623.17	506.72	1.22981		605	448.64	339.66	1.32085		605	624.21	440.46	1.41718		605	1714.37	1197.15	1.43204
610	404.23	261.01	1.54871		610	565.65	481.7	1.17428		610	1989.46	1508.08	1.3192		610	528.99	448.97	1.17823		610	919.3	806.02	1.14054		610	1276.85	522.02	2.44598		610	625.18	507.55	1.23176		610	447.68	340.59	1.31442		610	622.21	441.36	1.40976		610	1713.78	1198.35	1.43012
615	403.47	260.63	1.54806		615	564.74	481.51	1.17285		615	1982.48	1505.63	1.31671		615	529.05	449.19	1.17779		615	916.13	802.45	1.14167		615	1277.17	522.52	2.44425		615	626.89	507.34	1.23564		615	447.87	340.29	1.31614		615	621.52	441.88	1.40654		615	1710.68	1196.86	1.42931
620	403.18	260.91	1.54528		620	567.08	481.55	1.17761		620	1982.82	1501.11	1.3209		620	528.76	448.32	1.17943		620	913.24	799.73	1.14194		620	1277.33	521.96	2.44718		620	627.2	507.91	1.23486		620	450.39	337.86	1.33307		620	623.96	441.51	1.41324		620	1710.6	1193.9	1.43278
625	402.49	261.14	1.54128		625	566.19	482.38	1.17374		625	1978.56	1500.13	1.31893		625	528.22	448.14	1.17869		625	909.3	797.49	1.1402		625	1276.93	522.43	2.44421		625	627.34	508.03	1.23485		625	450.04	336.28	1.33829		625	626.54	439.85	1.42444		625	1706.22	1191.3	1.43223
630	402.58	260.83	1.54346		630	565.64	482.76	1.17168		630	1974.59	1499.74	1.31662		630	527.89	448.31	1.17751		630	905.05	794.93	1.13853		630	1275.73	522.57	2.44126		630	628.71	510.03	1.23269		630	445.77	338.98	1.31503		630	622.73	442.71	1.40663		630	1703.8	1191.38	1.43011
635	402.67	260.71	1.54451		635	565.84	482.02	1.17389		635	1969.37	1496.45	1.31603		635	528.71	448.53	1.17876		635	899.61	790.91	1.13744		635	1277.1	523.14	2.44122		635	628.66	509.49	1.2339		635	446.34	339.33	1.31536		635	623.24	442.68	1.40788		635	1721.45	1180.53	1.4582
640	403.2	260.73	1.54643		640	565.37	482.54	1.17165		640	1965.53	1495.86	1.31398		640	528.69	448	1.18011		640	895.52	787.31	1.13744		640	1276.37	523.6	2.43768		640	629.19	510.51	1.23247		640	448.74	336.91	1.33193		640	622.87	444.45	1.40144		640	1706.39	1183.88	1.44135
645	402.37	260.84	1.54259		645	564.61	482.46	1.17027		645	1965.01	1491.89	1.31713		645	528.93	449.03	1.17794		645	891.79	785.44	1.1354		645	1276.98	523.69	2.43843		645	629.49	509.52	1.23546		645	446.39	339.07	1.31651		645	625.13	443.36	1.40998		645	1694.71	1191.16	1.42274
650	402.54	260.9	1.54289		650	564.69	482.79	1.16964		650	1960.79	1496.81	1.30998		650	528.82	448.88	1.17809		650	889.66	783.64	1.13529		650	1277.52	523.39	2.44086		650	628.95	509.94	1.23338		650	444.83	340.32	1.30709		650	627.37	442.91	1.41647		650	1697.9	1193.43	1.42271
655	403.52	260.87	1.54682		655	564.91	481.02	1.1744		655	1963.82	1496.5	1.31228		655	528.88	449.93	1.17547		655	887.47	781.36	1.1358		655	1276.15	523.37	2.43833		655	628.4	510.84	1.23013		655	443.96	340.75	1.30289		655	623.97	442.87	1.40892		655	1709.71	1181.79	1.44671
660	404.51	261.11	1.54919		660	563.1	481.52	1.16942		660	1956.37	1490.26	1.31277		660	528.51	449.77	1.17507		660	884.67	779.88	1.13437		660	1275.37	523	2.43857		660	627.6	510.61	1.22912		660	447.68	337.38	1.32693		660	623.29	445.55	1.39892		660	1699.57	1190.34	1.4278
665	412.51	259.34	1.59061		665	562.34	481.51	1.16787		665	1955.47	1479.56	1.32166		665	528.11	449.4	1.17514		665	881.29	776.22	1.13536		665	1274.94	522.9	2.43821		665	627.36	510.3	1.22939		665	444.15	339.55	1.30805		665	624.78	445.13	1.40359		665	1699.07	1194.24	1.42272
670	410.94	258.66	1.58873		670	562.31	481.67	1.16742		670	1951.35	1476.05	1.32201		670	527.96	449.83	1.17369		670	879.02	774.53	1.13491		670	1274.58	522.67	2.43859		670	625.5	510.13	1.22616		670	442.83	340.54	1.30038		670	627.2	442.64	1.41695		670	1704.4	1199.07	1.42143
675	406.49	260.23	1.56204		675	562.26	481.86	1.16685		675	1948.66	1478.75	1.31778		675	528.39	449.66	1.17509		675	874.76	771.86	1.13331		675	1274.17	523.21	2.43529		675	625.9	510.15	1.22689		675	442.53	340.99	1.29778		675	625.61	442.33	1.41435		675	1708.25	1204.42	1.41832
680	404.46	261.2	1.54847		680	563.8	481.16	1.17175		680	1943.57	1478.2	1.31482		680	528	449.85	1.17372		680	871.48	768.82	1.13353		680	1275.04	523.33	2.4364		680	627.07	509.7	1.23027		680	444.57	340.2	1.30679		680	623.65	445.2	1.40083		680	1712.28	1204.71	1.42132
685	404.52	260.99	1.54994		685	562.59	481.56	1.16827		685	1932.78	1477.41	1.30822		685	527.69	449.77	1.17324		685	867.84	766.87	1.13167		685	1274.68	523.7	2.43399		685	626.36	510.27	1.22751		685	447.31	337.39	1.3258		685	623.1	445.63	1.39825		685	1715.05	1207.01	1.42091
690	403.2	260.81	1.54595		690	562.46	481.91	1.16715		690	1920.53	1469.6	1.30684		690	526.37	448.64	1.17326		690	864.31	765.31	1.12936		690	1272.76	523.21	2.4326		690	627.51	510.34	1.22959		690	443.79	340.41	1.30369		690	622.62	446.19	1.39541		690	1718.74	1209.39	1.42116
695	402.95	260.54	1.5466		695	561.91	482.09	1.16557		695	1938.71	1447.66	1.3392		695	527.25	448.03	1.17682		695	860.61	762.88	1.12811		695	1272	523.6	2.42934		695	627.94	511.05	1.22873		695	442.4	341.09	1.29702		695	623.31	446.03	1.39746		695	1741.74	1185.97	1.46862
700	401.99	260.42	1.54362		700	562.32	481.78	1.16717		700	1932.4	1444.05	1.33818		700	526.61	448.43	1.17434		700	855.22	759.38	1.12621		700	1270.75	523.54	2.42723		700	626.69	510.2	1.22832		700	443.24	340.92	1.30013		700	628.4	441.73	1.42259		700	1714.33	1198.41	1.4305
705	401.37	260.36	1.5416		705	562.62	481.77	1.16782		705	1920.34	1451.33	1.32316		705	527.2	448.14	1.17642		705	852.3	756.93	1.126		705	1271.62	523.63	2.42847		705	628.64	511.06	1.23007		705	445.75	338.04	1.31863		705	623.64	445.76	1.39905		705	1706.09	1203.49	1.41762
710	400.6	260.29	1.53905		710	561.91	481.41	1.16722		710	1914.22	1454.39	1.31617		710	527.22	449.13	1.17387		710	850.27	754.89	1.12635		710	1272.41	524.11	2.42775		710	628.89	511.58	1.22931		710	443.73	338.73	1.30998		710	622.88	446.18	1.39603		710	1712.04	1201.02	1.42549
715	399.93	259.86	1.53902		715	562.57	481.56	1.16822		715	1914.37	1460.67	1.31061		715	527.54	449.16	1.1745		715	842.67	748.66	1.12557		715	1272.84	524.84	2.4252		715	629.7	512.35	1.22904		715	442.69	339.87	1.30253		715	622.48	446.83	1.3931		715	1715.54	1198.4	1.43153
720	399.61	259.89	1.53761		720	567.35	477.71	1.18765		720	1922.59	1466.07	1.31139		720	527.75	449.6	1.17382		720	837.51	744.86	1.12439		720	1273.49	525.16	2.42496		720	629.19	511.82	1.22932		720	441.75	339.9	1.29965		720	622.81	446.87	1.39372		720	1708.99	1205.89	1.4172
725	398.33	259.92	1.53251		725	563.66	480.26	1.17366		725	1923.2	1465.58	1.31224		725	527.61	449.91	1.1727		725	833.71	742.83	1.12234		725	1273.05	524.67	2.42638		725	628.65	513.36	1.22458		725	444.7	338.45	1.31393		725	623.13	447.02	1.39396		725	1712.73	1207.79	1.41807
730	398.11	259.84	1.53214		730	561.04	481.7	1.16471		730	1924.56	1469.19	1.30995		730	527.53	449.81	1.17278		730	831.21	740.43	1.1226		730	1271.38	524.83	2.42246		730	630.11	512.63	1.22917		730	442.48	338.79	1.30606		730	629.93	442.02	1.42512		730	1713.72	1208.91	1.41757
735	404.94	256.67	1.57767		735	560.26	482.21	1.16186		735	1916.92	1465.36	1.30816		735	526.41	449.99	1.16983		735	827.27	738.39	1.12037		735	1272.33	524.93	2.42381		735	628.88	513.12	1.2256		735	440.15	339.92	1.29486		735	623.8	444.87	1.40221		735	1714.95	1211.86	1.41514
740	399.72	257.48	1.55243		740	560.76	481.67	1.1642		740	1918.78	1462.05	1.31239		740	525.72	449.94	1.16842		740	824.25	735.45	1.12074		740	1273.19	525.23	2.42406		740	630.61	512.77	1.22981		740	439.72	339.51	1.29516		740	623.28	447.02	1.3943		740	1716.08	1212.84	1.41493
745	395.69	258.72	1.52941		745	560.82	482.13	1.16321		745	1913.54	1463.86	1.30719		745	525.96	450.03	1.16872		745	819.19	731.9	1.11926		745	1271.62	524.4	2.4249		745	631.56	514.52	1.22747		745	438.95	339.66	1.29232		745	622.59	446.4	1.39469		745	1717.9	1212.46	1.41687
750	395.09	259.17	1.52444		750	559.71	482.17	1.16081		750	1911.25	1464.03	1.30547		750	526.42	450.76	1.16785		750	816.16	727.8	1.12141		750	1269.95	524.04	2.42338		750	631.76	516.58	1.22297		750	444.05	335.57	1.32327		750	621.63	446.97	1.39076		750	1736.56	1196.29	1.45162
755	395.38	259.04	1.52633		755	559.27	481.64	1.16118		755	1911.4	1464.56	1.3051		755	526.72	451	1.16789		755	812.52	725.07	1.12061		755	1268.38	524.05	2.42034		755	632.63	514.43	1.22977		755	440.65	336.98	1.30764		755	622.78	446.55	1.39465		755	1722.68	1199.66	1.43597
760	394.46	258.9	1.5236		760	559.5	480.63	1.1641		760	1910.56	1464.63	1.30447		760	526.76	449.73	1.17128		760	808.3	722.57	1.11865		760	1268.74	523.57	2.42325		760	633.08	515.44	1.22823		760	439.99	338.75	1.29886		760	621.23	447.64	1.38779		760	1710.3	1209.05	1.41458
765	394.26	258.55	1.52489		765	559.66	480.32	1.16518		765	1911.77	1468.83	1.30156		765	526.84	450.47	1.16953		765	802.95	720.5	1.11443		765	1267.4	524.12	2.41815		765	632.16	513.94	1.23003		765	439.13	339.29	1.29426		765	622.11	447.18	1.39118		765	1708.19	1212.3	1.40905
770	393.74	258.27	1.52453		770	558.37	481.13	1.16054		770	1913.11	1467.98	1.30323		770	525.44	451.2	1.16454		770	798.75	716.68	1.11451		770	1267.45	523.73	2.42004		770	633	514.73	1.22977		770	439.7	338.36	1.2995		770	625.86	444.42	1.40826		770	1703.92	1208.66	1.40976
775	393.68	258.44	1.52329		775	558.33	481.53	1.15949		775	1912.46	1470.29	1.30074		775	524.87	450.17	1.16594		775	794.8	714.23	1.11281		775	1266.31	523.5	2.41893		775	632.93	513.73	1.23203		775	438.89	338.55	1.29638		775	627.68	442.71	1.41781		775	1703.73	1208.47	1.40982
780	393.61	258.33	1.52367		780	558.33	481.78	1.15889		780	1911.79	1465.7	1.30435		780	524.9	449.55	1.16761		780	790.8	711.62	1.11127		780	1264.95	523.31	2.41721		780	633.83	515.38	1.22983		780	437.86	339.36	1.29025		780	622.98	445.77	1.39754		780	1699.57	1204.84	1.41062
785	393.34	258.68	1.52057		785	559.31	480.91	1.16302		785	1909.25	1464.58	1.30362		785	523.95	450.92	1.16196		785	787.86	708.3	1.11233		785	1264.83	523.66	2.41536		785	634.24	515.42	1.23053		785	438.36	339.38	1.29165		785	621.57	446.24	1.39291		785	1699.94	1204.74	1.41104
790	392.78	258.55	1.51916		790	559.49	480.87	1.1635		790	1902.5	1461.71	1.30156		790	523.97	449.87	1.16471		790	784.39	704.31	1.1137		790	1265.21	523.86	2.41517		790	632.46	514.1	1.23023		790	438.29	339.22	1.29205		790	621.14	446.83	1.3901		790	1713.09	1198.46	1.42941
795	394.01	258.72	1.52292		795	560.86	478.61	1.17185		795	1899.2	1455.8	1.30457		795	522.26	450.58	1.15908		795	780.65	702.87	1.11066		795	1265.23	523.35	2.41756		795	630.38	512.3	1.23049		795	442.61	334.21	1.32435		795	621.03	445.93	1.39266		795	1708.18	1201.31	1.42193
800	393.82	258.64	1.52266		800	557.04	481.27	1.15744		800	1898.14	1455.75	1.30389		800	522.11	449.21	1.16228		800	775.27	696.06	1.1138		800	1263.71	522.51	2.41854		800	630.28	511.96	1.23111		800	439.17	336.56	1.30488		800	624.12	444.45	1.40425		800	1716.92	1195.75	1.43585
805	400.54	257.05	1.55822		805	556.53	480.75	1.15763		805	1895.68	1451.58	1.30594		805	521.67	448.52	1.16309		805	771.24	693.19	1.1126		805	1262.68	522.81	2.41518		805	628.13	510.84	1.2296		805	437.92	338.08	1.29531		805	623.15	443.55	1.40491		805	1703.33	1205.27	1.41324
810	397.6	257.99	1.54115		810	556.56	480.73	1.15774		810	1902.34	1451.09	1.31097		810	520.79	448.84	1.1603		810	767.46	691.79	1.10938		810	1259.86	522.7	2.41029		810	627.44	509.65	1.23112		810	438.63	338.75	1.29485		810	621.67	445.41	1.39573		810	1701.87	1207.69	1.40919
815	396.12	259.06	1.52907		815	557.51	480.61	1.16		815	1943.89	1467.4	1.32472		815	520.24	447.5	1.16255		815	763.69	689.4	1.10776		815	1258.17	521.91	2.4107		815	627.6	510.77	1.22873		815	438.71	336.77	1.3027		815	619.63	446.2	1.38868		815	1705.11	1209.09	1.41024
820	396.62	259.17	1.53035		820	556.91	481.11	1.15755		820	1979.11	1494.32	1.32442		820	519.89	447.65	1.16138		820	761.85	687.19	1.10865		820	1258.39	521.99	2.41075		820	628.23	510.8	1.22989		820	438.07	337.45	1.29818		820	619.67	446.76	1.38703		820	1706.2	1208.04	1.41237
825	397.07	259.5	1.53013		825	556.59	482.01	1.15473		825	1992.57	1507.83	1.32148		825	520.21	446.36	1.16545		825	759.24	685.33	1.10785		825	1257.75	522.47	2.40732		825	627.76	510.52	1.22965		825	438.33	337.56	1.29852		825	618.4	446.41	1.38527		825	1710.22	1212.22	1.41082
830	397.28	259.72	1.52965		830	557.87	481.63	1.1583		830	2005.21	1521.15	1.31822		830	519	447.44	1.15993		830	757.22	680.99	1.11194		830	1256.33	522.15	2.40607		830	625.07	508.46	1.22934		830	439.54	337.06	1.30404		830	619.05	446.62	1.38608		830	1708.22	1213.79	1.40734
835	397.22	259.95	1.52806		835	557.51	481.17	1.15865		835	2016.89	1534.2	1.31462		835	518.51	447.41	1.15891		835	758.44	684.98	1.10724		835	1255.88	521.48	2.4083		835	624.06	507.14	1.23055		835	438.32	336.47	1.3027		835	625.02	442.54	1.41235		835	1709.74	1214.53	1.40774
840	398.79	260.33	1.53186		840	556.56	481.16	1.1567		840	2031.32	1541.8	1.3175		840	517.69	446.82	1.15861		840	758.34	684.02	1.10865		840	1254.71	522.04	2.40347		840	624.82	509.63	1.22603		840	437.73	337.01	1.29886		840	624.86	440.7	1.41788		840	1713.07	1214.32	1.41072
845	399.11	260.52	1.53197		845	556.38	481.13	1.1564		845	2036.72	1546.58	1.31692		845	517.31	446.58	1.15838		845	758.33	684.26	1.10825		845	1254.55	522.03	2.40321		845	625.5	509.33	1.22808		845	437.08	336.55	1.29871		845	619.83	444.68	1.39388		845	1727.17	1209	1.42859
850	399.87	260.25	1.53648		850	555.86	481.38	1.15472		850	2040.81	1544.51	1.32133		850	517.34	447.54	1.15596		850	756.8	682.3	1.10919		850	1250.27	521.02	2.39966		850	627.59	510.61	1.2291		850	436.9	336.87	1.29694		850	617.83	444.35	1.39041		850	1724.39	1216.74	1.41722
855	399.45	260.78	1.53175		855	554.75	480.7	1.15405		855	2035.58	1544.12	1.31828		855	517.01	446.97	1.1567		855	755.16	682.19	1.10696		855	1250.91	522.32	2.39491		855	627.69	511.16	1.22797		855	437.84	336.34	1.30178		855	619.22	444.41	1.39335		855	1743.38	1208.46	1.44265
860	400.19	261	1.5333		860	554.35	480.53	1.15362		860	2036.61	1544.89	1.31829		860	516.63	447.16	1.15536		860	753.21	680.78	1.10639		860	1251.74	522.66	2.39494		860	626.67	510.94	1.2265		860	436.71	336.2	1.29896		860	616.65	444.57	1.38707		860	1731.17	1220.4	1.41853
865	399.75	261.11	1.53096		865	554.18	480.84	1.15252		865	2036.85	1550.78	1.31344		865	516.74	447.15	1.15563		865	751.22	678.88	1.10656		865	1251.62	522.56	2.39517		865	624.55	510.7	1.22293		865	436.51	336.63	1.29671		865	617.47	443.75	1.39148		865	1727.69	1225.95	1.40927
870	400.73	261.02	1.53525		870	555.6	480.32	1.15673		870	2038.76	1549.14	1.31606		870	516.03	446.18	1.15655		870	747.14	676.17	1.10496		870	1252.5	521.97	2.39956		870	626.31	510.63	1.22654		870	436.2	337.98	1.29061		870	621.32	440.83	1.40943		870	1726.57	1226.61	1.40759
875	399.67	260.78	1.53259		875	557.32	479.07	1.16334		875	2041.51	1548.97	1.31798		875	515.65	446.65	1.15448		875	742.82	674.14	1.10188		875	1251.89	522.43	2.39628		875	625.45	509.21	1.22828		875	435.55	337.82	1.2893		875	617.12	442.51	1.39459		875	1724.32	1228.24	1.4039
880	400.57	261.1	1.53416		880	554.54	480.54	1.15399		880	2035.03	1546.85	1.3156		880	515.27	445.73	1.15601		880	740.31	671.31	1.10278		880	1251.14	523.35	2.39064		880	624.69	509.25	1.22669		880	439.91	336.29	1.30813		880	616.89	444.62	1.38745		880	1720.6	1225.05	1.40451
885	409.13	258.73	1.5813		885	555.08	481.64	1.15248		885	2029.87	1540.96	1.31728		885	513.54	446.08	1.15123		885	736.35	669.75	1.09944		885	1250.94	523.01	2.39181		885	626.18	509.81	1.22826		885	439.08	335.54	1.30858		885	616.37	444.18	1.38766		885	1717.1	1222.34	1.40476
890	406.85	259.13	1.57006		890	554.55	482.18	1.15009		890	2026.51	1540.22	1.31573		890	513.74	445.44	1.15333		890	734.07	666.48	1.10141		890	1251.43	523.11	2.39229		890	623.89	508.75	1.22632		890	436.73	337.15	1.29536		890	615.46	444.82	1.38362		890	1711.09	1218.32	1.40447
895	403.34	260.83	1.54637		895	554.08	482.12	1.14926		895	2055.28	1515.13	1.3565		895	512.38	444.78	1.15199		895	731.13	664.28	1.10064		895	1251.03	523.52	2.38965		895	623.87	509.38	1.22476		895	435.89	337.39	1.29195		895	615.13	445.05	1.38216		895	1713.79	1217	1.40821
900	403.82	262.4	1.53895		900	554.67	482.4	1.14981		900	2055.06	1517.47	1.35427		900	511.4	445.1	1.14896		900	727.84	662.11	1.09927		900	1252.34	523.64	2.3916		900	622.23	507.29	1.22658		900	436.05	338.26	1.2891		900	615.48	444.28	1.38534		900	1712.2	1215.49	1.40865
905	403.86	262.15	1.54057		905	554.27	482.6	1.14851		905	2052.63	1528.12	1.34324		905	511.94	444.81	1.15092		905	726.14	660.54	1.09931		905	1254.45	524.39	2.39221		905	620.18	506.52	1.22439		905	435.81	337.83	1.29003		905	619	440.92	1.40388		905	1722.4	1208.73	1.42497
910	404.01	262.36	1.53991		910	555.93	481.79	1.15388		910	2048.04	1533.92	1.33517		910	512.38	444.28	1.15328		910	723.46	657.88	1.09968		910	1255.66	524.94	2.39201		910	620.67	506.9	1.22444		910	439.72	335.14	1.31205		910	616.43	443.47	1.39002		910	1709.33	1211.79	1.41058
915	404.04	262.24	1.54073		915	554.84	482.38	1.15021		915	2041.85	1548.74	1.31839		915	511.5	444.34	1.15115		915	719.83	655.8	1.09764		915	1258.96	525.97	2.3936		915	619.52	506.19	1.22389		915	438.36	333.77	1.31336		915	615.7	443.68	1.38771		915	1703	1214.67	1.40203
920	404.17	262.57	1.53928		920	554.51	483.1	1.14782		920	2042.09	1551.8	1.31595		920	511.3	444.22	1.15101		920	717.53	653.23	1.09843		920	1258.23	525.92	2.39244		920	617.5	505.69	1.2211		920	436.06	335.98	1.29787		920	614.2	443.65	1.38442		920	1705.17	1212.86	1.40591
925	403.48	262.54	1.53683		925	554.27	483.85	1.14554		925	2045.87	1555.26	1.31545		925	510.8	444.39	1.14944		925	714.28	650.96	1.09727		925	1260.11	525.79	2.3966		925	619.16	505.74	1.22427		925	434.74	337.21	1.28923		925	612.16	444.59	1.37691		925	1726.19	1195.07	1.44443
930	404.15	262.7	1.53845		930	553.93	483.53	1.1456		930	2052.47	1554.67	1.3202		930	510.73	444.52	1.14895		930	710.42	649.06	1.09454		930	1258.57	525.28	2.396		930	616.3	503.68	1.22359		930	434.08	337.98	1.28434		930	611.88	442.9	1.38153		930	1713.41	1198.11	1.43009
935	403.56	262.52	1.53725		935	554.05	483.7	1.14544		935	2054.95	1551.04	1.32489		935	510.42	444.77	1.1476		935	709.83	647.47	1.09631		935	1258.21	525.5	2.39431		935	612.17	502.01	1.21944		935	433.53	337.48	1.28461		935	611.16	441.44	1.38447		935	1703.92	1212.43	1.40538
940	403.66	262.53	1.53758		940	553	482.42	1.1463		940	2056.28	1553.87	1.32333		940	510.23	444.24	1.14855		940	705.85	644.94	1.09444		940	1256.89	524.88	2.39462		940	612.57	501.79	1.22077		940	433.4	337.07	1.28579		940	611.08	442.08	1.38228		940	1704.64	1216.5	1.40127
945	403.15	262.41	1.53634		945	551.73	482.67	1.14308		945	2058.99	1552.45	1.32628		945	510.88	444.17	1.15019		945	703.61	642.63	1.09489		945	1257.58	524.97	2.39553		945	612.38	501.45	1.22122		945	433.13	336.22	1.28823		945	614.83	438.48	1.40218		945	1704.08	1216.04	1.40134
950	403.18	262.09	1.53833		950	551.09	482.96	1.14107		950	2058.04	1559.42	1.31975		950	509.67	444	1.14791		950	700.5	640.27	1.09407		950	1257.3	524.8	2.39577		950	612.37	501.86	1.2202		950	436.46	331.61	1.31618		950	614.69	437.81	1.40401		950	1702.8	1215.77	1.40059
955	402.24	261.59	1.53767		955	550.86	482.11	1.1426		955	2057.16	1560.55	1.31823		955	509.32	444.11	1.14683		955	698.26	638.5	1.09359		955	1256.85	524.82	2.39482		955	610.4	500.72	1.21904		955	431.36	334.5	1.28957		955	610.42	438.78	1.39118		955	1704.35	1216.17	1.40141
960	401.63	261.66	1.53493		960	554.02	479.19	1.15616		960	2055.71	1556.69	1.32056		960	507.63	443.08	1.14568		960	695.04	636.93	1.09123		960	1256.4	524.83	2.39392		960	610.32	500.23	1.22008		960	430.15	335.23	1.28315		960	609.54	438.77	1.3892		960	1701.86	1217.49	1.39784
965	400.89	261.18	1.53492		965	552.73	478.36	1.15547		965	2058.64	1554.87	1.32399		965	509.25	443.46	1.14836		965	692.03	635.23	1.08942		965	1256.58	525.2	2.39257		965	608.87	498.32	1.22185		965	430.51	335.39	1.28361		965	607.91	439.94	1.3818		965	1705.35	1218.39	1.39967
970	399.98	261.04	1.53226		970	549.84	480.24	1.14493		970	2058.81	1553.65	1.32514		970	508.01	444.31	1.14337		970	690.14	632.76	1.09068		970	1257.34	525.71	2.3917		970	606.87	497.33	1.22026		970	428.9	335.69	1.27767		970	607.17	439.28	1.38219		970	1703.02	1219.59	1.39639
975	399.52	260.96	1.53096		975	549.37	481.52	1.14091		975	2046.3	1550.56	1.31972		975	507.72	443.74	1.14418		975	687	631.01	1.08873		975	1257.49	525.9	2.39112		975	607.74	497.24	1.22223		975	429.8	335.01	1.28295		975	606.45	439.08	1.38118		975	1705.9	1218.8	1.39966
980	398.82	260.95	1.52834		980	548.12	482.69	1.13555		980	2044.41	1550.05	1.31893		980	507.69	443.79	1.14399		980	685.3	628.15	1.09098		980	1258.63	525.47	2.39525		980	605.11	496.49	1.21878		980	433.51	330.64	1.31112		980	605.82	437.6	1.38441		980	1705.65	1216.04	1.40263
985	399.15	261.24	1.52791		985	547.63	482.15	1.13581		985	2037.82	1547.42	1.31691		985	507.63	443.91	1.14354		985	682.3	625.32	1.09112		985	1256.87	525.25	2.3929		985	605.94	495.8	1.22215		985	430.36	332.79	1.29319		985	606.38	437.34	1.38652		985	1703.76	1216.15	1.40095
990	398.55	261.26	1.52549		990	548.68	482.99	1.13601		990	2031.52	1542.48	1.31705		990	508.1	443.81	1.14486		990	680.97	622.97	1.0931		990	1257.65	526.17	2.3902		990	605.12	496.62	1.21848		990	427.57	334.26	1.27915		990	608.56	435.8	1.39642		990	1699.94	1214.53	1.39967
995	398.44	260.79	1.52782		995	547.82	482.9	1.13444		995	2028.68	1539.95	1.31737		995	507.2	443.37	1.14397		995	677.16	621.05	1.09035		995	1258.07	526.67	2.38873		995	605.03	495.96	1.21992		995	428.98	335.09	1.28019		995	606.33	436.72	1.38837		995	1713.67	1205.4	1.42166
1000	402.1	259.2	1.55131		1000	548.08	484.09	1.13219		1000	2022.5	1534.33	1.31816		1000	506.47	443.21	1.14273		1000	674.34	618.05	1.09108		1000	1258.44	526.96	2.38811		1000	605.34	495.73	1.22111		1000	428.42	335.38	1.27742		1000	603.51	438.15	1.3774		1000	1724.94	1188.62	1.45121
1005	402.18	258.53	1.55564		1005	547.77	483.69	1.13248		1005	2010.99	1534.07	1.31089		1005	506.39	443.87	1.14085		1005	670.69	615.77	1.08919		1005	1259.95	526.84	2.39152		1005	605.82	495.61	1.22237		1005	427.85	335.28	1.2761		1005	603.65	437.81	1.37879		1005	1701.72	1199.48	1.41871
1010	398.38	259.58	1.53471		1010	547.8	483.26	1.13355		1010	2013.15	1530.51	1.31535		1010	505.32	444.02	1.13806		1010	668.36	613.9	1.08871		1010	1259.84	527.5	2.38832		1010	605.63	494.6	1.22448		1010	428.28	335.01	1.27841		1010	603.09	436.88	1.38045		1010	1690.67	1208.05	1.3995
1015	396.44	260.8	1.52009		1015	547.76	483.82	1.13216		1015	2003.03	1525.6	1.31295		1015	505.81	443.28	1.14106		1015	663.82	611.82	1.08499		1015	1260.25	527.87	2.38742		1015	604.66	495.29	1.22082		1015	433.5	330.9	1.31006		1015	600.63	436.03	1.3775		1015	1685.17	1208.5	1.39443
1020	397.72	261.03	1.52366		1020	548.27	482.91	1.13535		1020	1997.96	1522.36	1.31241		1020	504.8	442.8	1.14002		1020	662.25	609.67	1.08624		1020	1261.2	528.42	2.38674		1020	603.84	493.94	1.2225		1020	430.03	333.25	1.29041		1020	600.17	437.02	1.37332		1020	1682.24	1206.84	1.39392
1025	398.02	261.09	1.52446		1025	546.6	482.75	1.13226		1025	1993.75	1518.7	1.3128		1025	503.78	442.11	1.13949		1025	659.9	607.94	1.08547		1025	1260.59	527.63	2.38916		1025	603.72	493.86	1.22245		1025	428.49	333.77	1.28379		1025	601.07	435.6	1.37987		1025	1680.89	1208.33	1.39109
1030	398.65	261.16	1.52646		1030	546.49	482.9	1.13168		1030	1990.71	1514.49	1.31444		1030	503.08	442.43	1.13708		1030	657.27	605.79	1.08498		1030	1262.3	527.7	2.39208		1030	604.39	494.4	1.22247		1030	428.53	334.23	1.28214		1030	601.3	433.37	1.3875		1030	1680.45	1208.26	1.3908
1035	398.63	261.28	1.52568		1035	548.51	481.12	1.14007		1035	1987.23	1510.43	1.31567		1035	502.49	441.86	1.13722		1035	655.17	603.94	1.08483		1035	1261.5	528.07	2.38889		1035	604.35	493.72	1.22407		1035	428.31	333.78	1.28321		1035	598.78	433.77	1.38041		1035	1678.78	1203.2	1.39526
1040	399.04	261.4	1.52655		1040	546.9	483.55	1.13101		1040	1984.36	1507.64	1.3162		1040	501.85	441.23	1.13739		1040	652.52	602.55	1.08293		1040	1262.24	528.01	2.39056		1040	605.35	494.95	1.22305		1040	430.14	332.34	1.29428		1040	595.89	434.7	1.37081		1040	1677.28	1203.83	1.39329
1045	398.63	261.11	1.52667		1045	546.61	483.53	1.13046		1045	2015.58	1468.72	1.37234		1045	500.98	441.48	1.13477		1045	649.8	599.84	1.08329		1045	1261.32	528.05	2.38864		1045	604.71	496.09	1.21895		1045	431.4	331.11	1.30289		1045	594.95	433.51	1.3724		1045	1677.04	1202.21	1.39496
1050	398.89	261.21	1.52709		1050	547.32	484.28	1.13017		1050	1991.1	1486.61	1.33936		1050	500.41	440.94	1.13487		1050	646.42	597.69	1.08153		1050	1261.27	528.55	2.38628		1050	604.41	494.62	1.22197		1050	427.52	333.28	1.28277		1050	594.51	431.77	1.37691		1050	1676.83	1204.8	1.39179
1055	398.16	261.15	1.52464		1055	547.9	484.89	1.12995		1055	1983.56	1499.26	1.32303		1055	500.2	441.09	1.13401		1055	644.5	595.56	1.08217		1055	1261.84	528.79	2.38628		1055	603.57	494.55	1.22044		1055	426.56	333.48	1.27912		1055	592.61	430.84	1.37548		1055	1672.89	1202.37	1.39133
1060	397.63	261.04	1.52325		1060	547.8	486.08	1.12697		1060	1982.85	1500.46	1.32149		1060	499.5	441.15	1.13227		1060	635.31	587.79	1.08085		1060	1262.36	528.64	2.38794		1060	603.31	492.9	1.224		1060	426.44	334.2	1.276		1060	588.68	430.78	1.36654		1060	1671.04	1201.13	1.39122
1065	397.39	260.55	1.5252		1065	547.22	486.16	1.1256		1065	1978.94	1506.55	1.31356		1065	499.42	439.82	1.13551		1065	633.71	586.2	1.08105		1065	1262.81	528.84	2.38789		1065	604.34	494.28	1.22267		1065	425.54	333.55	1.27579		1065	589.11	430.26	1.3692		1065	1671.99	1196.44	1.39747
1070	396.74	260.72	1.52171		1070	547.09	485.75	1.12628		1070	1977.66	1505.24	1.31385		1070	498.2	439.94	1.13243		1070	632.42	584.94	1.08117		1070	1262.58	528.86	2.38736		1070	605.24	494.15	1.22481		1070	425.88	333.84	1.2757		1070	588.62	429.69	1.36987		1070	1675.94	1193.18	1.4046
1075	397.25	261.08	1.52156		1075	546.51	485.62	1.12539		1075	1977.83	1509.43	1.31032		1075	498.25	439.73	1.13308		1075	630.02	583.07	1.08052		1075	1259.71	530.1	2.37636		1075	603.79	494.96	1.21988		1075	429.64	331.46	1.2962		1075	588.36	430.29	1.36736		1075	1670.83	1200.89	1.39133
1080	396.28	260.89	1.51895		1080	546.09	486.1	1.12341		1080	1979.63	1505.82	1.31465		1080	498.28	439.74	1.13312		1080	628.45	581.01	1.08165		1080	1261.95	532	2.37209		1080	605.19	497.02	1.21764		1080	429.24	330.35	1.29935		1080	587.83	429.34	1.36915		1080	1675.3	1206.34	1.38875
1085	396.02	260.61	1.51959		1085	544.64	484.46	1.12422		1085	1971.32	1504.85	1.30998		1085	497.69	439.69	1.13191		1085	626.31	577.93	1.08371		1085	1261.1	531.83	2.37125		1085	607.32	496.39	1.22347		1085	425.81	332.51	1.28059		1085	587.7	430.04	1.36662		1085	1680.93	1208.62	1.39078
1090	396.41	260.67	1.52074		1090	545.64	485.8	1.12318		1090	1970.67	1502.08	1.31196		1090	496.8	439.93	1.12927		1090	622.99	576.45	1.08074		1090	1260.19	531.92	2.36913		1090	605.63	497.12	1.21828		1090	424.59	334.01	1.27119		1090	589.8	429.97	1.37172		1090	1701.29	1198.95	1.41898
1095	396.44	260.94	1.51928		1095	545.57	485.12	1.12461		1095	1972.35	1497.62	1.31699		1095	497.74	439.51	1.13249		1095	619.44	574.91	1.07746		1095	1261.56	532.22	2.37037		1095	606.79	498.23	1.21789		1095	424.74	334.35	1.27035		1095	592.55	427.25	1.38689		1095	1692.18	1208.57	1.40015
1100	396.39	260.9	1.51932		1100	545.56	485.64	1.12338		1100	1975.15	1493.1	1.32285		1100	496.31	439.61	1.12898		1100	617.63	572.32	1.07917		1100	1263.66	532.26	2.37414		1100	607.99	498.88	1.21871		1100	424.56	334.67	1.26859		1100	591.27	428.02	1.38141		1100	1684.44	1213.24	1.38838
1105	395.88	260.59	1.51917		1105	546.83	485.88	1.12544		1105	1971.31	1492.44	1.32086		1105	496.54	439.68	1.12932		1105	613.66	569.18	1.07815		1105	1262.86	532.66	2.37086		1105	608.44	497.89	1.22204		1105	424.34	334.15	1.26991		1105	589.88	427.63	1.37942		1105	1683.64	1215.05	1.38565
1110	396.94	261.27	1.51927		1110	546.16	485.81	1.12423		1110	1972.31	1494.61	1.31962		1110	496.69	439.91	1.12907		1110	611.1	566.85	1.07806		1110	1264.35	533.46	2.37009		1110	608.26	498.89	1.21923		1110	427.44	332	1.28747		1110	588.28	428.51	1.37285		1110	1682.65	1215.02	1.38487
1115	398.05	260.96	1.52533		1115	546.19	486.89	1.12179		1115	1971.91	1495.42	1.31863		1115	497	439.3	1.13135		1115	609.78	566.22	1.07693		1115	1262.65	533.2	2.36806		1115	609.75	499.76	1.22009		1115	428.78	329.99	1.29937		1115	588.73	428.1	1.37522		1115	1678.18	1210.3	1.38658
1120	399.89	260.43	1.5355		1120	548.59	483.39	1.13488		1120	1969.62	1498.09	1.31475		1120	496.18	439.17	1.12981		1120	607.2	565.17	1.07437		1120	1262.21	532.85	2.36879		1120	608.63	498.95	1.21982		1120	425.36	331.36	1.28368		1120	588.07	427.66	1.37509		1120	1679.06	1213.98	1.3831
1125	403.39	259.4	1.55509		1125	545.23	485.95	1.12199		1125	1965.09	1498.02	1.31179		1125	495.27	438.79	1.12872		1125	606.17	563.1	1.07649		1125	1263.17	533.12	2.36939		1125	608.88	498.24	1.22206		1125	424.3	332.55	1.2759		1125	587.42	428.02	1.37241		1125	1680.72	1214.13	1.3843
1130	401.5	260.14	1.5434		1130	544.99	486.95	1.11919		1130	1961.94	1496.43	1.31108		1130	494.75	438.48	1.12833		1130	603.45	561.08	1.07552		1130	1264.25	533.81	2.36835		1130	609.03	499.51	1.21925		1130	422.07	332.55	1.26919		1130	587.06	427.93	1.37186		1130	1695.82	1206.79	1.40523
1135	400.6	260.86	1.53569		1135	545.06	487.28	1.11858		1135	1964.93	1495.15	1.3142		1135	494.06	437.97	1.12807		1135	600.07	558.74	1.07397		1135	1265.31	533.75	2.3706		1135	606.08	496.92	1.21967		1135	422.43	333.01	1.26852		1135	588.36	427.85	1.37515		1135	1691.5	1212.48	1.39507
1140	399.75	261.94	1.52611		1140	546.21	487.7	1.11997		1140	1961.2	1492.95	1.31364		1140	493.53	438.47	1.12557		1140	598.67	556.66	1.07547		1140	1265.57	533.88	2.37051		1140	605.45	496.65	1.21907		1140	422.12	333.2	1.26687		1140	585.99	428.12	1.36875		1140	1688.16	1216.37	1.38787
1145	400.24	261.92	1.5281		1145	545.59	486	1.12261		1145	1958.42	1496.3	1.30884		1145	492.73	438.01	1.12493		1145	595.68	554.2	1.07485		1145	1263.9	534.58	2.36429		1145	606.09	497.45	1.21839		1145	421.77	333.26	1.26559		1145	585.61	427.6	1.36953		1145	1686.27	1217.7	1.3848
1150	400.11	262.08	1.52667		1150	545.99	486.01	1.12341		1150	1956.09	1491.75	1.31127		1150	492.83	436.95	1.12789		1150	592.5	552.24	1.0729		1150	1266.59	533.97	2.37202		1150	607.28	498.2	1.21895		1150	425.21	328.69	1.29365		1150	583.71	427.4	1.36572		1150	1686.9	1217.85	1.38515
1155	399.92	261.98	1.52653		1155	544.9	486.74	1.11949		1155	1956.28	1492.79	1.31049		1155	492.96	438.42	1.1244		1155	590.97	550.71	1.07311		1155	1266.31	533.89	2.37186		1155	608	498.05	1.22076		1155	422.87	329.15	1.28473		1155	585.13	426.94	1.37052		1155	1681.19	1217.32	1.38106
1160	400.05	262.01	1.52685		1160	545.01	487.76	1.11737		1160	1952.61	1486.91	1.3132		1160	491.99	437.65	1.12416		1160	588.86	548.65	1.07329		1160	1265.77	534.39	2.36863		1160	608.12	497.55	1.22223		1160	419.64	330.82	1.26848		1160	586.19	425.8	1.37668		1160	1680.1	1215.51	1.38222
1165	399.8	262.16	1.52502		1165	544.53	487.15	1.11779		1165	1951.55	1488.49	1.31109		1165	491.49	438.13	1.12179		1165	586.13	545.67	1.07415		1165	1264.99	533.65	2.37045		1165	609.99	498.92	1.22262		1165	418.57	331.06	1.26433		1165	584.63	425.16	1.37508		1165	1676.09	1213.91	1.38074
1170	399.63	262.11	1.52467		1170	544.85	486.99	1.11881		1170	1959.23	1498.08	1.30783		1170	491.8	438.14	1.12247		1170	582.58	542.96	1.07297		1170	1264.35	533.15	2.37147		1170	609.64	497.98	1.22423		1170	418.7	331.08	1.26465		1170	585.25	425.27	1.37618		1170	1678.93	1208.45	1.38933
1175	399.2	261.93	1.52407		1175	544.21	487.21	1.11699		1175	1962.47	1499.56	1.3087		1175	492.04	437.83	1.12382		1175	578.45	540.1	1.07101		1175	1262.34	533.74	2.36508		1175	608.2	498.74	1.21947		1175	418.43	330.73	1.26517		1175	584.58	425.25	1.37467		1175	1683	1191.17	1.4129
1180	398.48	261.89	1.52155		1180	542.69	486.72	1.11499		1180	1958.3	1496.1	1.30894		1180	491.91	438.18	1.12262		1180	576.03	538.29	1.07011		1180	1262.98	532.79	2.3705		1180	608.14	497.6	1.22215		1180	421.67	328	1.28558		1180	582.65	425.79	1.3684		1180	1666.04	1200.86	1.38737
1185	398.08	261.73	1.52096		1185	544.05	487.27	1.11653		1185	1977.13	1476.16	1.33937		1185	492.49	438.63	1.12279		1185	574.28	536.85	1.06972		1185	1262.03	533.48	2.36566		1185	605.38	497.31	1.21731		1185	419.85	328.54	1.27793		1185	581.63	425.56	1.36674		1185	1658.09	1204.08	1.37706
1190	397.58	261.45	1.52067		1190	544.02	487.35	1.11628		1190	1970.25	1473.79	1.33686		1190	491.7	438.4	1.12158		1190	572.57	534.51	1.07121		1190	1260.45	533.22	2.36385		1190	604.32	495.32	1.22006		1190	418.43	330.21	1.26716		1190	581.32	425.87	1.36502		1190	1655.73	1202.6	1.37679
1195	396.7	261.61	1.51638		1195	547.15	484.63	1.12901		1195	1959.17	1484.42	1.31982		1195	491.49	438.4	1.1211		1195	570.83	534.15	1.06867		1195	1260.23	532.19	2.36801		1195	604.19	495.51	1.21933		1195	417.04	330.06	1.26353		1195	580.54	426.5	1.36117		1195	1655.56	1200.62	1.37892
1200	396.93	261.06	1.52046		1200	544.92	486.35	1.12043		1200	1958.01	1484.61	1.31887		1200	492.19	438.55	1.12231		1200	568.72	532.21	1.0686		1200	1261.27	532.79	2.36729		1200	603.27	494.89	1.219		1200	416.68	329.81	1.26339		1200	580.47	424.94	1.366		1200	1651.08	1197.2	1.37912
1205	402.06	258.42	1.55584		1205	544.28	487.26	1.11702		1205	1953.54	1485.09	1.31544		1205	491.16	438.46	1.12019		1205	566.64	530.09	1.06895		1205	1262.21	533.19	2.36728		1205	604.22	494.9	1.22089		1205	417.03	329.59	1.2653		1205	581.91	424.21	1.37175		1205	1651.56	1185.76	1.39283
1210	397.77	259.24	1.53437		1210	543.56	486.5	1.11729		1210	1955.2	1490.95	1.31138		1210	490.92	438.92	1.11847		1210	565.59	529.5	1.06816		1210	1262.52	533.58	2.36613		1210	605.2	494.8	1.22312		1210	419.69	327.39	1.28193		1210	579.9	424.87	1.36489		1210	1639.38	1190.42	1.37714
1215	394.86	260.53	1.5156		1215	541.16	486.32	1.11277		1215	1952.46	1493.18	1.30759		1215	490.5	438.07	1.11968		1215	564.56	529.54	1.06613		1215	1262.6	533.35	2.3673		1215	604.45	494.51	1.22232		1215	419.3	328.2	1.27757		1215	582.12	426.08	1.36622		1215	1639.94	1191.02	1.37692
1220	395.11	260.73	1.5154		1220	540.59	486.7	1.11073		1220	1950.13	1494.95	1.30448		1220	489.85	437.68	1.1192		1220	563.08	528.41	1.06561		1220	1261.89	533.2	2.36664		1220	605.1	494.64	1.22331		1220	418.12	329.33	1.26961		1220	583.03	425.39	1.37058		1220	1636.83	1191.15	1.37416
1225	394.54	260.48	1.51467		1225	540.35	486.66	1.11032		1225	1947.79	1492.13	1.30538		1225	490.34	438.71	1.11769		1225	562.13	528.2	1.06424		1225	1260.9	533	2.36567		1225	608.11	496.8	1.22405		1225	417.42	329.55	1.26664		1225	581.12	425.49	1.36577		1225	1635.35	1189.95	1.3743
1230	393.55	260.81	1.50895		1230	539.72	486.05	1.11042		1230	1940.71	1489.03	1.30334		1230	490.57	438.59	1.11852		1230	561.45	527.43	1.0645		1230	1261.98	532.8	2.36858		1230	608.18	497.3	1.22296		1230	416.82	329.67	1.26436		1230	580.45	426.08	1.3623		1230	1635.21	1190.2	1.3739
1235	394.6	260.1	1.51711		1235	539.62	486.15	1.10999		1235	1938.38	1486.53	1.30396		1235	489.55	438.09	1.11746		1235	560.41	526.75	1.0639		1235	1260.09	532.15	2.36792		1235	609.26	498.56	1.22204		1235	419.8	327.92	1.28019		1235	580.47	425.18	1.36523		1235	1634.06	1189.79	1.3734
1240	394.25	260.35	1.51431		1240	540.54	486.96	1.11003		1240	1941.04	1486.87	1.30545		1240	489.62	438.35	1.11696		1240	560.23	525.86	1.06536		1240	1259.61	531.62	2.36938		1240	611.57	499.2	1.2251		1240	417.67	329.06	1.26928		1240	580.64	425.48	1.36467		1240	1631.11	1187.56	1.3735
1245	394.35	260.45	1.51411		1245	540.21	487.04	1.10917		1245	1940.23	1487.36	1.30448		1245	489.97	438.5	1.11738		1245	558.71	525	1.06421		1245	1259.88	531.56	2.37016		1245	611.1	499.41	1.22364		1245	416.44	330.04	1.26179		1245	580.85	426.15	1.36302		1245	1625.26	1182.25	1.37472
1250	393.57	260.71	1.50961		1250	539.84	486.23	1.11026		1250	1936.96	1485.86	1.3036		1250	490.83	438.52	1.11929		1250	557.65	523.96	1.0643		1250	1259.87	532.3	2.36684		1250	612.51	499.31	1.22671		1250	415.39	330.32	1.25754		1250	582.35	425.8	1.36766		1250	1620.51	1179.58	1.3738
1255	398.81	258.6	1.54219		1255	539.42	485.99	1.10994		1255	1941.07	1486.22	1.30604		1255	491.05	439.09	1.11834		1255	556.26	522.15	1.06533		1255	1258.22	531.75	2.36619		1255	611.56	499.77	1.22368		1255	415.42	330.22	1.25801		1255	581.23	426.73	1.36206		1255	1616.99	1177.28	1.3735
1260	394.36	259.95	1.51706		1260	538.59	485.81	1.10864		1260	1928.58	1482.02	1.30132		1260	490.98	439.7	1.11662		1260	554.75	520.66	1.06547		1260	1256.47	532.45	2.35979		1260	612.94	501.2	1.22294		1260	415.44	330.23	1.25803		1260	581.36	426.05	1.36453		1260	1619.13	1175.7	1.37716
1265	394.17	260.77	1.51156		1265	541.04	483.97	1.11792		1265	1925.65	1476.96	1.30379		1265	491.16	440.52	1.11496		1265	553	519.97	1.06352		1265	1257.55	532.99	2.35943		1265	613.15	500.1	1.22605		1265	418.2	327.99	1.27504		1265	582.96	425.43	1.37028		1265	1635.7	1160.9	1.40899
1270	393.94	260.74	1.51085		1270	539.61	484.21	1.11441		1270	1926.77	1476.22	1.30521		1270	491.12	440.54	1.11481		1270	551.35	519.46	1.06139		1270	1257.05	532.59	2.36026		1270	612.57	500.32	1.22436		1270	415.76	329.21	1.2629		1270	582.39	424.37	1.37236		1270	1624.61	1171.42	1.38687
1275	393.65	260.75	1.50968		1275	536.04	483.6	1.10844		1275	1923.06	1475.21	1.30358		1275	491.66	439.99	1.11743		1275	550.16	516.18	1.06583		1275	1258.97	533.13	2.36147		1275	613.61	501.71	1.22304		1275	415.37	330.56	1.25656		1275	580.92	426.4	1.36238		1275	1621.69	1173.1	1.3824
1280	393.84	261.09	1.50845		1280	535.97	484.08	1.10719		1280	1920.79	1475.08	1.30216		1280	491.38	441.1	1.11399		1280	543.65	511.13	1.06362		1280	1259.09	533.8	2.35873		1280	614.35	502.26	1.22317		1280	415.44	330.46	1.25716		1280	580.98	426.51	1.36217		1280	1628.68	1165.36	1.39758
1285	394.68	261.03	1.51201		1285	535.32	484.99	1.10378		1285	1924.14	1475.74	1.30385		1285	491.2	441.49	1.1126		1285	540.65	510.28	1.05952		1285	1262.19	534.27	2.36246		1285	616.41	503.09	1.22525		1285	415.56	331.24	1.25456		1285	578.12	426.56	1.35531		1285	1623.57	1168.27	1.38972
1290	394.8	261.04	1.51241		1290	535.3	484.72	1.10435		1290	1928.77	1474.88	1.30775		1290	491.94	440.8	1.11602		1290	539.02	509.09	1.05879		1290	1261.66	534.18	2.36186		1290	618.76	505.74	1.22347		1290	415.52	330.54	1.25709		1290	580.35	425.66	1.36341		1290	1617.27	1172.44	1.37941
1295	394.79	261.08	1.51214		1295	535.62	484.7	1.10505		1295	1929.25	1478.43	1.30493		1295	490.24	440.31	1.1134		1295	537.61	506.47	1.06148		1295	1263.49	535.12	2.36113		1295	619.18	506.51	1.22244		1295	416.34	330.8	1.25859		1295	577.5	425.34	1.35774		1295	1612.01	1174	1.37309
1300	395.16	261.23	1.51269		1300	535.46	485.24	1.1035		1300	1930.01	1480.2	1.30388		1300	489.46	439.69	1.11319		1300	536.72	505.67	1.0614		1300	1264.52	535.9	2.35962		1300	620.56	508.12	1.22129		1300	420.28	328.67	1.27873		1300	578.84	425.98	1.35884		1300	1612.1	1174	1.37317
1305	395.18	261.45	1.51149		1305	535.32	485.02	1.10371		1305	1928.2	1482.85	1.30033		1305	490.04	439.68	1.11454		1305	535.3	504.73	1.06057		1305	1266.46	535.72	2.36403		1305	620.2	508.04	1.22077		1305	418.71	328.68	1.27391		1305	577.22	426.19	1.35437		1305	1614.76	1178.06	1.37069
1310	397.63	260.65	1.52553		1310	534.99	484.88	1.10335		1310	1930.99	1478.81	1.30577		1310	488.59	438.78	1.11352		1310	534.1	503.94	1.05985		1310	1266.8	537.11	2.35855		1310	622.09	509.08	1.22199		1310	416.67	330.36	1.26126		1310	577.41	425.3	1.35765		1310	1614.94	1179.25	1.36946
1315	400.36	259.01	1.54573		1315	533.28	483.38	1.10323		1315	1928.92	1474.92	1.30781		1315	488.87	439.36	1.11269		1315	532.91	502.71	1.06007		1315	1269.15	537.79	2.35994		1315	622.5	508.81	1.22344		1315	416.05	331.09	1.25661		1315	578.36	424.74	1.36168		1315	1614.81	1178.82	1.36985
1320	396.37	260.36	1.52239		1320	533.4	483.64	1.10289		1320	1936.42	1480.71	1.30776		1320	488.18	439.96	1.1096		1320	531.73	501.83	1.05958		1320	1270.81	538.42	2.36026		1320	622.23	508.3	1.22414		1320	415.76	331.13	1.25558		1320	580.19	423.03	1.37151		1320	1631.97	1165.54	1.40018
1325	395.7	261.32	1.51424		1325	532.89	483.74	1.1016		1325	1938.19	1486.09	1.30422		1325	487.67	439.39	1.10988		1325	530.46	501.17	1.05844		1325	1272.88	538.49	2.3638		1325	621.98	508.93	1.22213		1325	415.89	331.01	1.25643		1325	578.02	424.14	1.3628		1325	1619.93	1175.8	1.37773
1330	395.49	261.5	1.51239		1330	532.32	483.23	1.10159		1330	1941.53	1486.05	1.3065		1330	487.82	440.11	1.1084		1330	529.14	499.79	1.05872		1330	1271.62	537.57	2.3655		1330	621.87	508.53	1.22288		1330	415.85	331.63	1.25396		1330	579.54	423.9	1.36716		1330	1615.98	1181.11	1.36819
1335	396.23	261.54	1.51499		1335	531.43	482.79	1.10075		1335	1935.71	1486.23	1.30243		1335	487.42	438.91	1.11052		1335	528.48	498.82	1.05946		1335	1271.88	537.93	2.3644		1335	622.71	508.66	1.22422		1335	416.62	330.35	1.26115		1335	577.38	424.25	1.36094		1335	1616.42	1182.26	1.36723
1340	396.43	261.79	1.51431		1340	531.35	481.92	1.10257		1340	1940.21	1485.21	1.30635		1340	487.69	439.01	1.11089		1340	527.05	497.79	1.05878		1340	1268.92	538.28	2.35736		1340	622.26	509.69	1.22086		1340	418.6	328.43	1.27455		1340	577.78	424.13	1.36227		1340	1630.36	1173.04	1.38986
1345	396.5	261.97	1.51353		1345	531.59	482.83	1.10099		1345	1934.76	1485.44	1.30248		1345	486.75	438.56	1.10988		1345	524.96	496.38	1.05758		1345	1270.3	537.86	2.36177		1345	620.49	507.97	1.22151		1345	415.67	330.08	1.2593		1345	577.48	424.36	1.36083		1345	1619.37	1179.42	1.37302
1350	396.57	262.14	1.51282		1350	532.3	481.27	1.10603		1350	1932.36	1483.46	1.3026		1350	486.48	438.83	1.10858		1350	524.29	496.01	1.05701		1350	1269.52	537.78	2.36067		1350	622.39	509.56	1.22143		1350	414.98	331.03	1.2536		1350	578.75	423.69	1.36598		1350	1614.21	1180.86	1.36698
1355	396.79	262.32	1.51262		1355	531.77	480.19	1.10742		1355	1925.84	1485.69	1.29626		1355	486.37	438.49	1.10919		1355	522.25	494.11	1.05695		1355	1268.44	537.48	2.35998		1355	622.79	509.09	1.22334		1355	414.73	331.24	1.25205		1355	578.36	424.25	1.36325		1355	1613.33	1183.2	1.36353
1360	396.37	262.06	1.51252		1360	530.5	481.94	1.10076		1360	1930.5	1487.65	1.29768		1360	486.53	438.27	1.11011		1360	521.03	493.29	1.05623		1360	1267.73	537.54	2.35839		1360	623.52	508.72	1.22566		1360	414.72	331.48	1.25112		1360	579.18	423.99	1.36602		1360	1611.84	1182.41	1.36318
1365	397.39	262.57	1.51346		1365	530.41	482.77	1.09868		1365	1934.22	1488.61	1.29935		1365	485.34	438.43	1.107		1365	519.19	491.26	1.05685		1365	1268.7	538.29	2.35691		1365	625.12	511.85	1.2213		1365	414.42	331.01	1.25199		1365	578.84	424.59	1.36329		1365	1612.49	1181.6	1.36467
1370	397.9	262.62	1.51512		1370	531.13	483.02	1.0996		1370	1935.96	1487.28	1.30168		1370	485.22	438.44	1.1067		1370	517.58	490.32	1.0556		1370	1269.97	538.26	2.3594		1370	624.31	511.41	1.22076		1370	414.35	331.71	1.24913		1370	578.25	423.49	1.36544		1370	1610.88	1182.23	1.36258
1375	397.59	263.03	1.51158		1375	531.18	483.25	1.09918		1375	1936.12	1490.53	1.29895		1375	484.75	438.28	1.10603		1375	516.97	488.38	1.05854		1375	1269.66	537.89	2.36045		1375	625.51	512.46	1.2206		1375	418.24	327.72	1.27621		1375	576.08	424.71	1.35641		1375	1610.96	1183.87	1.36076
1380	397.29	262.43	1.51389		1380	530.84	483.33	1.0983		1380	1967.59	1460.58	1.34713		1380	483.13	437.58	1.1041		1380	514.85	486.99	1.05721		1380	1269.88	538.02	2.36028		1380	625.83	512.33	1.22154		1380	417.33	328.06	1.27211		1380	576.48	425.33	1.35537		1380	1609.51	1182.6	1.36099
1385	396.98	262.82	1.51046		1385	530.08	482.91	1.09768		1385	1949.68	1471.38	1.32507		1385	484.12	437.24	1.10722		1385	513.87	486.12	1.05708		1385	1268.68	538.65	2.3553		1385	626.17	512.39	1.22206		1385	414.72	330.26	1.25574		1385	575.61	425.31	1.35339		1385	1609.23	1181.1	1.36248
1390	397.21	262.39	1.51382		1390	531.26	479.88	1.10707		1390	1942.97	1478.74	1.31394		1390	483.26	437.16	1.10545		1390	511.95	484.33	1.05703		1390	1269.51	538.29	2.35841		1390	624.41	512.75	1.21777		1390	414.78	330.74	1.2541		1390	575.65	425.92	1.35154		1390	1612.49	1181.83	1.3644
1395	397.87	262.67	1.51471		1395	530.42	481.47	1.10167		1395	1938.29	1486.48	1.30395		1395	482.96	437.6	1.10366		1395	510.78	483.31	1.05684		1395	1269.92	539.07	2.35576		1395	624.3	512.79	1.21746		1395	415.39	330.08	1.25845		1395	576.27	426	1.35275		1395	1625.75	1178.06	1.38002
1400	399.71	262.64	1.52189		1400	529.97	482.7	1.09793		1400	1934.08	1487.29	1.30041		1400	482.01	436.62	1.10396		1400	508.67	481.86	1.05564		1400	1271.55	539.53	2.35677		1400	625.41	512.93	1.21929		1400	413.95	330.42	1.2528		1400	578.26	425.46	1.35914		1400	1640.16	1164.63	1.40831
1405	399.87	262.9	1.521		1405	529.7	483.02	1.09664		1405	1934.5	1486.69	1.30121		1405	481.77	435.98	1.10503		1405	508.02	480.77	1.05668		1405	1271.61	540.07	2.35453		1405	624.41	511.5	1.22074		1405	413.71	330.44	1.252		1405	578.05	426.06	1.35673		1405	1621.64	1178.38	1.37616
1410	407.08	261.01	1.55963		1410	530.23	483.33	1.09704		1410	1935.12	1485.32	1.30283		1410	481.7	436.85	1.10267		1410	506.97	479.58	1.05711		1410	1272.15	540.45	2.35387		1410	623.05	511.87	1.2172		1410	417.52	328.03	1.27281		1410	578.2	426.3	1.35632		1410	1616.43	1186.76	1.36205
1415	404.99	261.34	1.54967		1415	530.12	483.92	1.09547		1415	1932.25	1487.53	1.29897		1415	481.29	436.51	1.10259		1415	506.04	478.4	1.05778		1415	1271.59	540.65	2.35197		1415	623.3	512.52	1.21615		1415	414.99	329.24	1.26045		1415	577.86	425.46	1.3582		1415	1615.48	1189.87	1.35769
1420	402.44	262.72	1.53182		1420	529.73	484.07	1.09433		1420	1933.53	1487.51	1.29984		1420	481.41	436.31	1.10337		1420	504.03	477.37	1.05585		1420	1272	540.48	2.35346		1420	624.9	513.67	1.21654		1420	413.86	329.6	1.25564		1420	578.73	426.48	1.35699		1420	1615.01	1190.47	1.35662
1425	401.81	262.99	1.52785		1425	529.78	483.15	1.09651		1425	1937.94	1486.01	1.30412		1425	481.48	436.14	1.10396		1425	502.57	475.6	1.05671		1425	1271.17	540.73	2.35084		1425	623.95	512.61	1.2172		1425	412.95	330.04	1.25121		1425	579.7	426.36	1.35965		1425	1616.13	1190.27	1.35778
1430	401.98	263.54	1.52531		1430	529.46	483.6	1.09483		1430	1945.98	1487.74	1.30801		1430	480.67	435.82	1.10291		1430	501.52	474.84	1.05619		1430	1271.28	540.39	2.35252		1430	623.6	512.27	1.21733		1430	413.06	329.63	1.2531		1430	579.95	426.8	1.35883		1430	1613.04	1187.46	1.3584
1435	401.42	263.72	1.52214		1435	528.34	482.5	1.09501		1435	1950.04	1489.22	1.30944		1435	481.11	435.99	1.10349		1435	500.12	473.85	1.05544		1435	1269.66	540.78	2.34783		1435	623.55	512.2	1.2174		1435	412.97	329.04	1.25508		1435	582.12	427.88	1.36047		1435	1608.6	1186.97	1.35522
1440	401.06	263.77	1.52049		1440	527.7	482.32	1.09409		1440	1947.02	1487.67	1.30877		1440	480.08	436.39	1.10012		1440	498.53	472.19	1.05578		1440	1269.32	541.37	2.34464		1440	623.48	513.12	1.21508		1440	414.14	326.71	1.26761		1440	580.65	428.88	1.35388		1440	1607.68	1183.66	1.35823
1445	401.29	263.88	1.52073		1445	527.47	482.27	1.09372		1445	1941.62	1491.83	1.3015		1445	481.48	435.45	1.10571		1445	497.34	471.09	1.05572		1445	1271.27	540.82	2.35063		1445	624.4	513.87	1.21509		1445	411.2	328.59	1.25141		1445	580.93	428.77	1.35488		1445	1605.79	1181.64	1.35895
1450	401.4	263.77	1.52178		1450	526.3	481.55	1.09293		1450	1940.45	1492.39	1.30023		1450	481.03	436.09	1.10305		1450	494.98	469.78	1.05364		1450	1271.9	541.49	2.34889		1450	622.99	513.5	1.21322		1450	410.28	329.41	1.2455		1450	582.48	428.07	1.36071		1450	1604.65	1183.72	1.3556
1455	401.33	263.91	1.52071		1455	528.51	478.56	1.10438		1455	1939.11	1492.12	1.29957		1455	481.13	435.66	1.10437		1455	494.03	469.07	1.05321		1455	1272.1	541.49	2.34926		1455	622.94	513.98	1.21199		1455	409.82	328.71	1.24675		1455	581.84	428.99	1.3563		1455	1607.67	1183.4	1.35852
1460	402.33	263.87	1.52473		1460	526.34	480.22	1.09604		1460	1937.14	1489.14	1.30084		1460	480.47	435.77	1.10258		1460	493.09	468.1	1.05339		1460	1271.92	541.84	2.34741		1460	626.11	513.29	1.2198		1460	410.24	328.79	1.24773		1460	582.31	427.87	1.36095		1460	1629.98	1167.63	1.39597
1465	402.76	264.17	1.52462		1465	524.56	480.43	1.09186		1465	1930.46	1483.55	1.30124		1465	480.57	436.28	1.10152		1465	492.1	467.12	1.05348		1465	1272.36	542.32	2.34614		1465	623.39	513.56	1.21386		1465	409.67	329.24	1.24429		1465	582.55	428.21	1.36043		1465	1622.4	1172.39	1.38384
1470	401.25	263.41	1.52329		1470	523.36	480.44	1.08933		1470	1928.51	1480.7	1.30243		1470	480.12	436.64	1.09958		1470	490.85	465.89	1.05357		1470	1272.03	542.2	2.34605		1470	624.31	512.51	1.21814		1470	411.39	327.21	1.25727		1470	582.5	428.43	1.35962		1470	1618.8	1179.72	1.37219
1475	400.34	263.02	1.52209		1475	523.74	480.25	1.09056		1475	1920.81	1473.52	1.30355		1475	480.07	436.67	1.09939		1475	489.21	464.41	1.0534		1475	1273.35	542.05	2.34914		1475	622.63	511.49	1.21729		1475	411.52	326.31	1.26113		1475	581.88	429.36	1.35523		1475	1628.64	1173.98	1.38728
1480	399.88	263	1.52046		1480	524.32	480.5	1.0912		1480	1919.08	1476.16	1.30005		1480	479.7	437.07	1.09754		1480	487.94	463.47	1.0528		1480	1273.57	541.56	2.35167		1480	620.59	510.21	1.21634		1480	409.6	327.8	1.24954		1480	579.59	429.23	1.3503		1480	1615.89	1182.83	1.36612
1485	400.35	263.14	1.52143		1485	523.09	479.94	1.08991		1485	1910.87	1469.62	1.30025		1485	479.18	437.25	1.09589		1485	486.77	462.3	1.05293		1485	1274.92	541.71	2.35351		1485	619.36	510.22	1.21391		1485	409.49	328.84	1.24526		1485	580.13	428.83	1.35282		1485	1611.35	1187.65	1.35675
1490	400.18	263.36	1.51952		1490	522.57	479.75	1.08925		1490	1907.92	1469.62	1.29824		1490	478.91	436.45	1.09728		1490	485.18	460.22	1.05423		1490	1275.17	542.23	2.35171		1490	618.84	508.45	1.21711		1490	409.76	328.32	1.24805		1490	580	428.66	1.35305		1490	1607.68	1187.51	1.35382
1495	400.54	263.34	1.521		1495	522.64	479.23	1.09058		1495	1907.7	1471.39	1.29653		1495	478.21	436.16	1.09641		1495	484.4	459.96	1.05314		1495	1274.58	542.17	2.35089		1495	619.21	508.57	1.21755		1495	408.95	328.62	1.24445		1495	579.73	429.18	1.35079		1495	1610.28	1187.46	1.35607
1500	401.26	263.38	1.5235		1500	523.08	479.09	1.09182		1500	1909.18	1469.41	1.29928		1500	478.29	436.05	1.09687		1500	482.97	458.9	1.05245		1500	1274.47	541.97	2.35155		1500	618.28	508.85	1.21505		1500	409.25	328.71	1.24502		1500	578.81	430.26	1.34526		1500	1613.17	1190.99	1.35448
1505	400.98	262.82	1.52568		1505	523.06	480.19	1.08928		1505	1909.78	1471.3	1.29802		1505	478.25	435.68	1.09771		1505	483.31	459.53	1.05175		1505	1273.19	542.18	2.34828		1505	617.78	508.22	1.21558		1505	409.42	328.81	1.24516		1505	581.35	429.82	1.35254		1505	1614.98	1193.26	1.35342
1510	400.87	262.8	1.52538		1510	522.5	480.16	1.08818		1510	1907.79	1461.75	1.30514		1510	478.1	435.73	1.09724		1510	483.48	458.67	1.05409		1510	1272.3	542.34	2.34595		1510	617.87	509.26	1.21327		1510	411.47	326.71	1.25943		1510	580	430.15	1.34837		1510	1617.66	1195.53	1.35309
1515	406.63	260.77	1.55934		1515	522.77	480.23	1.08858		1515	1893.62	1456	1.30056		1515	477.59	436.23	1.09481		1515	483.98	459.57	1.05311		1515	1270.31	542.2	2.34288		1515	617.42	507.62	1.2163		1515	409.1	327.57	1.24889		1515	580.69	429.96	1.35057		1515	1617.5	1194.76	1.35383
1520	402.19	261.71	1.53678		1520	521.58	480.45	1.08561		1520	1882.81	1449.02	1.29937		1520	477.93	436.24	1.09557		1520	483.35	460.12	1.05049		1520	1269.95	542.05	2.34287		1520	615.74	507.4	1.21352		1520	408.45	328.03	1.24516		1520	581.93	428.33	1.3586		1520	1615.39	1196.54	1.35005
1525	400.04	262.85	1.52193		1525	521.03	479.66	1.08625		1525	1871.4	1445.07	1.29502		1525	477.86	435.35	1.09765		1525	486.82	462.54	1.05249		1525	1268.97	540.43	2.34807		1525	616.78	506.72	1.2172		1525	407.63	328.99	1.23903		1525	581.16	427.97	1.35795		1525	1614.31	1196.22	1.34951
1530	399.23	262.93	1.51839		1530	520.92	478.9	1.08774		1530	1871.79	1442.33	1.29775		1530	477.96	435.67	1.09707		1530	489.9	465.69	1.05199		1530	1268.02	540.63	2.34545		1530	615.07	506.4	1.21459		1530	407.93	328.91	1.24025		1530	581.93	428.87	1.35689		1530	1618.54	1198.15	1.35087
1535	399.55	263.38	1.51701		1535	520.71	479.63	1.08565		1535	1865.35	1437.46	1.29767		1535	476.86	435.6	1.09472		1535	490.22	466.03	1.05191		1535	1265.4	540.3	2.34203		1535	615.73	507.09	1.21424		1535	407.45	328.27	1.2412		1535	580.44	429.74	1.35068		1535	1623.82	1197.58	1.35592
1540	399.46	263.42	1.51644		1540	520.99	479.76	1.08594		1540	1865.76	1428.05	1.30651		1540	476.77	435.47	1.09484		1540	490.27	466.51	1.05093		1540	1264.75	539.65	2.34365		1540	615.42	506.28	1.21557		1540	407.39	328.16	1.24144		1540	580.57	428.72	1.35419		1540	1636.17	1186.75	1.3787
1545	399.67	263.43	1.51718		1545	521.25	480.08	1.08576		1545	1869.36	1410.5	1.32532		1545	476.65	435.09	1.09552		1545	490.47	466.58	1.0512		1545	1261.69	540.08	2.33612		1545	614.68	506.37	1.21389		1545	406.68	328.14	1.23935		1545	582.48	429.35	1.35666		1545	1641.7	1179.98	1.39129
1550	399.94	263.46	1.51803		1550	521.77	480.48	1.08593		1550	1853.56	1420.25	1.30509		1550	476.11	434.68	1.09531		1550	490.43	466.99	1.05019		1550	1261.07	539.06	2.33939		1550	613.39	505.79	1.21274		1550	406.98	327.89	1.24121		1550	582.12	429.93	1.35399		1550	1624.86	1192.93	1.36207
1555	399.87	263.64	1.51673		1555	521.73	480.87	1.08497		1555	1850	1421.41	1.30152		1555	475.54	435.26	1.09254		1555	490.75	467.44	1.04987		1555	1260.53	538.97	2.33878		1555	611.99	503.77	1.21482		1555	406.15	328.01	1.23822		1555	581.2	430.83	1.34902		1555	1614.94	1198.55	1.34741
1560	398.88	263.44	1.51412		1560	522.58	480.73	1.08706		1560	1849.37	1424.39	1.29836		1560	475.96	434.46	1.09552		1560	490.96	466.51	1.05241		1560	1257.65	538.33	2.33621		1560	612.01	505.24	1.21133		1560	406.33	328.26	1.23783		1560	581.81	431.17	1.34937		1560	1613.35	1196.7	1.34817
[truncated: 16 more columns]

## Sheet: Figure.3
Fig.3

## Sheet: Figure.4
Fig.4b and 4c		Ct value
		Histone 2A			Vapyrin			LYK10
		Replicate1	Replicate2	Replicate3	Replicate1	Replicate2	Replicate3	Replicate1	Replicate2	Replicate3
	WT-H2O	18.04	18.12	18.05	25.93	25.84	25.92	28.49	28.32	28.4
	WT-PGN	18.32	18.22	18.25	27.74	27.35	27.98	30	30.01	30.3
	WT-CO8	18.02	18.05	18.11	27.72	27.79	27.89	29.94	29.81	30.13
	WT-SmLCO	19.13	19.01	19.05	30.79	30.86	30.78	33.95	33.96	33.87
	cerk1-H2O	18.07	18.12	18.02	26.05	26.08	26.12	29.73	29.71	29.68
	cerk1-PGN	18.14	18.01	18.09	27.32	26.96	27.62	30.33	30.52	30.41
	cerk1-CO8	17.94	18.01	18.03	25.41	25.22	25.76	29.6	29.8	29.48
	cerk1-SmLCO	19.1	19.15	18.08	30.45	30.99	30.08	35.24	35.65	34.5
	lyr4-H2O	17.85	17.68	17.89	26.56	26.54	26.5	28.72	28.71	28.76
	lyr4-PGN	17.94	17.56	17.28	27.18	27.32	27.09	29.32	29.01	29.22
	lyr4-CO8	17.99	17.95	17.89	27.27	27.64	27.01	28.95	29.25	29.23
	lyr4-SmLCO	19.25	19.36	19.28	32.04	31.99	32.1	34.58	34.52	34.58
	nfp-H2O	16.5	16.85	16.74	24.78	24.68	24.7	27.13	27.12	27.1
	nfp-PGN	16.48	16.5	16.53	26.45	26.58	26.65	28.77	28.76	29.01
	nfp-CO8	16.58	16.54	16.52	26.56	26.32	26.25	28.52	28.32	28.44
	nfp-SmLCO	16.59	16.57	16.53	25.32	25.01	25.44	27.5	27.6	27.48
	dmi1-H2O	17.85	17.83	17.82	24.67	24.65	24.7	26.96	26.97	27.01
	dmi1-PGN	17.86	17.65	17.68	24.5	23.78	24.46	26.88	26.89	26.58
	dmi1-CO8	17.97	17.9	17.92	23.84	23.49	24.24	27.33	27.22	26.91
	dmi1-SmLCO	17.75	17.69	17.8	24.89	24.95	24.46	26.41	25.9	25.68
	dmi2-H2O	16.24	16.34	16.22	25.24	25.32	25.36	27.55	27.65	27.58
	dmi2-PGN	16.74	16.54	16.51	25.32	25.4	25.45	28.04	27.87	28.22
	dmi2-CO8	16.7	16.71	16.66	26.15	25.9	25.95	28.23	27.98	27.89
	dmi2-SmLCO	16.16	16.2	16.21	25.96	26.25	26.34	27.73	27.65	27.5
		Ct value
		Histone 2A			PR10			Chitinase
Fig.4d and 4e		Replicate1	Replicate2	Replicate3	Replicate1	Replicate2	Replicate3	Replicate1	Replicate2	Replicate3
	WT-H2O	17.76	17.79	17.71	24.84	24.85	24.79	31.62	32.15	32.17
	WT-PGN	17.84	17.8	17.46	22.65	22.58	22.56	29.89	29.41	29.59
	WT-CO8	17.79	17.81	17.74	22.68	22.46	22.88	29.55	29.72	29.32
	WT-flg22	17.72	17.69	17.66	20.18	19.42	19.82	27.44	27.39	27.54
	cerk1-H2O	17.12	17.58	17.32	24.65	24.66	24.55	27.56	27.58	27.68
	cerk1-PGN	17.26	17.25	17.25	24.33	24.34	24.31	27.59	27.69	27.87
	cerk1-CO8	17.86	17.68	17.65	25.22	25.64	25.98	27.78	27.82	27.94
	cerk1-flg22	17.34	17.42	17.54	20.06	19.56	20.02	23.35	23.36	23.65
	lyr4-H2O	17.56	17.41	17.44	25.58	25.41	25.14	27.58	27.51	27.61
	lyr4-PGN	17.23	17.35	17.21	25.69	25.95	25.12	27.51	27.68	27.42
	lyr4-CO8	17.24	17.26	17.32	25.24	25.35	25.42	27.32	27.65	27.31
	lyr4-flg22	17.35	17.34	17.38	20.18	20.54	20.73	23.53	23.03	23.21
	nfp-H2O	17.11	17.21	17.26	32.07	32.17	32.08	33.26	33.45	33.69
	nfp-PGN	17.54	17.41	17.22	30.19	30.06	30.3	31.25	31.35	31.45
	nfp-CO8	17.28	17.33	17.15	29.89	29.71	29.81	31.02	31.11	31.41
	nfp-flg22	17.69	17.55	17.44	27.23	27.61	27.78	29.32	29.68	29.21
	dmi1-H2O	17.88	17.64	17.5	25.98	25.92	25.95	32.01	32.54	32.21
	dmi1-PGN	17.95	18.46	18.21	23.91	23.99	23.93	30.52	30.56	30.85
	dmi1-CO8	17.21	17.21	17.19	23.66	23.25	23.26	29.58	29.42	29.38
	dmi1-flg22	17.81	18.23	17.97	21.47	21.5	21.33	28.19	28.3	28.45
	dmi2-H2O	17.75	17.73	17.68	25.35	25.35	25.34	31.75	31.78	31.79
	dmi2-PGN	17.19	17.15	17.48	22.96	22.44	22.48	29.31	29.28	29
	dmi2-CO8	17.19	17.1	16.91	22.97	22.28	22.45	28.61	28.87	29.01
	dmi2-flg22	17.07	17.58	17.07	20.06	20.2	20.31	27.01	27.12	27.18

## Sheet: Figure.5
Fig.5a		Replicate1	Replicate2	Replicate3	Replicate4	Replicate5	Replicate6
	H2O	2885.5	1642.6	1411.9	3164.8	2293.1	3396
	SmLCO-0	3486	2515	3040	2311	2554	1914
	SmLCO-5min	2617	2754	2343	3143	2452	3425
	SmLCO-10min	3318	3553	2018	2298	2195	1708
	SmLCO-15min	2371	2384	3411	1796	2534	2477
	SmLCO-20min	2162.9	2094.3	3862	3429	2475	2486
	SmLCO-30min	1919.1	1955.5	2922	2973	3749	3899			Fig.5b
	SmLCO-40min	2777.3	2886.6	1543.2	3388	3039	2206.1
	SmLCO-1h	3769.2	3881.1	2015.9	2231	2353	1653.7
	SmLCO-2h	2189	2546.2	2444.6	1542.9	3012.3	2006.4
	SmLCO-3h	2362.5	3000.1	2502.4	1805.7	3208.9	2157.2
	SmLCO-4h	3167.4	2000.1	2375.9	1810	1282.9	2287.8
	CO8	50757	69198	48083	30316	34049	67431
	CO8+SmLCO-0	51190	46623	63665	42289	49577	54977
	CO8+SmLCO-5min	59362	44727	35116	40198	47719	68628
	CO8+SmLCO-10min	46714	53744	38415	38144	48017	62277
	CO8+SmLCO-15min	34157	34020	37109	26304	35249	33354
	CO8+SmLCO-20min	22936	22670	25571	25038	33818	28559
	CO8+SmLCO-30min	12384	21187	13803	22205	13467	15290
	CO8+SmLCO-40min	16000	18754	10985	12448	12631	12907
	CO8+SmLCO-1h	10464	19165	21997	10089	11538	11225
	CO8+SmLCO-2h	19737	18988	10993	19169	11378	19690
	CO8+SmLCO-3h	17490	17660	18542	17686	11581	17606
	CO8+SmLCO-4h	13999	17285	19332	12682	15208	15614
Fig.5c		Ct value
		MtHistone 2A			PR10
		Replicate1	Replicate2	Replicate3	Replicate1	Replicate2	Replicate3
	H2O	16.32	16.35	16.74	24.36	24.56	24.55
	PGN	17.12	17.05	17.18	24.35	23.9	23.9
	CO8	17.25	17.56	17.43	22.87	22.78	22.87
	SmLCO	16.54	16.52	16.38	24.71	24.05	23.89
	PGN+SmLCO	16.48	16.74	16.42	24.9	24.4	24.42
	CO8+SmLCO	16.42	16.84	16.64	23.51	23.5	23.6
		MtHistone 2A			Chitinase
		Replicate1	Replicate2	Replicate3	Replicate1	Replicate2	Replicate3
	H2O	16.94	16.48	16.9	29.13	29.01	29
	PGN	16.96	17	16.8	26.7	26.96	26.96
	CO8	16.18	16.76	18.01	25.5	26.4	27.55
	SmLCO	16.97	16.63	16.79	28.9	28.92	28.99
	PGN+SmLCO	15.95	16.05	17.49	27.23	26.94	28.17
	CO8+SmLCO	17.08	17.03	17.05	28.29	27.64	27.49
		MtHistone 2A			HA1
		Replicate1	Replicate2	Replicate3	Replicate1	Replicate2	Replicate3
	H2O	16.94	16.48	16.9	31.5	31.57	31.29
	PGN	16.96	17	16.8	30.02	29.89	30.1
	CO8	16.18	16.76	18.01	28.68	29.38	31.07
	SmLCO	16.97	16.63	16.79	27.71	27.67	27.99
	PGN+SmLCO	15.95	16.05	17.49	26.23	26.78	27.88
	CO8+SmLCO	17.08	17.03	17.05	27.49	27.06	27.04
		MtHistone 2A			Vapyrin
		Replicate1	Replicate2	Replicate3	Replicate1	Replicate2	Replicate3
	H2O	16.94	16.48	16.9	28.96	28.77	28.99
	PGN	16.96	17	16.8	28.03	27.94	28.17
	CO8	16.18	16.76	18.01	27.05	27.62	28.58
	SmLCO	16.97	16.63	16.79	25.83	25.47	26.51
	PGN+SmLCO	15.95	16.05	17.49	23.91	24.4	25.95
	CO8+SmLCO	17.08	17.03	17.05	24.79	25.09	24.67

## Sheet: Figure.6
		Replicates											Ct value
Fig.6a	WT-H2O	2294.7	3342	1616	3535.2	3632.6	3052.4						MtHistone 2A			P.pEF1a
	WT-SmLCO	2247.8	1420.9	1664.5	2949.2	4436.1	5124.2					Fig. 6c	Replicate1	Replicate2	Replicate3	Replicate1	Replicate2	Replicate3
	WT-CO8	42565	42862	50679	52937	64931	76304					WT-H2O	18.42	18.72	18.79	24.01	24.02	24.02
	WT-CO8+SmLCO	19731	18003	10393	28195	18486	20713					WT-SmLCO	18.31	18.3	18.53	23.15	23.03	23.09
	nfp-H2O	2884	2822	1899.9	4162.9	2335.3	2088					nfp-H2O	17.89	17.62	17.85	21.63	21.9	21.89
	nfp-SmLCO	2478.4	2111.6	1403.8	2545.4	3879.8	2024.9					nfp-SmLCO	18.86	18.81	18.85	22.63	22.86	23.15
	nfp-CO8	48519	47380	47360	36345	54467	68166					lyk3-H2O	18.2	18.16	17.98	23.35	23.36	23.61
	nfp-CO8+SmLCO	46056	45193	59413	60797	53214	41941					lyk3-SmLCO	17.51	17.5	17.54	22.36	22.02	22.15
	lyk3-H2O	3546	2338	1518	3640.7	2074	3709.3					dmi1-H2O	18.76	18.46	18.34	23.98	23.96	23.96
	lyk3-SmLCO	3621	1640	2670	2646.1	2392.1	1519.6					dmi1-SmLCO	19.6	19.51	19.54	24.07	24.18	23.92
	lyk3-CO8	52947	49342	46160	35352	56326	50524					dmi2-H2O	17.5	18.13	18.88	23.56	23.81	23.74
	lyk3-CO8+SmLCO	12478	14209	16645	19492	14361	11242					dmi2-SmLCO	18.6	18.61	18.44	23.05	23.02	23.06
	dmi1-H2O	2670	3525	1665.7	3085	4461.9	3169.2					dmi3-H2O	18.7	18.24	18.24	23.54	23.79	23.78
	dmi1-SmLCO	1353.1	3729	1329.8	2180.9	3366.5	4181.8					dmi3-SmLCO	18.6	18.36	18.05	22.86	22.87	22.68
	dmi1-CO8	57571	47741	48722	42751	63033	58775
	dmi1-CO8+SmLCO	23865	20246	17962	24626	17202	19482
	dmi2-H2O	3046	4226	1206.1	3621.3	2596.4	2924.1
	dmi2-SmLCO	2025	2745	1048.1	1700.3	2502	3870.9
	dmi2-CO8	42949	42047	49115	64334	69540	78733
	dmi2-CO8+SmLCO	24966	14133	14128	14794	18443	28639
	dmi3-H2O	3388	3367	2665.3	3267.4	3350.2	3641.9
	dmi3-SmLCO	2222.3	3445	2704.4	3670.8	2415	2221.7
	dmi3-CO8	47565	46862	50679	61937	74931	46304
	dmi3-CO8+SmLCO	19731	18003	10393	28195	18486	20713
Fig. 6b	WT-H2O	WT-SmLCO	nfp-H2O	nfp-SmLCO	dmi1-H2O	dmi1-SmLCO	dmi2-H2O	dmi2-SmLCO	dmi3-H2O	dmi3-SmLCO	lyk3-H2O	lyk3-SmLCO
Lesion size / total root length	0.571429	0.826087	0.95	0.952381	0.342857	0.818182	0.433333	0.818182	0.666667	0.869565	0.625	0.75
	0.56	0.85	0.9	0.913043	0.5	0.652174	0.625	0.72	0.5	0.652174	0.458333	0.791667
	0.5	0.727273	0.782609	0.857143	0.5	0.809524	0.692308	0.730769	0.535714	0.666667	0.5	0.75
	0.375	0.608696	0.952381	0.76	0.533333	0.64	0.388889	0.75	0.5	0.72	0.55	0.782609
	0.538462	0.733333	0.95	0.947368	0.56	0.76	0.68	0.826087	0.55	0.772727	0.5	0.863636
	0.607143	0.653846	0.95	0.666667	0.68	0.7	0.464286	0.6	0.608696	0.65	0.5	0.692308
	0.56	0.666667	0.9	0.818182	0.695652	0.6875	0.34375	0.692308	0.533333	0.76	0.5	0.636364
	0.576923	0.789474	0.92	0.85	0.578947	0.62069	0.416667	0.53125	0.535714	0.869565	0.485714	0.95
	0.366667	0.923077	0.95	0.947368	0.56	0.894737	0.4	0.714286	0.538462	0.84	0.533333	0.75
	0.461538	0.8	0.826087	0.869565	0.615385	0.62069	0.375	0.695652	0.375	0.75	0.608696	0.75
	0.4375	0.923077	0.9	0.95	0.68	0.818182	0.631579	0.818182	0.416667	0.772727	0.9	0.714286
	0.6	0.913043	0.818182	0.9	0.608696	0.76	0.857143	0.913043	0.72	0.576923	0.576923	0.777778
	0.5	0.6	0.954545	0.904762	0.6	0.72	0.535714	0.766667	0.68	0.655172	0.458333	0.733333
	0.5	0.666667	0.944444	0.791667	0.466667	0.869565	0.4	0.6	0.44	0.952381	0.56	0.652174
	0.416667	0.807692	0.9375	0.75	0.5	0.8	0.366667	0.514286	0.521739	0.793103	0.4	0.708333
	0.607143	0.75	0.9	0.818182	0.5	0.846154	0.538462	0.689655	0.56	0.657143	0.433333	0.62069
	0.666667	0.736842	0.791667	0.95	0.4375	0.954545	0.482759	0.793103	0.517241	0.685714	0.576923	0.517241
	0.52381	0.894737	0.891089	0.875	0.366667	0.857143	0.652174	0.933333	0.407407	0.782609	0.56	0.689655
	0.44	0.8	0.85	0.92	0.416667	0.636364	0.514286	0.862069	0.64	0.65	0.583333	0.724138
	0.6	0.608696	0.9	0.866667	0.6	0.818182	0.826087	0.857143	0.482759	0.55	0.590909	0.75
	0.7	0.821429	0.904762	0.916667	0.46875	0.68	0.571429	0.625	0.586207	0.535714	0.5	0.72
	0.6	0.76	0.833333	0.9	0.5	0.6	0.692308	0.666667	0.75	0.62069	0.55	0.75
	0.608696	0.826087	0.92	0.95	0.55	0.5	0.538462	0.62069	0.62069	0.75	0.727273	0.535714
	0.586207	0.666667	0.967742	0.818182	0.633333	0.809524	0.52	0.666667	0.333333	0.7	0.56	0.642857
	0.611111	0.84	0.857143	0.791667	0.423077	0.75	0.777778	0.84	0.55	0.9	0.55	0.708333
	0.5	0.758621	0.944444	0.833333	0.466667	0.791667	0.517241	0.75	0.521739	0.826087	0.5	0.478261
	0.423077	0.72	0.75	0.84	0.46875	0.818182	0.4	0.64	0.64	0.6	0.586207	0.95
	0.542857	0.8	0.96	0.95	0.466667	0.727273	0.576923	0.655172	0.565217	0.782609	0.482759	0.857143
	0.555556	0.76	0.909091	0.9375	0.578947	0.75	0.482759	0.782609	0.583333	0.75	0.576923	0.75
	0.371429	0.72	0.947368	0.947368	0.457143	0.517241	0.5	0.72	0.517241	0.8	0.423077	0.708333

## Sheet: Figure.7
Fig.7a	% AM conlonization
	WT	cerk1	cerk1/nfp	cerk1/lyr4	nfp	lyr4/nfp	lyr4	cerk1/lyk3	lyk3
3 weeks	58	35	21	44	61	50	56	35	54
	57	31	18	34	60	50	60	22	48
	49	34	10	42	64	54	65	31	52
	47	46	22	45	56	50	50	35	59
	57	32	25	33	49	54	66	42	55
	68	45	25	34	52	66	51	45	54
	65	38	17	29	66	56	54	36	51
	66	35	23	46	60	58	57	36	55
	58	41	22	38	57	49	52	36	53
	59	41	18	42	55	56	49	37	44
	WT	cerk1	cerk1/nfp	cerk1/lyr4	nfp	lyr4/nfp	lyr4	cerk1/lyk3	lyk3
5 weeks	76	54	34	60	79	79	74	49	67
	75	66	25	48	68	74	73	53	82
	64	55	35	54	63	75	73	54	75
	75	66	45	53	78	66	73	53	69
	76	53	37	68	79	78	72	58	80
	70	55	33	43	75	73	57	45	70
	86	48	35	51	76	64	69	53	57
	69	57	36	53	80	62	75	55	76
	76	53	37	63	78	75	69	46	71
	84	71	36	60	75	84	75	54	63
Fig.7b
	Arbuscules			Hyphae			Vesicles
	WT	cerk1	cerk1/nfp	WT	cerk1	cerk1/nfp	WT	cerk1	cerk1/nfp
	48	36	20	35	21	15	33	20	12
	58	29	27	40	24	14	22	16	9
	45	48	21	38	26	15	28	17	15
	56	37	23	33	19	12	34	20	14
	55	39	20	32	30	15	37	21	11
	58	29	23	41	22	10	34	24	12
	55	30	29	35	18	12	26	21	14
	49	30	25	36	26	13	28	23	15
	52	28	24	34	22	11	33	19	16
	50	44	23	42	13	14	27	20	11

## Sheet: Supplementary Figure 1
Fig. S1a	CO4			CO8
	m/z(Da)	Intensity		m/z(Da)	Intensity
	600.009	1592		600.009	817
	600.019	1791		600.019	821		Fig. S1b		1mM Acetazolamide
	600.03	1787		600.03	821				0 min	m/z	time	Intens.		5 min	m/z	time	Intens.		10 min	m/z	time	Intens.		15 min	m/z	time	Intens.
	600.041	1773		600.041	818				Replicates	1665.72	47279.8	2995.95		Replicates	1665.83	47281.3	410.332		Replicates	1665.88	47282	284.353		Replicates	1666	47283.7	762.394
	600.051	1838		600.051	811					1681.71	47503.7	508.882			1681.81	47505.2	1086			1681.83	47505.4	1225.46			1681.84	47505.6	933.039
	600.062	1783		600.062	802					1665.87	47281.8	1655.8			1665.96	47283.1	517.791			1665.95	47283	488.442			1665.33	47274.3	656.825
	600.073	1611		600.073	789					1681.93	47506.9	369.593			1681.94	47507	1012.48			1681.89	47506.3	1015.14			1681.93	47506.8	961.396
	600.083	1665		600.083	774					1665.91	47282.4	2650.55			1666	47283.7	653.938			1666	47283.6	858.524			1666.08	47284.9	675.272
	600.094	1797		600.094	756					1681.9	47506.4	456.192			1681.99	47507.6	1316.63			1681.95	47507.1	929.556			1682.04	47508.3	891.5
	600.105	1851		600.105	738
	600.115	1828		600.115	717				DMSO
	600.126	1946		600.126	697				0 min	m/z	time	Intens.		5 min	m/z	time	Intens.		10 min	m/z	time	Intens.		15 min	m/z	time	Intens.
	600.136	2197		600.136	675				Replicates	1665.8	47280.9	2516.04		Replicates	1666.98	47297.4	99.2099		Replicates	1665.95	47283	103.222		Replicates	1665.93	47282.6	83.0774
	600.147	2171		600.147	654					1681.77	47504.7	212.581			1681.9	47506.4	1376.39			1681.92	47506.7	885.35			1681.87	47506	923.102
	600.158	2281		600.158	634					1665.82	47281.1	2188.64			1666.01	47283.9	132.304			1666.11	47285.2	80.5421			1666.15	47285.7	60.179
	600.168	2452		600.168	614					1681.77	47504.5	195.505			1681.98	47507.6	652.779			1681.89	47506.3	590.626			1682.96	47521.2	128.273
	600.179	2394		600.179	596					1665.87	47281.8	2120.48			1665.98	47283.4	111.694			1666.58	47291.9	60.5362			1665.94	47282.9	57.7002
	600.19	2237		600.19	580					1681.83	47505.5	133.08			1681.95	47507.2	763.891			1682.11	47509.4	662.431			1681.92	47506.7	440.487
	600.2	2199		600.2	565
	600.211	2490		600.211	553
	600.222	2747		600.222	543
	600.232	2661		600.232	535
	600.243	2520		600.243	530
	600.254	2393		600.254	527
	600.264	2324		600.264	526
	600.275	2284		600.275	527
	600.286	2154		600.286	529
	600.296	1999		600.296	533
	600.307	2079		600.307	538
	600.318	2284		600.318	543
	600.328	2295		600.328	550
	600.339	2269		600.339	556
	600.35	2283		600.35	563
	600.36	2384		600.36	570
	600.371	2218		600.371	577
	600.382	1910		600.382	583
	600.392	1848		600.392	589
	600.403	1927		600.403	593
	600.414	2135		600.414	597
	600.424	2319		600.424	600
	600.435	2434		600.435	601
	600.446	2365		600.446	601
	600.456	2089		600.456	600
	600.467	1921		600.467	597
	600.478	1948		600.478	594
	600.488	2134		600.488	589
	600.499	2016		600.499	583
	600.51	1756		600.51	577
	600.52	1647		600.52	569
	600.531	1727		600.531	561
	600.542	1753		600.542	551
	600.552	1868		600.552	541
	600.563	1864		600.563	531
	600.574	1775		600.574	520
	600.584	1937		600.584	509
	600.595	1958		600.595	497
	600.606	2026		600.606	485
	600.616	1957		600.616	472
	600.627	1773		600.627	460
	600.638	1700		600.638	448
	600.648	1645		600.648	437
	600.659	1765		600.659	425
	600.67	1797		600.67	414
	600.68	1767		600.68	404
	600.691	1761		600.691	394
	600.702	1862		600.702	384
	600.712	1800		600.712	375
	600.723	1607		600.723	367
	600.734	1532		600.734	360
	600.744	1584		600.744	354
	600.755	1548		600.755	349
	600.766	1342		600.766	344
	600.776	1288		600.776	341
	600.787	1444		600.787	339
	600.798	1458		600.798	338
	600.808	1484		600.808	338
	600.819	1431		600.819	339
	600.83	1426		600.83	341
	600.84	1406		600.84	344
	600.851	1218		600.851	348
	600.862	1198		600.862	354
	600.872	1310		600.872	360
	600.883	1307		600.883	368
	600.894	1234		600.894	378
	600.904	1229		600.904	388
	600.915	1300		600.915	400
	600.926	1481		600.926	414
	600.936	1565		600.936	429
	600.947	1461		600.947	446
	600.958	1434		600.958	463
	600.968	1525		600.968	482
	600.979	1418		600.979	502
	600.99	1251		600.99	523
	601	1308		601	544
	601.011	1483		601.011	566
	601.022	1564		601.022	587
	601.032	1683		601.032	609
	601.043	1705		601.043	629
	601.054	1737		601.054	649
	601.064	1795		601.064	667
	601.075	1965		601.075	683
	601.086	2156		601.086	697
	601.096	2351		601.096	709
	601.107	2578		601.107	718
	601.118	2650		601.118	724
	601.128	3041		601.128	728
	601.139	3192		601.139	728
	601.15	3410		601.15	727
	601.16	3645		601.16	722
	601.171	3846		601.171	716
	601.182	4183		601.182	707
	601.192	4402		601.192	697
	601.203	4607		601.203	686
	601.214	4723		601.214	674
	601.224	4641		601.224	661
	601.235	4620		601.235	648
	601.246	4483		601.246	635
	601.257	4421		601.257	622
	601.267	4760		601.267	610
	601.278	4850		601.278	599
	601.289	4529		601.289	588
	601.299	4314		601.299	579
	601.31	4447		601.31	570
	601.321	4368		601.321	563
	601.331	4139		601.331	556
	601.342	3862		601.342	550
	601.353	3774		601.353	545
	601.363	3767		601.363	540
	601.374	3803		601.374	536
	601.385	3693		601.385	531
	601.395	3517		601.395	527
	601.406	3437		601.406	523
	601.417	3362		601.417	518
	601.427	3129		601.427	513
	601.438	3075		601.438	507
	601.449	3209		601.449	501
	601.459	3261		601.459	495
	601.47	3363		601.47	488
	601.481	3741		601.481	481
	601.491	3770		601.491	474
	601.502	3604		601.502	466
	601.513	3399		601.513	458
	601.523	3383		601.523	450
	601.534	3633		601.534	442
	601.545	3738		601.545	433
	601.555	3627		601.555	425
	601.566	3588		601.566	417
	601.577	3373		601.577	409
	601.587	3034		601.587	402
	601.598	2955		601.598	395
	601.609	2782		601.609	388
	601.619	2698		601.619	382
	601.63	2733		601.63	377
	601.641	2693		601.641	371
	601.651	2691		601.651	367
	601.662	2675		601.662	362
	601.673	2616		601.673	359
	601.683	2424		601.683	355
	601.694	2297		601.694	352
	601.705	2320		601.705	350
	601.715	2322		601.715	347
	601.726	2230		601.726	345
	601.737	2019		601.737	343
	601.748	1879		601.748	340
	601.758	1805		601.758	338
	601.769	1836		601.769	336
	601.78	1953		601.78	334
	601.79	1905		601.79	331
	601.801	1988		601.801	329
	601.812	1923		601.812	326
	601.822	1783		601.822	324
	601.833	1621		601.833	321
	601.844	1479		601.844	319
	601.854	1492		601.854	317
	601.865	1542		601.865	315
	601.876	1512		601.876	314
	601.886	1574		601.886	313
	601.897	1733		601.897	313
	601.908	1605		601.908	313
	601.918	1549		601.918	313
	601.929	1534		601.929	315
	601.94	1631		601.94	317
	601.95	1556		601.95	319
	601.961	1371		601.961	323
	601.972	1330		601.972	327
	601.982	1319		601.982	332
	601.993	1237		601.993	337
	602.004	1202		602.004	342
	602.014	1281		602.014	348
	602.025	1436		602.025	354
	602.036	1493		602.036	361
	602.046	1472		602.046	367
	602.057	1563		602.057	372
	602.068	1673		602.068	378
	602.079	1633		602.079	383
	602.089	1425		602.089	388
	602.1	1421		602.1	391
	602.111	1406		602.111	395
	602.121	1577		602.121	397
	602.132	1751		602.132	398
	602.143	1874		602.143	399
	602.153	2078		602.153	398
	602.164	2177		602.164	397
	602.175	2240		602.175	395
	602.185	2276		602.185	392
	602.196	2279		602.196	388
	602.207	2399		602.207	383
	602.217	2632		602.217	378
	602.228	2634		602.228	373
	602.239	2459		602.239	367
	602.249	2524		602.249	361
	602.26	2773		602.26	355
	602.271	2723		602.271	348
	602.281	2554		602.281	342
	602.292	2470		602.292	336
	602.303	2351		602.303	330
	602.313	2280		602.313	325
	602.324	2288		602.324	319
	602.335	2422		602.335	315
	602.346	2471		602.346	310
	602.356	2347		602.356	307
	602.367	2161		602.367	303
	602.378	2175		602.378	300
	602.388	2316		602.388	298
	602.399	2182		602.399	296
	602.41	1986		602.41	295
	602.42	2008		602.42	293
	602.431	2032		602.431	292
	602.442	1992		602.442	292
	602.452	1899		602.452	291
	602.463	1745		602.463	291
	602.474	1711		602.474	290
	602.484	1873		602.484	290
	602.495	1957		602.495	289
	602.506	1839		602.506	289
	602.516	1750		602.516	288
	602.527	1816		602.527	287
	602.538	1967		602.538	286
	602.549	2025		602.549	285
	602.559	1801		602.559	283
	602.57	1600		602.57	282
	602.581	1723		602.581	280
	602.591	1741		602.591	278
	602.602	1534		602.602	276
	602.613	1457		602.613	275
	602.623	1414		602.623	273
	602.634	1336		602.634	271
	602.645	1359		602.645	269
	602.655	1370		602.655	268
	602.666	1382		602.666	267
	602.677	1400		602.677	265
	602.687	1524		602.687	264
	602.698	1603		602.698	263
	602.709	1429		602.709	263
	602.719	1306		602.719	262
	602.73	1280		602.73	262
	602.741	1326		602.741	261
	602.752	1348		602.752	261
	602.762	1254		602.762	260
	602.773	1233		602.773	260
	602.784	1253		602.784	260
	602.794	1180		602.794	261
	602.805	1208		602.805	261
	602.816	1320		602.816	263
	602.826	1397		602.826	265
	602.837	1234		602.837	267
	602.848	1154		602.848	271
	602.858	1051		602.858	275
	602.869	970		602.869	280
	602.88	1006		602.88	286
	602.89	1129		602.89	293
	602.901	1247		602.901	301
	602.912	1295		602.912	310
	602.922	1220		602.922	320
	602.933	1175		602.933	330
	602.944	1201		602.944	342
	602.955	1253		602.955	353
	602.965	1306		602.965	365
	602.976	1211		602.976	378
	602.987	1148		602.987	390
	602.997	1178		602.997	402
	603.008	1285		603.008	414
	603.019	1322		603.019	425
	603.029	1431		603.029	435
	603.04	1518		603.04	444
	603.051	1605		603.051	452
	603.061	1491		603.061	458
	603.072	1234		603.072	464
	603.083	1168		603.083	468
	603.093	1310		603.093	471
	603.104	1464		603.104	473
	603.115	1606		603.115	474
	603.126	1767		603.126	473
	603.136	1981		603.136	472
	603.147	2131		603.147	469
	603.158	2332		603.158	466
	603.168	2664		603.168	462
	603.179	2968		603.179	457
	603.19	2944		603.19	451
	603.2	2797		603.2	445
	603.211	3027		603.211	438
	603.222	3178		603.222	431
	603.232	3194		603.232	424
	603.243	3105		603.243	416
	603.254	3040		603.254	409
	603.265	2957		603.265	401
	603.275	2900		603.275	394
	603.286	2852		603.286	386
	603.297	2750		603.297	378
	603.307	2613		603.307	371
	603.318	2645		603.318	364
	603.329	2528		603.329	356
	603.339	2293		603.339	350
	603.35	2180		603.35	343
	603.361	2105		603.361	337
	603.371	2251		603.371	332
	603.382	2182		603.382	326
	603.393	2000		603.393	322
	603.403	1878		603.403	318
	603.414	1798		603.414	314
	603.425	1903		603.425	311
	603.436	1964		603.436	308
	603.446	1847		603.446	305
	603.457	2038		603.457	302
	603.468	2158		603.468	300
	603.478	2029		603.478	298
	603.489	1899		603.489	297
	603.5	1864		603.5	296
	603.51	1783		603.51	295
	603.521	1624		603.521	295
	603.532	1575		603.532	294
	603.542	1602		603.542	294
	603.553	1464		603.553	295
	603.564	1519		603.564	295
	603.575	1598		603.575	295
	603.585	1505		603.585	296
	603.596	1424		603.596	296
	603.607	1444		603.607	297
	603.617	1492		603.617	298
	603.628	1568		603.628	298
	603.639	1563		603.639	298
	603.649	1535		603.649	298
	603.66	1378		603.66	298
	603.671	1286		603.671	297
	603.681	1238		603.681	295
	603.692	1098		603.692	293
	603.703	1039		603.703	290
	603.714	1109		603.714	286
	603.724	1215		603.724	281
	603.735	1251		603.735	276
	603.746	1098		603.746	270
	603.756	1107		603.756	264
	603.767	1246		603.767	258
	603.778	1332		603.778	252
	603.788	1389		603.788	247
	603.799	1518		603.799	243
	603.81	1501		603.81	239
	603.82	1227		603.82	238
	603.831	1059		603.831	238
	603.842	1125		603.842	240
	603.853	1244		603.853	245
	603.863	1175		603.863	253
	603.874	985		603.874	263
	603.885	963		603.885	276
	603.895	1082		603.895	291
	603.906	1295		603.906	309
	603.917	1293		603.917	329
	603.927	1229		603.927	351
	603.938	1167		603.938	373
	603.949	1209		603.949	397
	603.96	1142		603.96	421
	603.97	1197		603.97	444
	603.981	1395		603.981	466
	603.992	1405		603.992	486
	604.002	1359		604.002	505
	604.013	1294		604.013	520
	604.024	1212		604.024	533
	604.034	1238		604.034	542
	604.045	1177		604.045	548
	604.056	1227		604.056	551
	604.067	1254		604.067	549
	604.077	1149		604.077	545
	604.088	1214		604.088	537
	604.099	1286		604.099	526
	604.109	1429		604.109	513
	604.12	1474		604.12	498
	604.131	1476		604.131	482
	604.141	1504		604.141	464
	604.152	1580		604.152	446
	604.163	1581		604.163	428
	604.173	1596		604.173	410
	604.184	1707		604.184	393
	604.195	1596		604.195	376
	604.206	1738		604.206	361
	604.216	1722		604.216	348
	604.227	1696		604.227	335
	604.238	1626		604.238	325
	604.248	1631		604.248	316
	604.259	1544		604.259	308
	604.27	1461		604.27	302
	604.28	1468		604.28	298
	604.291	1543		604.291	294
	604.302	1573		604.302	291
	604.313	1602		604.313	289
	604.323	1565		604.323	288
	604.334	1587		604.334	288
	604.345	1564		604.345	287
	604.355	1741		604.355	287
	604.366	1758		604.366	287
	604.377	1580		604.377	288
	604.387	1576		604.387	288
	604.398	1756		604.398	289
	604.409	1739		604.409	289
	604.42	1494		604.42	289
	604.43	1441		604.43	289
	604.441	1448		604.441	288
	604.452	1337		604.452	287
	604.462	1268		604.462	286
	604.473	1388		604.473	285
	604.484	1427		604.484	283
	604.494	1359		604.494	281
	604.505	1528		604.505	279
	604.516	1425		604.516	276
	604.527	1294		604.527	273
	604.537	1319		604.537	269
	604.548	1427		604.548	265
	604.559	1531		604.559	262
	604.569	1398		604.569	258
	604.58	1177		604.58	254
	604.591	1040		604.591	250
	604.601	982		604.601	247
	604.612	902		604.612	244
	604.623	891		604.623	241
	604.634	958		604.634	239
	604.644	1023		604.644	237
	604.655	1006		604.655	236
	604.666	1032		604.666	235
	604.676	1037		604.676	235
	604.687	1076		604.687	235
	604.698	1175		604.698	236
	604.708	1122		604.708	237
	604.719	1076		604.719	238
	604.73	1108		604.73	240
	604.741	1196		604.741	242
	604.751	1230		604.751	245
	604.762	1272		604.762	248
	604.773	1389		604.773	252
	604.783	1353		604.783	256
	604.794	1175		604.794	261
	604.805	1086		604.805	267
	604.816	1175		604.816	274
	604.826	1243		604.826	282
	604.837	1314		604.837	292
	604.848	1291		604.848	304
	604.858	1065		604.858	318
	604.869	929		604.869	334
	604.88	1049		604.88	352
	604.89	1107		604.89	372
	604.901	1056		604.901	394
	604.912	1045		604.912	417
	604.923	1075		604.923	442
	604.933	1001		604.933	468
	604.944	924		604.944	494
	604.955	923		604.955	520
	604.965	968		604.965	546
	604.976	1000		604.976	571
	604.987	956		604.987	594
	604.997	976		604.997	614
	605.008	993		605.008	633
	605.019	1136		605.019	647
	605.03	1205		605.03	659
	605.04	1223		605.04	666
	605.051	1298		605.051	669
	605.062	1402		605.062	669
	605.072	1436		605.072	664
	605.083	1558		605.083	655
	605.094	1638		605.094	644
	605.105	1687		605.105	629
	605.115	1735		605.115	611
	605.126	1859		605.126	591
	605.137	2022		605.137	570
	605.147	2070		605.147	548
	605.158	2094		605.158	525
	605.169	2037		605.169	503
	605.179	2018		605.179	480
	605.19	2008		605.19	459
	605.201	2125		605.201	439
	605.212	2030		605.212	420
	605.222	1933		605.222	403
	605.233	2094		605.233	388
	605.244	2133		605.244	375
	605.254	2233		605.254	364
	605.265	2327		605.265	354
	605.276	2253		605.276	347
	605.287	2112		605.287	341
	605.297	1982		605.297	336
	605.308	1932		605.308	333
	605.319	1927		605.319	331
	605.329	1851		605.329	329
	605.34	1838		605.34	328
	605.351	1887		605.351	328
	605.362	1921		605.362	328
	605.372	1823		605.372	329
	605.383	1848		605.383	329
	605.394	1735		605.394	331
	605.404	1593		605.404	332
	605.415	1568		605.415	333
	605.426	1469		605.426	334
	605.436	1374		605.436	335
	605.447	1312		605.447	336
	605.458	1359		605.458	336
	605.469	1529		605.469	337
	605.479	1537		605.479	337
	605.49	1621		605.49	337
	605.501	1601		605.501	337
	605.511	1497		605.511	337
	605.522	1387		605.522	337
	605.533	1379		605.533	336
	605.544	1391		605.544	335
	605.554	1217		605.554	334
	605.565	1092		605.565	333
	605.576	1099		605.576	331
	605.586	1265		605.586	328
	605.597	1319		605.597	326
	605.608	1247		605.608	323
	605.619	1218		605.619	320
	605.629	1283		605.629	316
	605.64	1334		605.64	313
	605.651	1237		605.651	310
	605.661	1275		605.661	306
	605.672	1379		605.672	303
	605.683	1303		605.683	300
	605.694	1254		605.694	296
	605.704	1283		605.704	293
	605.715	1251		605.715	290
	605.726	1241		605.726	288
	605.736	1256		605.736	285
	605.747	1217		605.747	283
	605.758	1169		605.758	281
	605.769	1121		605.769	280
	605.779	1020		605.779	279
	605.79	1036		605.79	278
	605.801	1174		605.801	278
	605.811	1269		605.811	278
	605.822	1278		605.822	279
	605.833	1318		605.833	280
	605.843	1392		605.843	282
	605.854	1301		605.854	285
	605.865	1132		605.865	288
	605.876	1115		605.876	292
	605.886	1111		605.886	296
	605.897	1109		605.897	301
	605.908	1139		605.908	306
	605.918	1184		605.918	312
	605.929	1225		605.929	317
	605.94	1276		605.94	324
	605.951	1213		605.951	330
	605.961	1267		605.961	335
	605.972	1311		605.972	341
	605.983	1237		605.983	346
	605.993	1228		605.993	351
	606.004	1153		606.004	355
	606.015	1237		606.015	358
	606.026	1348		606.026	360
	606.036	1195		606.036	362
	606.047	1194		606.047	362
	606.058	1331		606.058	361
	606.068	1348		606.068	360
	606.079	1249		606.079	358
	606.09	1207		606.09	355
	606.101	1335		606.101	351
	606.111	1380		606.111	347
	606.122	1442		606.122	343
	606.133	1653		606.133	339
	606.143	1664		606.143	335
	606.154	1438		606.154	331
	606.165	1340		606.165	327
	606.176	1421		606.176	323
	606.186	1550		606.186	320
	606.197	1470		606.197	317
	606.208	1542		606.208	314
	606.218	1553		606.218	311
	606.229	1375		606.229	309
	606.24	1270		606.24	306
	606.251	1289		606.251	304
	606.261	1492		606.261	302
	606.272	1523		606.272	299
	606.283	1452		606.283	297
	606.294	1487		606.294	295
	606.304	1506		606.304	292
	606.315	1587		606.315	289
	606.326	1560		606.326	287
	606.336	1373		606.336	284
	606.347	1255		606.347	281
	606.358	1203		606.358	279
	606.369	1419		606.369	277
	606.379	1495		606.379	275
	606.39	1415		606.39	274
	606.401	1435		606.401	274
	606.411	1516		606.411	273
	606.422	1672		606.422	274
	606.433	1550		606.433	275
	606.444	1481		606.444	276
	606.454	1355		606.454	277
	606.465	1330		606.465	279
	606.476	1323		606.476	281
	606.486	1276		606.486	283
	606.497	1143		606.497	284
	606.508	1185		606.508	285
	606.519	1293		606.519	286
	606.529	1328		606.529	287
	606.54	1350		606.54	287
	606.551	1272		606.551	286
	606.561	1187		606.561	285
	606.572	1195		606.572	284
	606.583	1326		606.583	282
	606.594	1445		606.594	279
	606.604	1517		606.604	277
	606.615	1428		606.615	274
	606.626	1321		606.626	271
	606.636	1347		606.636	268
	606.647	1540		606.647	266
	606.658	1510		606.658	263
	606.669	1373		606.669	261
	606.679	1374		606.679	259
	606.69	1252		606.69	257
	606.701	990		606.701	256
	606.712	925		606.712	255
	606.722	999		606.722	254
	606.733	1133		606.733	253
	606.744	1081		606.744	253
	606.754	913		606.754	253
	606.765	889		606.765	252
	606.776	1009		606.776	252
	606.787	1104		606.787	253
	606.797	1282		606.797	253
	606.808	1165		606.808	254
	606.819	1029		606.819	254
	606.829	1058		606.829	256
	606.84	1063		606.84	257
	606.851	1111		606.851	260
	606.862	1134		606.862	262
	606.872	959		606.872	265
	606.883	941		606.883	269
	606.894	924		606.894	274
	606.905	931		606.905	279
	606.915	993		606.915	285
	606.926	1030		606.926	292
	606.937	1083		606.937	300
	606.947	1175		606.947	307
	606.958	1055		606.958	315
	606.969	1090		606.969	324
	606.98	1227		606.98	332
	606.99	1276		606.99	340
	607.001	1349		607.001	348
	607.012	1382		607.012	356
	607.022	1289		607.022	363
	607.033	1331		607.033	369
	607.044	1344		607.044	375
	607.055	1545		607.055	380
	607.065	1747		607.065	384
	607.076	1645		607.076	388
	607.087	1548		607.087	391
	607.098	1614		607.098	393
	607.108	1575		607.108	395
	607.119	1532		607.119	397
	607.13	1561		607.13	398
	607.14	1842		607.14	400
	607.151	2020		607.151	401
	607.162	1861		607.162	403
	607.173	1794		607.173	405
	607.183	1866		607.183	408
	607.194	1865		607.194	411
	607.205	1893		607.205	415
	607.215	2093		607.215	419
	607.226	2086		607.226	423
	607.237	1877		607.237	428
	607.248	1785		607.248	434
	607.258	1874		607.258	439
	607.269	2024		607.269	444
	607.28	2051		607.28	450
	607.291	1844		607.291	454
	607.301	1887		607.301	459
	607.312	2275		607.312	463
	607.323	2315		607.323	466
	607.333	2101		607.333	468
	607.344	1971		607.344	470
	607.355	1772		607.355	470
	607.366	1569		607.366	470
	607.376	1547		607.376	468
	607.387	1580		607.387	466
	607.398	1676		607.398	462
	607.409	1710		607.409	458
	607.419	1588		607.419	454
	607.43	1610		607.43	448
	607.441	1610		607.441	442
	607.451	1696		607.451	436
	607.462	1766		607.462	429
	607.473	1791		607.473	422
	607.484	1771		607.484	415
	607.494	1765		607.494	408
	607.505	1727		607.505	400
	607.516	1765		607.516	393
	607.527	1796		607.527	386
	607.537	1699		607.537	379
	607.548	1577		607.548	372
	607.559	1564		607.559	365
	607.569	1558		607.569	358
	607.58	1554		607.58	352
	607.591	1579		607.591	346
	607.602	1566		607.602	340
	607.612	1490		607.612	334
	607.623	1435		607.623	329
	607.634	1347		607.634	324
	607.645	1425		607.645	319
	607.655	1413		607.655	315
	607.666	1436		607.666	311
	607.677	1499		607.677	307
	607.687	1500		607.687	304
	607.698	1513		607.698	301
	607.709	1481		607.709	299
	607.72	1563		607.72	297
	607.73	1492		607.73	296
	607.741	1481		607.741	295
	607.752	1609		607.752	295
	607.763	1708		607.763	295
	607.773	1625		607.773	295
	607.784	1626		607.784	295
	607.795	1393		607.795	296
	607.806	1446		607.806	298
	607.816	1479		607.816	299
	607.827	1366		607.827	301
	607.838	1363		607.838	304
	607.848	1484		607.848	306
	607.859	1526		607.859	309
	607.87	1381		607.87	313
	607.881	1184		607.881	317
	607.891	1264		607.891	321
	607.902	1518		607.902	327
	607.913	1641		607.913	332
	607.924	1724		607.924	339
	607.934	1823		607.934	346
	607.945	1833		607.945	353
	607.956	1804		607.956	362
	607.966	1797		607.966	371
	607.977	1813		607.977	380
	607.988	1740		607.988	391
	607.999	1655		607.999	402
	608.009	1618		608.009	413
	608.02	1745		608.02	425
	608.031	1607		608.031	438
	608.042	1440		608.042	452
	608.052	1497		608.052	466
	608.063	1741		608.063	481
	608.074	2085		608.074	497
	608.085	2314		608.085	513
	608.095	2413		608.095	530
	608.106	2324		608.106	548
	608.117	2167		608.117	567
	608.127	2167		608.127	587
	608.138	2182		608.138	609
	608.149	2298		608.149	631
	608.16	2591		608.16	655
	608.17	2629		608.17	680
	608.181	2530		608.181	707
	608.192	2387		608.192	734
	608.203	2213		608.203	762
	608.213	2158		608.213	790
	608.224	2241		608.224	819
	608.235	2340		608.235	848
	608.246	2495		608.246	876
	608.256	2653		608.256	903
	608.267	2632		608.267	929
	608.278	2523		608.278	953
	608.288	2342		608.288	976
	608.299	2312		608.299	996
	608.31	2236		608.31	1014
	608.321	2260		608.321	1029
	608.331	2294		608.331	1040
	608.342	2260		608.342	1048
	608.353	2322		608.353	1053
	608.364	2415		608.364	1055
	608.374	2789		608.374	1053
	608.385	2640		608.385	1048
	608.396	2233		608.396	1041
	608.407	2236		608.407	1030
	608.417	2431		608.417	1017
	608.428	2465		608.428	1003
	608.439	2448		608.439	986
	608.449	2342		608.449	968
	608.46	2438		608.46	948
	608.471	2366		608.471	927
	608.482	2335		608.482	906
	608.492	2288		608.492	884
	608.503	2153		608.503	861
	608.514	2039		608.514	838
	608.525	2169		608.525	815
	608.535	2127		608.535	792
	608.546	2179		608.546	768
	608.557	2235		608.557	745
	608.568	2105		608.568	723
	608.578	2089		608.578	700
	608.589	2028		608.589	678
	608.6	1903		608.6	657
	608.611	1979		608.611	635
	608.621	2018		608.621	614
	608.632	1801		608.632	594
	608.643	1775		608.643	575
	608.653	1803		608.653	556
	608.664	1679		608.664	539
	608.675	1605		608.675	523
	608.686	1678		608.686	508
	608.696	1744		608.696	495
	608.707	1768		608.707	483
	608.718	1849		608.718	473
	608.729	1694		608.729	464
	608.739	1635		608.739	456
	608.75	1692		608.75	450
	608.761	1800		608.761	445
	608.772	1703		608.772	441
	608.782	1516		608.782	438
	608.793	1441		608.793	435
	608.804	1521		608.804	434
	608.815	1417		608.815	433
	608.825	1367		608.825	434
	608.836	1324		608.836	434
	608.847	1370		608.847	436
	608.858	1307		608.858	439
	608.868	1201		608.868	442
	608.879	1178		608.879	446
	608.89	1300		608.89	451
	608.9	1357		608.9	457
	608.911	1317		608.911	465
	608.922	1399		608.922	474
	608.933	1564		608.933	484
	608.943	1514		608.943	497
	608.954	1393		608.954	511
	608.965	1458		608.965	527
	608.976	1467		608.976	545
	608.986	1515		608.986	565
	608.997	1536		608.997	586
	609.008	1467		609.008	609
	609.019	1385		609.019	633
	609.029	1487		609.029	658
	609.04	1647		609.04	684
	609.051	1749		609.051	711
	609.062	1672		609.062	738
	609.072	1746		609.072	766
	609.083	1852		609.083	794
	609.094	2160		609.094	822
	609.105	2345		609.105	850
	609.115	2344		609.115	878
	609.126	2499		609.126	907
	609.137	2758		609.137	936
	609.148	2969		609.148	966
	609.158	2805		609.158	997
	609.169	2724		609.169	1029
	609.18	2811		609.18	1062
	609.19	2839		609.19	1097
	609.201	2811		609.201	1133
	609.212	2763		609.212	1171
	609.223	2937		609.223	1210
	609.233	2996		609.233	1249
	609.244	2915		609.244	1290
	609.255	2995		609.255	1330
	609.266	3149		609.266	1370
	609.276	3254		609.276	1410
	609.287	3263		609.287	1447
	609.298	2992		609.298	1483
	609.309	2785		609.309	1516
	609.319	2801		609.319	1545
	609.33	2729		609.33	1570
	609.341	2655		609.341	1590
	609.352	2935		609.352	1605
	609.362	3186		609.362	1615
	609.373	3045		609.373	1619
	609.384	2749		609.384	1618
	609.395	2831		609.395	1611
	609.405	3174		609.405	1598
	609.416	3249		609.416	1580
	609.427	3218		609.427	1558
	609.438	3169		609.438	1532
	609.448	3019		609.448	1503
	609.459	2872		609.459	1471
	609.47	2872		609.47	1438
	609.481	2966		609.481	1403
	609.491	3067		609.491	1368
	609.502	2967		609.502	1332
	609.513	2873		609.513	1296
	609.524	3006		609.524	1261
	609.534	2999		609.534	1226
	609.545	2791		609.545	1192
	609.556	2533		609.556	1159
	609.567	2622		609.567	1128
	609.577	2618		609.577	1097
	609.588	2716		609.588	1067
	609.599	2728		609.599	1039
	609.61	2500		609.61	1011
	609.62	2443		609.62	984
	609.631	2332		609.631	958
	609.642	2171		609.642	932
	609.652	2214		609.652	907
	609.663	2467		609.663	881
	609.674	2472		609.674	856
	609.685	2148		609.685	831
	609.695	1986		609.695	806
	609.706	1867		609.706	782
	609.717	1924		609.717	759
	609.728	2121		609.728	736
	609.738	2121		609.738	714
	609.749	2038		609.749	694
	609.76	1904		609.76	674
	609.771	1905		609.771	656
	609.781	1769		609.781	640
	609.792	1689		609.792	624
	609.803	1702		609.803	610
	609.814	1499		609.814	597
	609.824	1397		609.824	586
	609.835	1400		609.835	575
	609.846	1623		609.846	566
	609.857	1691		609.857	558
	609.867	1677		609.867	551
	609.878	1567		609.878	546
	609.889	1453		609.889	541
	609.9	1705		609.9	538
	609.91	1884		609.91	535
	609.921	1737		609.921	533
	609.932	1506		609.932	531
	609.943	1404		609.943	530
	609.953	1308		609.953	529
	609.964	1335		609.964	529
	609.975	1364		609.975	528
	609.986	1416		609.986	528
	609.996	1568		609.996	528
	610.007	1587		610.007	528
	610.018	1656		610.018	528
	610.029	1768		610.029	528
	610.039	1771		610.039	527
	610.05	1581		610.05	527
	610.061	1561		610.061	526
	610.072	1642		610.072	526
	610.082	1646		610.082	525
	610.093	1499		610.093	524
	610.104	1344		610.104	523
	610.115	1368		610.115	521
	610.125	1531		610.125	521
	610.136	1581		610.136	520
	610.147	1594		610.147	520
	610.158	1644		610.158	520
	610.168	1732		610.168	521
	610.179	1639		610.179	523
	610.19	1539		610.19	526
	610.201	1449		610.201	530
	610.211	1437		610.211	534
	610.222	1656		610.222	540
	610.233	1855		610.233	546
	610.244	1861		610.244	553
	610.254	1913		610.254	561
	610.265	1916		610.265	570
	610.276	1842		610.276	578
	610.287	1761		610.287	587
	610.297	1791		610.297	596
	610.308	1952		610.308	605
	610.319	2126		610.319	613
	610.33	2253		610.33	619
	610.34	2275		610.34	625
	610.351	2233		610.351	630
	610.362	2377		610.362	633
	610.373	2482		610.373	634
	610.383	2707		610.383	633
	610.394	2945		610.394	630
	610.405	3067		610.405	626
	610.416	3160		610.416	619
	610.426	3317		610.426	611
	610.437	3441		610.437	601
	610.448	3419		610.448	590
	610.459	3604		610.459	577
	610.47	3545		610.47	563
	610.48	3324		610.48	549
	610.491	3539		610.491	534
	610.502	3550		610.502	519
	610.513	3211		610.513	504
	610.523	2877		610.523	489
	610.534	2702		610.534	476
	610.545	2870		610.545	463
	610.556	2859		610.556	451
	610.566	2576		610.566	440
	610.577	2430		610.577	431
	610.588	2450		610.588	423
	610.599	2284		610.599	416
	610.609	2029		610.609	410
	610.62	1880		610.62	405
	610.631	1819		610.631	401
	610.642	2030		610.642	398
	610.652	2100		610.652	395
	610.663	2177		610.663	393
	610.674	2114		610.674	391
	610.685	1790		610.685	389
	610.695	1556		610.695	387
	610.706	1653		610.706	385
	610.717	1632		610.717	383
	610.728	1639		610.728	381
	610.738	1601		610.738	379
	610.749	1464		610.749	376
	610.76	1415		610.76	374
	610.771	1323		610.771	371
	610.781	1324		610.781	369
	610.792	1484		610.792	367
	610.803	1566		610.803	366
	610.814	1451		610.814	365
	610.824	1454		610.824	364
	610.835	1545		610.835	365
	610.846	1695		610.846	366
	610.857	1729		610.857	368
	610.867	1524		610.867	371
	610.878	1333		610.878	374
	610.889	1312		610.889	378
	610.9	1212		610.9	382
	610.91	1017		610.91	385
	610.921	1040		610.921	389
	610.932	1104		610.932	393
	610.943	1067		610.943	396
	610.954	949		610.954	399
	610.964	868		610.964	401
	610.975	1059		610.975	402
	610.986	1202		610.986	403
	610.997	1159		610.997	403
	611.007	1121		611.007	402
	611.018	1197		611.018	401
	611.029	1125		611.029	398
	611.04	1125		611.04	395
	611.05	1187		611.05	392
	611.061	1296		611.061	388
	611.072	1321		611.072	384
	611.083	1249		611.083	381
	611.093	1355		611.093	377
	611.104	1428		611.104	374
	611.115	1375		611.115	372
	611.126	1484		611.126	370
	611.136	1521		611.136	369
	611.147	1593		611.147	369
	611.158	1591		611.158	369
	611.169	1591		611.169	369
	611.179	1650		611.179	371
	611.19	1835		611.19	372
	611.201	1939		611.201	374
	611.212	1849		611.212	376
	611.222	1670		611.222	378
	611.233	1715		611.233	380
	611.244	1874		611.244	382
	611.255	1857		611.255	384
	611.266	1735		611.266	386
	611.276	1546		611.276	387
	611.287	1427		611.287	388
	611.298	1551		611.298	388
	611.309	1641		611.309	388
	611.319	1575		611.319	387
	611.33	1585		611.33	385
	611.341	1712		611.341	382
	611.352	1836		611.352	379
	611.362	1849		611.362	376
	611.373	1849		611.373	371
	611.384	1944		611.384	367
	611.395	1989		611.395	362
	611.405	1970		611.405	357
	611.416	2128		611.416	352
	611.427	2050		611.427	347
	611.438	1940		611.438	341
	611.448	2048		611.448	336
	611.459	2190		611.459	331
	611.47	2033		611.47	326
	611.481	1926		611.481	321
	611.492	1828		611.492	317
	611.502	1758		611.502	313
	611.513	1790		611.513	310
	611.524	1957		611.524	308
	611.535	1839		611.535	307
	611.545	1629		611.545	307
	611.556	1564		611.556	307
	611.567	1626		611.567	308
	611.578	1656		611.578	310
	611.588	1593		611.588	312
	611.599	1603		611.599	314
	611.61	1691		611.61	317
	611.621	1691		611.621	320
	611.631	1650		611.631	323
	611.642	1541		611.642	326
	611.653	1594		611.653	329
	611.664	1535		611.664	331
	611.675	1349		611.675	333
	611.685	1170		611.685	334
	611.696	1010		611.696	335
	611.707	963		611.707	335
	611.718	1137		611.718	333
	611.728	1162		611.728	331
	611.739	1119		611.739	327
	611.75	1100		611.75	323
	611.761	1205		611.761	318
	611.771	1202		611.771	312
	611.782	1162		611.782	305
	611.793	1147		611.793	298
	611.804	1323		611.804	291
	611.814	1382		611.814	283
	611.825	1339		611.825	276
	611.836	1243		611.836	270
	611.847	1172		611.847	263
	611.858	1118		611.858	258
	611.868	1028		611.868	253
	611.879	1104		611.879	249
	611.89	981		611.89	246
	611.901	814		611.901	244
	611.911	836		611.911	243
	611.922	992		611.922	243
	611.933	986		611.933	245
	611.944	813		611.944	247
	611.954	794		611.954	250
	611.965	877		611.965	254
	611.976	954		611.976	258
	611.987	959		611.987	263
	611.997	924		611.997	267
	612.008	952		612.008	272
	612.019	1085		612.019	276
	612.03	1053		612.03	280
	612.041	1082		612.041	283
	612.051	1149		612.051	286
	612.062	1123		612.062	288
	612.073	1148		612.073	289
	612.084	1334		612.084	290
	612.094	1294		612.094	290
	612.105	1207		612.105	289
	612.116	1199		612.116	287
	612.127	1309		612.127	286
	612.137	1300		612.137	283
	612.148	1176		612.148	281
	612.159	1151		612.159	278
	612.17	1056		612.17	275
	612.181	987		612.181	272
	612.191	1112		612.191	269
	612.202	1220		612.202	266
	612.213	1177		612.213	263
	612.224	1191		612.224	261
	612.234	1276		612.234	259
	612.245	1224		612.245	258
	612.256	1206		612.256	257
	612.267	1239		612.267	256
	612.277	1196		612.277	256
	612.288	1162		612.288	257
	612.299	1050		612.299	257
	612.31	1111		612.31	259
	612.321	1396		612.321	260
	612.331	1650		612.331	262
	612.342	1694		612.342	264
	612.353	1604		612.353	266
	612.364	1562		612.364	269
	612.374	1360		612.374	271
	612.385	1260		612.385	274
	612.396	1329		612.396	276
	612.407	1374		612.407	279
	612.417	1429		612.417	281
	612.428	1431		612.428	283
	612.439	1524		612.439	285
	612.45	1407		612.45	286
	612.461	1258		612.461	286
	612.471	1386		612.471	286
	612.482	1429		612.482	286
	612.493	1358		612.493	285
	612.504	1262		612.504	284
	612.514	1189		612.514	282
	612.525	1249		612.525	279
	612.536	1209		612.536	276
	612.547	1264		612.547	273
	612.558	1406		612.558	270
	612.568	1273		612.568	266
	612.579	1221		612.579	263
	612.59	1262		612.59	259
	612.601	1268		612.601	256
	612.611	1287		612.611	252
	612.622	1238		612.622	249
	612.633	1280		612.633	246
	612.644	1246		612.644	243
	612.654	1126		612.654	241
	612.665	1234		612.665	238
	612.676	1346		612.676	236
	612.687	1164		612.687	235
	612.698	1010		612.698	234
	612.708	1077		612.708	233
	612.719	1053		612.719	232
	612.73	961		612.73	232
	612.741	903		612.741	232
	612.751	1008		612.751	232
	612.762	1059		612.762	233
	612.773	988		612.773	234
	612.784	927		612.784	235
	612.795	1036		612.795	236
	612.805	1117		612.805	238
	612.816	996		612.816	240
	612.827	1006		612.827	243
	612.838	1048		612.838	246
	612.848	993		612.848	249
	612.859	1036		612.859	252
	612.87	1045		612.87	256
	612.881	968		612.881	260
	612.891	1049		612.891	264
	612.902	1165		612.902	269
	612.913	1159		612.913	273
	612.924	954		612.924	278
	612.935	980		612.935	282
	612.945	1094		612.945	287
	612.956	940		612.956	291
	612.967	904		612.967	295
	612.978	1023		612.978	299
	612.988	1050		612.988	303
	612.999	993		612.999	307
	613.01	962		613.01	310
	613.021	897		613.021	313
	613.032	936		613.032	316
	613.042	1107		613.042	318
	613.053	1362		613.053	321
	613.064	1399		613.064	323
	613.075	1435		613.075	326
	613.085	1519		613.085	328
	613.096	1437		613.096	331
	613.107	1269		613.107	333
	613.118	1186		613.118	336
	613.129	1302		613.129	340
	613.139	1401		613.139	344
	613.15	1468		613.15	348
	613.161	1468		613.161	352
	613.172	1507		613.172	357
	613.182	1477		613.182	363
	613.193	1339		613.193	368
	613.204	1429		613.204	373
	613.215	1583		613.215	379
	613.226	1585		613.226	384
	613.236	1557		613.236	390
	613.247	1524		613.247	395
	613.258	1421		613.258	399
	613.269	1290		613.269	404
	613.279	1302		613.279	407
	613.29	1342		613.29	410
	613.301	1349		613.301	413
	613.312	1325		613.312	415
	613.323	1488		613.323	416
	613.333	1415		613.333	416
	613.344	1395		613.344	415
	613.355	1625		613.355	414
	613.366	1648		613.366	412
	613.376	1629		613.376	410
	613.387	1681		613.387	407
	613.398	1673		613.398	403
	613.409	1584		613.409	399
	613.42	1594		613.42	395
	613.43	1755		613.43	390
	613.441	1781		613.441	385
	613.452	1522		613.452	380
	613.463	1491		613.463	375
	613.473	1483		613.473	370
	613.484	1439		613.484	365
	613.495	1413		613.495	360
	613.506	1563		613.506	355
	613.517	1513		613.517	350
	613.527	1373		613.527	345
	613.538	1289		613.538	341
	613.549	1260		613.549	337
	613.56	1266		613.56	333
	613.571	1311		613.571	330
	613.581	1335		613.581	327
	613.592	1302		613.592	323
	613.603	1294		613.603	320
	613.614	1216		613.614	317
	613.624	1224		613.624	314
	613.635	1112		613.635	312
	613.646	988		613.646	309
	613.657	1002		613.657	306
	613.668	1083		613.668	303
	613.678	1078		613.678	299
	613.689	1044		613.689	296
	613.7	1017		613.7	292
	613.711	1084		613.711	288
	613.721	1243		613.721	284
	613.732	1355		613.732	280
	613.743	1282		613.743	275
	613.754	1151		613.754	271
	613.765	1037		613.765	267
	613.775	970		613.775	263
	613.786	889		613.786	260
	613.797	1024		613.797	258
	613.808	1176		613.808	256
	613.819	1222		613.819	255
	613.829	1159		613.829	255
	613.84	995		613.84	257
	613.851	900		613.851	259
	613.862	947		613.862	262
	613.872	1135		613.872	266
	613.883	1151		613.883	272
	613.894	1055		613.894	278
	613.905	1051		613.905	285
	613.916	1155		613.916	294
	613.926	1359		613.926	302
	613.937	1362		613.937	312
	613.948	1164		613.948	322
	613.959	1059		613.959	332
	613.969	1086		613.969	342
	613.98	1042		613.98	352
	613.991	1101		613.991	362
	614.002	1142		614.002	371
	614.013	1058		614.013	380
	614.023	1005		614.023	388
	614.034	1158		614.034	395
	614.045	1261		614.045	401
	614.056	1256		614.056	407
	614.067	1188		614.067	412
	614.077	1230		614.077	416
	614.088	1312		614.088	419
	614.099	1409		614.099	421
	614.11	1422		614.11	424
	614.12	1358		614.12	425
	614.131	1403		614.131	427
	614.142	1435		614.142	429
	614.153	1419		614.153	430
	614.164	1459		614.164	433
	614.174	1474		614.174	436
	614.185	1446		614.185	439
	614.196	1476		614.196	444
	614.207	1528		614.207	450
	614.218	1710		614.218	458
	614.228	1738		614.228	466
	614.239	1680		614.239	476
	614.25	1682		614.25	488
	614.261	1807		614.261	500
	614.271	1743		614.271	513
	614.282	1564		614.282	528
	614.293	1564		614.293	543
	614.304	1602		614.304	558
	614.315	1558		614.315	574
	614.325	1669		614.325	589
	614.336	1692		614.336	603
	614.347	1642		614.347	617
	614.358	1692		614.358	629
	614.369	1741		614.369	639
	614.379	1603		614.379	647
	614.39	1544		614.39	653
	614.401	1605		614.401	657
	614.412	1709		614.412	659
	614.423	1636		614.423	658
	614.433	1708		614.433	654
	614.444	1721		614.444	649
	614.455	1551		614.455	641
	614.466	1427		614.466	631
	614.476	1439		614.476	620
	614.487	1572		614.487	607
	614.498	1694		614.498	594
	614.509	1619		614.509	580
	614.52	1392		614.52	566
	614.53	1264		614.53	552
	614.541	1293		614.541	538
	614.552	1426		614.552	525
	614.563	1542		614.563	513
	614.574	1573		614.574	502
	614.584	1700		614.584	492
	614.595	1664		614.595	483
	614.606	1653		614.606	474
	614.617	1448		614.617	467
	614.628	1343		614.628	459
	614.638	1278		614.638	453
	614.649	1245		614.649	447
	614.66	1179		614.66	441
	614.671	1090		614.671	435
	614.681	1180		614.681	430
	614.692	1259		614.692	424
	614.703	1373		614.703	419
	614.714	1383		614.714	413
	614.725	1314		614.725	408
	614.735	1349		614.735	403
	614.746	1358		614.746	398
	614.757	1323		614.757	393
	614.768	1241		614.768	390
	614.779	1202		614.779	387
	614.789	1080		614.789	385
	614.8	1006		614.8	385
	614.811	1099		614.811	387
	614.822	1170		614.822	390
	614.833	1100		614.833	395
	614.843	990		614.843	402
	614.854	1043		614.854	411
	614.865	1047		614.865	421
	614.876	1068		614.876	433
	614.887	1081		614.887	446
	614.897	1043		614.897	461
	614.908	1108		614.908	477
	614.919	1266		614.919	495
	614.93	1388		614.93	513
	614.94	1398		614.94	532
	614.951	1322		614.951	551
	614.962	1270		614.962	571
	614.973	1323		614.973	590
	614.984	1381		614.984	609
	614.994	1376		614.994	627
	615.005	1460		615.005	645
	615.016	1510		615.016	661
	615.027	1575		615.027	677
	615.038	1610		615.038	691
	615.048	1784		615.048	705
	615.059	2134		615.059	719
	615.07	2266		615.07	732
	615.081	2204		615.081	744
	615.092	2025		615.092	757
	615.102	2008		615.102	770
	615.113	2026		615.113	784
	615.124	2139		615.124	798
	615.135	2182		615.135	813
	615.146	2224		615.146	830
	615.156	2333		615.156	849
	615.167	2473		615.167	870
	615.178	2307		615.178	893
	615.189	2168		615.189	919
	615.2	2208		615.2	948
	615.21	2257		615.21	979
	615.221	2287		615.221	1013
	615.232	2384		615.232	1050
	615.243	2335		615.243	1088
	615.254	2316		615.254	1128
	615.264	2370		615.264	1169
	615.275	2484		615.275	1210
	615.286	2376		615.286	1252
	615.297	2336		615.297	1293
	615.308	2463		615.308	1333
	615.318	2348		615.318	1372
	615.329	2427		615.329	1408
	615.34	2444		615.34	1442
	615.351	2543		615.351	1473
	615.361	2679		615.361	1500
	615.372	2788		615.372	1523
	615.383	2877		615.383	1542
	615.394	2932		615.394	1557
	615.405	2965		615.405	1567
	615.415	3184		615.415	1573
	615.426	3255		615.426	1574
	615.437	2949		615.437	1571
	615.448	2860		615.448	1564
	615.459	2897		615.459	1553
	615.469	2888		615.469	1539
	615.48	2859		615.48	1522
	615.491	2787		615.491	1501
	615.502	2682		615.502	1478
	615.513	2734		615.513	1453
	615.523	3029		615.523	1426
	615.534	3021		615.534	1397
	615.545	2877		615.545	1366
	615.556	2880		615.556	1334
	615.567	2803		615.567	1302
	615.577	2513		615.577	1269
	615.588	2503		615.588	1235
	615.599	2633		615.599	1202
	615.61	2699		615.61	1168
	615.621	2761		615.621	1135
	615.631	2750		615.631	1103
	615.642	2497		615.642	1071
	615.653	2575		615.653	1040
	615.664	2709		615.664	1009
	615.675	2540		615.675	980
	615.685	2190		615.685	952
	615.696	2166		615.696	926
	615.707	2301		615.707	900
	615.718	2286		615.718	876
	615.729	2279		615.729	853
	615.739	2121		615.739	832
	615.75	2058		615.75	811
	615.761	2244		615.761	793
	615.772	2191		615.772	775
	615.783	2087		615.783	759
	615.793	2088		615.793	743
	615.804	1967		615.804	729
	615.815	1712		615.815	716
	615.826	1425		615.826	704
	615.837	1355		615.837	693
	615.847	1566		615.847	684
	615.858	1668		615.858	676
	615.869	1776		615.869	669
	615.88	1807		615.88	664
	615.891	1662		615.891	661
	615.901	1529		615.901	659
	615.912	1413		615.912	660
	615.923	1450		615.923	662
	615.934	1551		615.934	665
	615.945	1599		615.945	671
	615.955	1672		615.955	679
	615.966	1706		615.966	688
	615.977	1659		615.977	699
	615.988	1692		615.988	711
	615.999	1758		615.999	724
	616.009	1780		616.009	738
	616.02	1806		616.02	753
	616.031	1617		616.031	767
	616.042	1540		616.042	780
	616.053	1453		616.053	792
	616.063	1479		616.063	803
	616.074	1453		616.074	812
	616.085	1488		616.085	819
	616.096	1589		616.096	824
	616.107	1771		616.107	826
	616.118	1750		616.118	825
	616.128	1757		616.128	822
	616.139	1878		616.139	817
	616.15	1879		616.15	809
	616.161	1860		616.161	799
	616.172	2034		616.172	788
	616.182	2400		616.182	775
	616.193	2328		616.193	762
	616.204	2267		616.204	747
	616.215	2260		616.215	733
	616.226	2226		616.226	720
	616.236	2295		616.236	707
	616.247	2366		616.247	695
	616.258	2204		616.258	685
	616.269	2071		616.269	677
	616.28	2027		616.28	670
	616.29	2105		616.29	665
	616.301	2236		616.301	662
	616.312	2164		616.312	660
	616.323	2107		616.323	660
	616.334	2213		616.334	660
	616.344	2105		616.344	662
	616.355	2032		616.355	664
	616.366	2092		616.366	667
	616.377	1988		616.377	669
	616.388	1984		616.388	671
	616.398	1914		616.398	673
	616.409	1827		616.409	673
	616.42	1813		616.42	672
	616.431	1980		616.431	671
	616.442	1986		616.442	667
	616.452	1872		616.452	663
	616.463	1807		616.463	657
	616.474	1888		616.474	651
	616.485	2011		616.485	642
	616.496	2042		616.496	633
	616.507	1992		616.507	624
	616.517	2098		616.517	613
	616.528	2158		616.528	602
	616.539	2034		616.539	591
	616.55	1895		616.55	579
	616.561	1759		616.561	568
	616.571	1671		616.571	556
	616.582	1724		616.582	545
	616.593	1800		616.593	534
	616.604	1774		616.604	524
	616.615	1672		616.615	514
	616.625	1789		616.625	505
	616.636	1855		616.636	496
	616.647	1751		616.647	489
	616.658	1597		616.658	482
	616.669	1425		616.669	476
	616.679	1318		616.679	471
	616.69	1374		616.69	467
	616.701	1393		616.701	462
	616.712	1372		616.712	458
	616.723	1330		616.723	454
	616.733	1384		616.733	449
	616.744	1369		616.744	444
	616.755	1250		616.755	437
	616.766	1263		616.766	428
	616.777	1200		616.777	417
	616.788	1176		616.788	404
	616.798	1215		616.798	389
	616.809	1229		616.809	372
	616.82	1280		616.82	353
	616.831	1329		616.831	334
	616.842	1414		616.842	316
	616.852	1428		616.852	299
	616.863	1313		616.863	286
	616.874	1218		616.874	278
	616.885	1409		616.885	277
	616.896	1350		616.896	285
	616.906	1330		616.906	304
	616.917	1364		616.917	337
	616.928	1506		616.928	385
	616.939	1548		616.939	450
	616.95	1518		616.95	532
	616.96	1462		616.96	633
	616.971	1376		616.971	752
	616.982	1332		616.982	887
	616.993	1366		616.993	1038
	617.004	1559		617.004	1202
	617.015	1885		617.015	1375
	617.025	1948		617.025	1555
	617.036	1745		617.036	1736
	617.047	1665		617.047	1915
	617.058	1640		617.058	2086
	617.069	1539		617.069	2245
	617.079	1504		617.079	2388
	617.09	1965		617.09	2510
	617.101	2320		617.101	2608
	617.112	2607		617.112	2680
	617.123	2959		617.123	2723
	617.133	3442		617.133	2736
	617.144	3841		617.144	2720
	617.155	4236		617.155	2675
	617.166	4723		617.166	2604
	617.177	4986		617.177	2507
	617.188	5137		617.188	2390
	617.198	5364		617.198	2255
	617.209	5370		617.209	2107
	617.22	5370		617.22	1950
	617.231	5514		617.231	1790
	617.242	5423		617.242	1629
	617.252	5103		617.252	1472
	617.263	5071		617.263	1323
	617.274	5127		617.274	1185
	617.285	5023		617.285	1059
	617.296	4715		617.296	947
	617.306	4418		617.306	851
	617.317	4009		617.317	770
	617.328	3637		617.328	703
	617.339	3442		617.339	651
	617.35	3413		617.35	612
	617.361	3241		617.361	584
	617.371	2951		617.371	566
	617.382	2917		617.382	555
	617.393	3117		617.393	551
	617.404	3143		617.404	551
	617.415	3170		617.415	554
	617.425	3279		617.425	559
	617.436	3107		617.436	564
	617.447	2817		617.447	569
	617.458	2744		617.458	572
	617.469	2783		617.469	574
	617.48	2805		617.48	574
	617.49	2755		617.49	572
	617.501	2889		617.501	568
	617.512	2989		617.512	562
	617.523	2888		617.523	555
	617.534	2700		617.534	547
	617.544	2746		617.544	538
	617.555	2850		617.555	529
	617.566	2640		617.566	519
	617.577	2566		617.577	509
	617.588	2503		617.588	499
	617.598	2486		617.598	489
	617.609	2327		617.609	479
	617.62	2012		617.62	469
	617.631	1851		617.631	459
	617.642	1842		617.642	450
	617.653	1933		617.653	440
	617.663	1938		617.663	432
	617.674	1815		617.674	424
	617.685	1969		617.685	416
	617.696	1998		617.696	409
	617.707	1775		617.707	403
	617.717	1690		617.717	397
	617.728	1861		617.728	392
	617.739	1982		617.739	388
	617.75	1923		617.75	384
	617.761	1849		617.761	381
	617.772	1809		617.772	377
	617.782	1721		617.782	374
	617.793	1591		617.793	371
	617.804	1463		617.804	368
	617.815	1342		617.815	365
	617.826	1232		617.826	361
	617.836	1231		617.836	358
	617.847	1232		617.847	354
	617.858	1223		617.858	351
	617.869	1308		617.869	348
	617.88	1186		617.88	345
	617.891	1267		617.891	343
	617.901	1614		617.901	342
	617.912	1660		617.912	343
	617.923	1546		617.923	346
	617.934	1496		617.934	351
	617.945	1593		617.945	360
	617.955	1425		617.955	371
	617.966	1263		617.966	386
	617.977	1240		617.977	404
	617.988	1115		617.988	426
	617.999	966		617.999	451
	618.01	1126		618.01	478
	618.02	1175		618.02	508
	618.031	1024		618.031	539
	618.042	1149		618.042	571
	618.053	1356		618.053	603
	618.064	1363		618.064	634
	618.075	1307		618.075	663
	618.085	1238		618.085	690
	618.096	1301		618.096	713
	618.107	1420		618.107	731
	618.118	1509		618.118	745
	618.129	1637		618.129	753
	618.139	1812		618.139	756
	618.15	1947		618.15	754
	618.161	1937		618.161	746
	618.172	1762		618.172	733
	618.183	1903		618.183	715
	618.194	1968		618.194	693
	618.204	2059		618.204	668
	618.215	2049		618.215	640
	618.226	2034		618.226	611
	618.237	2154		618.237	582
	618.248	2200		618.248	552
	618.258	2114		618.258	523
	618.269	2056		618.269	496
	618.28	2083		618.28	471
	618.291	2091		618.291	448
	618.302	2038		618.302	428
	618.313	2055		618.313	411
	618.323	2088		618.323	397
	618.334	1878		618.334	385
	618.345	1851		618.345	376
	618.356	1790		618.356	369
	618.367	1672		618.367	364
	618.378	1548		618.378	360
	618.388	1520		618.388	358
	618.399	1561		618.399	356
	618.41	1658		618.41	355
	618.421	1696		618.421	355
	618.432	1781		618.432	354
	618.442	1697		618.442	354
	618.453	1685		618.453	353
	618.464	1747		618.464	352
	618.475	1793		618.475	351
	618.486	1725		618.486	349
	618.497	1788		618.497	348
	618.507	1802		618.507	346
	618.518	1840		618.518	343
	618.529	1804		618.529	341
	618.54	1687		618.54	339
	618.551	1555		618.551	337
	618.562	1473		618.562	334
	618.572	1350		618.572	332
	618.583	1339		618.583	330
	618.594	1361		618.594	328
	618.605	1305		618.605	326
	618.616	1302		618.616	324
	618.627	1268		618.627	322
	618.637	1248		618.637	320
	618.648	1342		618.648	318
	618.659	1258		618.659	316
	618.67	1191		618.67	315
	618.681	1239		618.681	314
	618.691	1321		618.691	313
	618.702	1207		618.702	313
	618.713	1110		618.713	313
	618.724	1265		618.724	313
	618.735	1450		618.735	313
	618.746	1377		618.746	314
	618.756	1292		618.756	315
	618.767	1182		618.767	316
	618.778	1243		618.778	316
	618.789	1195		618.789	317
	618.8	1097		618.8	318
	618.811	1074		618.811	318
	618.821	1181		618.821	319
	618.832	1221		618.832	319
	618.843	1113		618.843	319
	618.854	1083		618.854	319
	618.865	1070		618.865	319
	618.876	1049		618.876	319
	618.886	1075		618.886	320
	618.897	996		618.897	321
	618.908	1077		618.908	323
	618.919	1116		618.919	327
	618.93	1087		618.93	331
	618.94	1133		618.94	336
	618.951	1234		618.951	343
	618.962	1369		618.962	351
	618.973	1229		618.973	361
	618.984	1143		618.984	372
	618.995	1151		618.995	384
	619.005	1196		619.005	397
	619.016	1186		619.016	410
	619.027	1242		619.027	424
	619.038	1404		619.038	437
	619.049	1411		619.049	449
	619.06	1301		619.06	461
	619.07	1361		619.07	471
	619.081	1537		619.081	480
	619.092	1575		619.092	487
	619.103	1573		619.103	492
	619.114	1540		619.114	494
	619.125	1563		619.125	495
	619.135	1485		619.135	493
	619.146	1346		619.146	489
	619.157	1287		619.157	483
	619.168	1379		619.168	475
	619.179	1677		619.179	466
	619.19	1758		619.19	455
	619.2	1607		619.2	444
	619.211	1585		619.211	433
	619.222	1578		619.222	422
	619.233	1665		619.233	411
	619.244	1699		619.244	401
	619.255	1647		619.255	391
	619.265	1696		619.265	383
	619.276	1858		619.276	375
	619.287	1892		619.287	369
	619.298	1901		619.298	364
	619.309	2042		619.309	360
	619.32	2305		619.32	357
	619.33	2238		619.33	355
	619.341	1924		619.341	354
	619.352	1759		619.352	354
	619.363	1824		619.363	354
	619.374	1959		619.374	354
	619.385	2000		619.385	354
	619.395	1853		619.395	355
	619.406	1672		619.406	355
	619.417	1681		619.417	354
	619.428	1746		619.428	353
	619.439	1692		619.439	352
	619.45	1662		619.45	351
	619.46	1789		619.46	348
	619.471	1965		619.471	346
	619.482	1921		619.482	343
	619.493	1833		619.493	340
	619.504	1770		619.504	337
	619.515	1787		619.515	333
	619.525	1905		619.525	330
	619.536	1949		619.536	326
	619.547	1792		619.547	323
	619.558	1624		619.558	320
	619.569	1517		619.569	317
	619.58	1512		619.58	314
	619.59	1484		619.59	311
	619.601	1386		619.601	309
	619.612	1493		619.612	306
	619.623	1473		619.623	304
	619.634	1422		619.634	302
	619.645	1397		619.645	300
	619.655	1391		619.655	299
	619.666	1450		619.666	297
	619.677	1342		619.677	295
	619.688	1418		619.688	293
	619.699	1372		619.699	291
	619.71	1353		619.71	290
	619.72	1249		619.72	288
	619.731	1025		619.731	286
	619.742	956		619.742	284
	619.753	1030		619.753	282
	619.764	1042		619.764	280
	619.775	1021		619.775	278
	619.785	1062		619.785	276
	619.796	1251		619.796	274
	619.807	1253		619.807	272
	619.818	1177		619.818	271
	619.829	1089		619.829	270
	619.84	1221		619.84	269
	619.85	1320		619.85	268
	619.861	1234		619.861	268
	619.872	1187		619.872	269
	619.883	1262		619.883	270
	619.894	1220		619.894	272
	619.905	1151		619.905	274
	619.915	1135		619.915	277
	619.926	1142		619.926	280
	619.937	1079		619.937	285
	619.948	947		619.948	289
	619.959	851		619.959	294
	619.97	961		619.97	300
	619.98	1079		619.98	306
	619.991	1079		619.991	311
	620.002	1003		620.002	317
	620.013	1068		620.013	323
	620.024	1013		620.024	329
	620.035	1048		620.035	334
	620.045	1149		620.045	339
	620.056	1263		620.056	343
	620.067	1142		620.067	346
	620.078	1028		620.078	349
	620.089	1032		620.089	351
	620.1	1185		620.1	353
	620.111	1468		620.111	353
	620.121	1438		620.121	354
	620.132	1206		620.132	353
	620.143	1045		620.143	352
	620.154	1057		620.154	351
	620.165	1212		620.165	349
	620.176	1339		620.176	348
	620.186	1404		620.186	346
	620.197	1335		620.197	345
	620.208	1300		620.208	344
	620.219	1220		620.219	343
	620.23	1116		620.23	342
	620.241	1235		620.241	341
	620.251	1304		620.251	341
	620.262	1413		620.262	341
	620.273	1440		620.273	342
	620.284	1350		620.284	343
	620.295	1272		620.295	344
	620.306	1257		620.306	345
	620.316	1337		620.316	347
	620.327	1555		620.327	349
	620.338	1656		620.338	351
	620.349	1615		620.349	353
	620.36	1493		620.36	355
	620.371	1333		620.371	358
	620.382	1411		620.382	360
	620.392	1579		620.392	362
	620.403	1668		620.403	364
	620.414	1792		620.414	366
	620.425	1787		620.425	367
	620.436	1734		620.436	368
	620.447	1747		620.447	369
	620.457	1648		620.457	370
	620.468	1513		620.468	370
	620.479	1496		620.479	370
	620.49	1649		620.49	369
	620.501	1602		620.501	367
	620.512	1578		620.512	365
	620.522	1575		620.522	362
	620.533	1463		620.533	359
	620.544	1350		620.544	355
	620.555	1423		620.555	351
	620.566	1663		620.566	347
	620.577	1658		620.577	342
	620.588	1508		620.588	337
	620.598	1401		620.598	332
	620.609	1342		620.609	327
	620.62	1334		620.62	322
	620.631	1347		620.631	317
	620.642	1325		620.642	312
	620.653	1383		620.653	307
	620.663	1467		620.663	302
	620.674	1488		620.674	297
	620.685	1407		620.685	293
	620.696	1362		620.696	289
	620.707	1345		620.707	286
	620.718	1334		620.718	283
	620.728	1268		620.728	280
	620.739	1220		620.739	277
	620.75	1206		620.75	275
	620.761	1121		620.761	274
	620.772	1092		620.772	272
	620.783	1127		620.783	272
	620.794	1148		620.794	271
	620.804	1252		620.804	272
	620.815	1273		620.815	273
	620.826	1197		620.826	275
	620.837	1166		620.837	278
	620.848	1045		620.848	282
	620.859	1116		620.859	288
	620.869	1126		620.869	294
	620.88	1054		620.88	301
	620.891	1139		620.891	310
	620.902	1288		620.902	319
	620.913	1157		620.913	329
	620.924	1019		620.924	339
	620.935	1091		620.935	350
	620.945	1067		620.945	362
	620.956	1046		620.956	374
	620.967	1049		620.967	386
	620.978	1015		620.978	398
	620.989	930		620.989	410
	621	966		621	421
	621.01	1121		621.01	432
	621.021	1273		621.021	442
	621.032	1302		621.032	452
	621.043	1208		621.043	460
	621.054	1045		621.054	467
	621.065	1044		621.065	473
	621.076	1021		621.076	478
	621.086	1153		621.086	482
	621.097	1440		621.097	484
	621.108	1625		621.108	486
	621.119	1726		621.119	486
	621.13	1702		621.13	486
	621.141	1645		621.141	484
	621.151	1522		621.151	482
	621.162	1483		621.162	479
	621.173	1612		621.173	476
	621.184	1740		621.184	472
	621.195	1943		621.195	468
	621.206	1795		621.206	463
	621.217	1840		621.217	459
	621.227	1977		621.227	454
	621.238	1920		621.238	449
	621.249	1805		621.249	445
	621.26	1736		621.26	441
	621.271	1845		621.271	438
	621.282	1946		621.282	435
	621.292	1934		621.292	433
	621.303	1850		621.303	431
	621.314	1708		621.314	430
	621.325	1856		621.325	429
	621.336	2056		621.336	428
	621.347	1907		621.347	429
	621.358	1786		621.358	429
	621.368	1858		621.368	430
	621.379	1903		621.379	431
	621.39	1956		621.39	432
	621.401	1894		621.401	433
	621.412	1802		621.412	434
	621.423	1818		621.423	434
	621.434	1780		621.434	435
	621.444	1763		621.444	435
	621.455	1737		621.455	435
	621.466	1743		621.466	435
	621.477	1798		621.477	434
	621.488	1966		621.488	433
[truncated: 90,571 more rows]

## Sheet: Supplementary Figure 2
	Fig. S2a							Fig. S2c
		DMSO	CO8	Acetazolamide	CO8+Acetazolamide						R108 lateral root (Atrichoblast)
	Replicates	98400	301841	79941	975962						10-11 M	10-10 M	10-9 M	10-8 M
		135790	166795	87945	579941					CO8	N.D.	0 / 23	20 / 26	20 / 22
		87300	560671	60656	1358021					CO8 with 1mM Acetazolamide	0 / 21	11 / 26	23 / 25	22 / 23
		75550	101025	125000	686069						Numbers denote cells responding relative to total cellls analysed
		65489	685404	78954	507871
		112846	595132	88945	1309540
											10-11 M	10-10 M	10-9 M	10-8 M
	Fig. S2b									CO8	0	0	76.9231	90.9091
		Cells	10-8 M CO8	10-8 M CO8 with 1mM Acetazolamide						CO8 with 1mM Acetazolamide	0	42.3077	92	95.6522
		1	541	318							Cells spiking (%)
		2	544	349
		3	546	354
		4	549	377
		5	551	384
		6	557	411
		7	621	424
		8	680	426
		9	688	444
		10	721	464
		11	732	490
		12	734	499
		13	745	527
		14	745	537
		15	747	542
		16	757	544
		17	760	551
		18	790	559
		19	851	584
		20	896	643
		21		653
		22		799

[truncated: 8 more sheets: Supplementary Figure 3, Supplementary Figure 4, Supplementary Figure 6, Supplementary Figure 8, Supplementary Figure 9, Supplementary Figure 10, Supplementary Figure 11, Supplementary Figure 12]
